# Supplementary material for: Sialome of a Generalist Lepidopteran Herbivore: Identification of Transcripts and Proteins from Helicoverpa armigera Labial Salivary Glands
Source: PLoS One. 2011 Oct 27;6(10):e26676. doi: 10.1371/journal.pone.0026676 (PMC3203145; doi:10.1371/journal.pone.0026676)
Supplement: Table S2 — Complete annotation file of the assembled Helicoverpa salivary gland ESTs. Contig IDs, sequence length, Helicoverpa contig sequences, top BLAST hits (if any) in the NCBI nr database for each unique contig, including accession number, E-value and percentage similarity, EC numbers, GO annotations and InterPro scans are listed. (XLS) [file pone.0026676.s004.xls]

## Sheet: HA-GLN_Seqtable_16022010.withse
Sequence Name	Contig Consensus Sequence	Sequence Description	Seq. Length	#Hits	min. eValue	mean Similarity	#GOs	GOs	Enzyme Codes	InterProScan
Contig_166	GTCAGCATAGTTGCCTTCCAAGCAGTTGATCYSRGGACACAGTTTCCAGTTTCCACCATGATCCGGACAATCGCTCTACTATGCCTTGTGGCAGCACCCGCTTTCGGTGCTTTCACAGCCAATATGAGGGTGCGGTTTGACTTGAATCCGTTCGGCTTCGGTTCCTCATCTTTCGTCGAGATGCCACTTACTATATGGGAAGCTATTGCCAAGAACTGGGTGCAGAAGACCGGCCCTACCCTCCCAAGTGGCTATGAGAACCTGGTACTGTATGGCCCCGCTGATGACAACACCCTCAACTTATACTACGATGACAACTATCAGATTGCTGCATTCCAAATTGGTCTGGACAAAGAACAAATAAGCGATTCGGTATACGATTTCGAAAATCAAGGATTC…	unknown [Helicoverpa armigera]	1059	8	4.56e-155	0.475	0			no IPS match
Contig_721	GACTTCGGTTAGTCGAACATGGAAATCAGCAACGATGAATACGTTCTTAAGAGTATTCGTGCTTTCGGCCTACGTGACTCTTGTCCTGGGTGTGTCCGCCAAGGAGGTCACCTCACCGGAATTTCTATCAAGTATAGAAAAATGGTGGGGTCCACTTGGACAAGAGGGGAAGATTAGCGAGGATATCAGACCTTTCAAAATCCAGTTCACGGATGAGATGATAACCGACCTAAGAAATCGTATCAACAATCGCCGCGAAGTGACCAAACCTCTAGAAGGCATAGCTTTCGAATATGGTTTCAACTCAGATAACCTGGACTACTGGATGGACTTCTGGGCTAACAAGTACAACTTCACTGAACGCGAAAATTTCTTGAACCAGTTCCCGCATTACAAGAC…	juvenile hormone epoxide hydrolase	1652	20	1.41e-133	0.65	8	C:microsome; P:response to toxin; C:integral to membrane; P:aromatic compound catabolic process; F:cis-stilbene-oxide hydrolase activity; C:endoplasmic reticulum; F:epoxide hydrolase activity; P:xenobiotic metabolic process	EC:3.3.2.9; EC:3.3.2.10	IPR000073; IPR000639; IPR010497; G3DSA:3.40.50.1820 (GENE3D), SignalP (SIGNALP), SSF53474 (SUPERFAMILY)
Contig_1578	GGGACATTTACAGAGTCTGTTTTCAAAGCTGCCACATCGCACTACAATGGCGGATGCGGCAGCTTCTCAGTCATCGGCGCAGACGGTGAAGCTGGCTCTGCAAGTGCTGCAGACGCTGAGCCTCACCGCGTGGCAGTACCCGCCTGACTGCGCTCTCACCAATGGGAGCTCATTCGACTTCATAGTGGTGGGCAGCGGCACCGCTGGGTCGGTGCTGGCCAACAGGCTGTCAGCCAACGAGAGCGTCAGCGTACTACTCCTTGAAGCGGGAGGGTATCCGCCGCTTGAGTCAGAGCTGCCTGCGCTTTTCATGATGTTAAGCAACTCGGACTATGACTACAAATACTACGCAGAAAACGACAACTACACGATGCAAAACATACGAGGGAAGAGATGTGC…	glucose dehydrogenase	1868	20	0	0.5315	1	F:oxidoreductase activity		SignalP (SIGNALP)
Contig_1229	GGCATTCTGTTGGAGTCTATCTCGGATATTACACGTGGATTGTAATCCGTGACTAACCAAAAATGGGCAAGGAAAAGATTCACATTAACATTGTCGTCATTGGACACGTCGACTCCGGCAAGTCCACAACCACCGGTCACTTGATCTACAAATGCGGTGGTATCGACAAACGTACCATCGAGAAGTTCGAGAAGGAGGCCCAGGAAATGGGTAAGGGTTCCTTCAAATACGCCTGGGTATTGGACAAACTGAAGGCCGAGCGTGAACGTGGTATCACCATCGATATTGCTCTGTGGAAGTTCGAAACCGCCAAATACTATGTCACCATCATCGACGCTCCCGGACACAGAGATTTCATCAAGAACATGATCACTGGTACCTCCCAGGCTGACTGCGCCG…	elongation factor 1 alpha	779	20	4.48e-134	0.9845	7	F:translation elongation factor activity; F:GTP binding; C:eukaryotic translation elongation factor 1 complex; C:lipid particle; F:GTPase activity; C:ribosome; P:regulation of translational elongation	EC:3.6.5.1; EC:3.6.5.2; EC:3.6.5.3; EC:3.6.5.4	no IPS match
Contig_1740	AACGGCTATGGACAGCAAAACGGACTTGATGGACTTTATGAATCCAATGACCTCCAAGGACTTGACGGTCTTTACGGACAAGGTGGCTACGGAGCCGGTGCAGGATATGGAGCAGGTGCAGGATATGGAGCAGGTGCAGGCGCAAACGCAGGAGCAAACGCAGGAGCCGCATCTGGTAACGGYTATGGAGCACTTAACGGCCTCGGTGGACTCAACGGTGCCAACCAAGGTTCAGCAGCAGCATCAAGCGCATCTGCTCAATCCAACGGACAAGACACCACTGTCATCATTGTTGATGGAGGTTCCTCATCGTCAGCCTCTGCTTCATCCGCTGCCTCTTCAGGTGGCCAAGGAGGACGAGGTGGTCGTGGAGGACGAGGTGGCCAAGGAGCAGGATAC…	pe-pgrs family protein	3085	20	7.81e-126	0.4385	4	F:voltage-gated potassium channel activity; C:cell outer membrane; P:potassium ion transport; C:voltage-gated potassium channel complex		IPR002345; SignalP (SIGNALP)
Contig_1068	GGKGGTAGAACAAATCGTKCCCTCTCGAAGATCTACCGAACTAAGACAGCAAAAATGTCGGGCAAGCTATTTATTCTGGGTATCCTAGTACTTGCGGCATGTTGCTTTTTACAAGCATCTGCTCATCCAGCCTTACCAAATGCGAAGTCAGTAACTGATGCGATTAAAAAAGCGAATGCTCAAGCAGCAAAAGCAGCTTCCAGTGCGCCGAAGCCTGCTGATGTAGCAGGCGCAGCACAATCAGCCGTACCAGATGCGAAGACAGTAACTGATGTGGTTACAAAAGCTACTGAACAAATAGCAAACGCAGCTTCCAATGCGCCGAAGCCTGCTGACGTAGTAGGCGCAGTACCAGATGCGACGACAGTAACTGGTGCGGTTCAAACAGCGACTGCACCA…	protein	807	20	4.49e-07	0.4625	6	F:oxidoreductase activity; F:signal transducer activity; P:chemotaxis; C:membrane; P:type I hypersensitivity; P:signal transduction		SignalP (SIGNALP)
Contig_1935	YTTGACATATAAACGAGGGCGGGTCTGTCCTCTGCAGTGTGAGGAGCGCCACGGTCGAGGTCAGATCTCGCCACTGACCATAGCGAGACCTTATTCCGTAACGTACCATCGAACATGTCTCGTCTAACAACGTTCCTGACGGCGCTGTGGCTGTCAGCGGCGTCTGCGCAGCTCGGCATCTTGAAGAACATCCAGAAGGGAGCCACCAACGAGGTGCAGGCTGTCATGGACCCCGTGGGGAAAGGCATCGCTTTCGTTGGAAATAGTCAATGTGGCAACGTGAAGAAGTTAACAGGAGTGGACTACGACTCGTACTCGCAGGAGCCCGACATGAGCAAGCTGGCACTCGTCTTTATAAGTAGGTCGATATCCGTGACGTATAACCTGAGTGACGCGGCG…	hepatic triacylglycerol lipase	1397	20	3.34e-61	0.556	4	F:structural molecule activity; F:lipoprotein lipase activity; P:lipid catabolic process; P:glycerolipid metabolic process	EC:3.1.1.34	IPR000734; IPR013818; G3DSA:3.40.50.1820 (GENE3D), SSF53474 (SUPERFAMILY)
Contig_1642	GGCAACATGATCAAATTTTAATTTACAAAATGGAGCATCCCCCTTAATAGAACAAATTATTTTCTTTCACGATCATACTTTAATTATCCTTATTATAATTACAATTTTAGTTGGTTATTTAATAACAAATTTATTTTTTAATAAATATATTAATCGATTTTTATTAGAAGGACAAATAATTGAATTAATTTGAACTATTTTACCAGCAATTACTTTAATTTTTATTGCTTTACCATCATTACGATTATTATATTTATTAGATGAATTAAATAACCCATTAATTACCTTAAAATCAATCGGTCATCAATGATATTGAAGCTATGAATATTCAGATTTTCATAATATTGAATTTGATTCATATATAATTCCCTCTAATGAAATAAATTCTAATAGATTTCG…	cytochrome c oxidase subunit ii	681	20	4.37e-113	0.944	9	F:copper ion binding; F:heme binding; P:electron transport; C:integral to membrane; F:cytochrome-c oxidase activity; C:mitochondrial respiratory chain; P:mitochondrial electron transport, cytochrome c to oxygen; P:proton transport; C:respiratory chain complex IV	EC:1.9.3.1	no IPS match
Contig_639	CATACTGAAACTCTAGGAAGGTCTCCGCTTGTCTATTCCTTCTTCCTTTTCGTGCGGCCGTGTCACCGCGTGGTTCACAGCCGCGTTTCAATAAGAAACATTCAAAATGGCAATCCGCCCTGTATACAGGCCGACAATCGTCAAAAAGAGGACGAAAAGATTTATCCGCCATCAATCGGATCGCTATGACAAACTTAAGCGAAACTGGCGTAAACCCAGAGGTATTGACAACAGGGTGCGCAGGCGTTTCAAGGGTCAATATTTGATGCCCAACATCGGGTACGGCTCAAACAAGAAGACCCGTCACATGCTACCCAATGGTTTCCGTAAGGTCCTGGTCCACAACGTGCGCGAGCTCGAGATCCTGATGATGCAGAACAGGAAGTACTGCGCAGAAAT…	ribosomal protein l32	770	20	4.03e-71	0.9615	4	C:ribosome; F:structural constituent of ribosome; P:translation; P:ribosome biogenesis	EC:3.6.5.3	no IPS match
Contig_949	GGTGTCTAGTGCAGTTGCATGGCGATATGAAGACTTTAGCAGTTTTATTGATTCTGGCTTTAAGCCTAAAACCCTACCCGGTGAGGTCTGACTCGGCATCCGCATCCGCTGCATCTTCAGCTTCATCATCCGGAGACGGATCCTCTGCATCATCCAGTGCAGTAGCAGTCGCCACCACAACAACGTCTTCTGCCCACATCCCATGCAATTGCGAAAAAGTTTACCGGCCCGTATGCGGCACCAATGGCATCACCTACTCAAATGAATGCATCCTCCGCTGTGTGAGCGACCACAACGTTGAGAACAAACGCCCTCCCATCCTAGTCAAGAGCATCGGAGAGTGCCCACACACACCATGCAGATGTGCCCCCGGCGGCGACCCATTGTGTGGCTCCGACG…	serine protease inhibitor dipetalogastin	1354	20	1e-54	0.456	2	P:negative regulation of coagulation; F:serine-type endopeptidase inhibitor activity		no IPS match
Contig_858	TACTTCCACCGAAGAGCTCACAGATACAGTGTATTCGGAAAATGTTGTCAATCGCAACAAAGTTTATACTAACAGCTCTGTTCTTGAACAGTTGCTGGGCCATTGATGTCAATCCTCGCTACGTACCGCATTACCACGTCTATCCGCCTTCTGGATGGATGAACGATCCCAACGGCTTCTGTATCTTCGAAGATGAATACCACTTGTTCTACCAATACAACCCTTACTCCAGCCAAGAACCTGGAGTAGCTCATTGGGGACATGTGAAGAGTCCTGATCTAATCAATTGGGAACATTTACCTACAGCAATGACCCCAGATCAACCGTACGACATCAATGGAGTATTCTCAGGAAGTGCTATTGTCGAAAATGGAACAATGTATCTCCTCTATACTGGTA…	sucrose-6-phosphate hydrolase	1691	20	0	0.6165	5	F:beta-fructofuranosidase activity; C:cytoplasm; P:starch metabolic process; P:sucrose metabolic process; P:galactose metabolic process	EC:3.2.1.26	SignalP (SIGNALP)
Contig_1974	TGCGTCATTGCTTCATAGTCATATAACGCAAAAACAAAAAACAAGTCGCAGTAGATATCAGATCCGACTTTTGGTGATAGTTTTGAAAATTGTGGAGTGCGCAACACCTCAACATGAAATTCCAATATAAAGAAGAACATTCTTTTGAGAAGAGAAAGACCGAAGGCGAAAAAATTCGCAGGAAGTATCCTGATCGTGTTCCGGTAATTGTCGAGAAAGCCCCGAAGGCTAGACTCGGAGACCTCGACAAAAAGAAATACTTGGTGCCATCCGATTTAACAGTTGGACAATTCTATTTCCTGATCAGAAAACGCATACATCTACGACCTGAAGATGCTTTGTTCTTTTTTGTCAACAATGTTATTCCTCCAACATCGGCTACAATGGGGTCCCTCTACC…	autophagy related protein atg8	755	20	3.63e-61	0.981	2	F:receptor activity; P:signal transduction		SignalP (SIGNALP)
Contig_339	GTTTTTTTTTACTCTAAATATCGGACGTGGTGCTGTCGACAAGACGACAACAGGGAAAGGCGATAACCAAAAAATAAAATACCTTTCCTGTAGTTGTTAGAGAATATTTACAAAAACCAAAATGTTGGACAGCATATTCGATGATGTGAAGCGCATGAACAAACGGCAGTTCATCTACCAAGTATTAAGTTTTGGTATGATAGTTTCTTCAGCCCTTATGATATGGAAAGGACTCATGGTTGTAACTGGCAGTGAAAGCCCGATAGTWGTGGTGTTATCTGGTAGTATGGAACCTGCCTTCCACAGAGGTGATTTATTGTTTTTGACGAACTATCCTGAGGAGCCCGTGCGTGTCGGGGAGATTGTTGTATTCAAAGTAGAGGGACGCGACATTCCAAT…	signal peptidase 18 kda subunit	874	20	1.47e-94	0.9305	4	P:signal peptide processing; C:membrane; P:proteolysis; F:serine-type peptidase activity		no IPS match
Contig_2595	GGCAGTCATTTGTTATATTTCGCAACTATGGCATCATTAAAGACTTTGTTCATCTTCGGAGTGTTATTGGCCCTAATCGCTACGGCCTTCGCCCAGGGTGGTAGAGGCGGATTCGGTGGTGGTAGGAACCAAGGCGGCTTTGGTGGTGGTAGAAACCAAGGCGGCTTTGGTGGTGGTAGAAACCAGGGCGGGTTCGGTGGTGGCAGAAACCCGGGTGGATTTGGTAACCAAGGAGGGTTTGGAGGTGGAAACCAAGGCTTCGGTGGCGGCTTTGGTGGTGGCAGAAATCCAGGTGGTTTTGGACAAGGCGGATTCGGACAAGGGGGATTTGCACGCGGCTAAATACTGAATTGGTTTGATAATTTGATAATTACGAATTCTAAAAATAAGGCAGTCACT…	---NA---	602							SignalP (SIGNALP)
Contig_248	GGCTTAAGAATATAGAGCTTGCAAAGCTGTATTTTTTATTAAATTGTCCCGGAATTTAAATTAATGATAATTTGTTGATGCGAATGAGAATTTGTATAAAAATTAGGGGACAATTATTTTAAGGCTTCTAAAATCATTTTCATAATTTTTGTAGCATCAAAATAAACGTTTGAATTAAAATCAAGTTCCGACTTCATTTTATAAAAAAAAAAAAACTATTTGAAAAAATATTGTTGGTTGTATCTTCATATTTTACATATACTTACTTTTCTTGTTTTATTTTATTTTTATTTCCAATTCAAAATATATTTAAACATATTTAGCAAGTGAATGTGTATTTACTCTGACGCTGATGTCTAAAATATCAAATAGTATAAATTGGGTATATCATTGAAGTTT…	glucose dehydrogenase	2455	20	0	0.614	5	P:sperm storage; P:pupal chitin-based cuticle development; F:glucose dehydrogenase activity; C:extracellular region; P:pentose-phosphate shunt	EC:1.1.99.10	SignalP (SIGNALP)
Contig_1343	TGTTTCTGSTYTTTTTCATGGCTGACGTTCACGGAATCTAACCGCAGTCATGAAGCTGAACGTCTCCTTCCCGGCCACGGGATGTCAGAAGTTATTCGAGGTAGTTGATGAGCATAAGCTCCGCATCTTCTACGAGAAGCGCATGGGCGCTGAAGTGGAGGCGGATCAGCTAGGTGATGAATGGAAGGGCTACGTGCTCCGCGTCGCCGGCGGTAACGACAAGCAGGGCTTCCCCATGAAACAGGGAGTCCTCACCAACAGTCGTGTCCGTTTGTTGATGTCAAAGGGCCACTCTTGCTACAGACCCCGTCGTGATGGTGAGAGGAAACGCAAGTCTGTCCGCGGTTGCATTGTTGATGCTAACCTCTCTGTGTTGGCCCTCGTCATTGTCCGCAAGGG…	ribosomal protein s6	844	20	3.86e-137	0.898	7	P:mitotic spindle elongation; F:structural constituent of ribosome; C:lipid particle; C:cytosolic small ribosomal subunit; P:translation; P:immune response; P:ribosome biogenesis	EC:3.6.5.3	no IPS match
Contig_362	GSTATGTGATTCTCCTTTTCGTTTCGACAAGTCAAAATGAAGATCGGACTGTGCGCSTACAGTGGTTACAAGATCTATCCTGGCCATGGAAAGACCATGGTTAAGGTGGACGGCAAGACCTTCACATTCTTGAACTCAAAATGTGAGGCTGCACATTTGATGAGGAGGAATCCTCGTAAAGTGACATGGACTGTGCTGTACAGGCGCAAGTTCAAGAAGGGTCAAGAGGAAGAGCAGACCAAGAAGCGCACAAGGAGGACCCAGAAGTACCAGCGTGCTATCGTTGGTGCCTCCCTCAGCGACATCATGGCCAAGCGTAACATGAAGCCTGAAGTGCGCAAAGCTCAGAGAGATCAAGCTATCAAAGCCGCCAAGGAACAGAAGAAGTCCACAAAGGCC…	ribosomal protein l24	541	20	1.71e-82	0.937	4	C:ribosome; F:structural constituent of ribosome; P:translation; P:ribosome biogenesis	EC:3.6.5.3	no IPS match
Contig_676	GGGCATTTTGCAGTTTTTACGGTAACTGCTCTACACGTGTTTGGTTGCCGAGATGGCAGTTGCAAAGAAACCYGTGGCTAAAAAAGCCCAACTTCACCAGAAGTCTGGTAAGAAGGGAGTCAAAGGTGGCAAAATCCGCGGCAAAGGCATCAAGCGGAAGATCAACTTGAAGTTTATGATCGACTGCACACACCCCGCTGAGGACAGCATCCTCGACGTAGGCAACTTCGAGAAGTACCTGAAGGAGCGCGTCAAAGTTGAGGGCAAAACAAATAACCTAGGCAATCACGTTGTCATCGCTAGGGACAAGACGAAAATCTCCATCAACGCAGACATTCCCTTCTCAAAGAGGTATCTGAAGTACTTGACAAAGAGGTACCTGAAGAAGAACAACCTCCG…	ribosomal protein l22	547	20	1.83e-79	0.8105	4	C:ribosome; F:structural constituent of ribosome; P:translation; P:ribosome biogenesis	EC:3.6.5.3	SignalP (SIGNALP)
Contig_1577	TTTTTTTTTGTGTAAAAGTGTTCGTTAGTCGTTGTTCGCACATATTTTCAGTTGGACGTGTCCAATTTGGGAAAATGGCGAAGATTTTTGTTATTTTCTCCGTGGCGTTTGCTTTTTCGGCTGTCCAAGCCGAAATAGTTCGTCCCTGCAAGTTATCAGACTACTCCTGCATCGGCAAGAACCTGGCCGCCAACTCGAACTGCCAGCCGGGCGTCAGCGGAGCCCTACCGAGCAAGTACAACGTCGACGAGTTCCGCTTCGAGACTCCTTACTTCAACTCCTCGTATATCGACAGGAACTTGATTGTTCGGAACCATGATAAGTGCTTCGTTTCGGAGTTTTTCTTCAACACGGTGACCAACAAGGCCGTGCTGGCGATAGACTGTCCCAAGCTGGACC…	fibroin p25	941	20	3.89e-67	0.5135	2	F:structural molecule activity; C:extracellular region		IPR009911; SignalP (SIGNALP)
Contig_2598	GGTGGCTCCAGCAATGTTGGCCAAACCACTTCTGGCACAGACGTAGTTACTACTGGCAACGACAACGGATGGTACGGACCAGGAGACCAAACGACCGTCGTCCAAGGAGGAGACACTTCCCAGGTCGGTTCAACGGTAGCAAACGGTGCCAGTGGCACTGATGGCAATGGCGCTTGGACGGCAAATGGTGGCTCCAGCAATGTTGGCCAAACCACTTCTGGCACAGACGTAGTTACTACTGGCAACAACAACGGATGGTACGGACCAGGAGGTCAAACGACCGTCGTCCAAGGAGGAGACACTTCCCAGGYCGGTTCAACGGTAGCAAACGGTGCCAGTGGCACTGGCACTGATGGCAATGGCGCTTGGACGGCAAATGGTGGCTCCAGCAATGTTGGC…	pe-pgrs family protein	2504	20	1.82e-61	0.389	2	C:cytoplasm; P:phosphate transport		no IPS match
Contig_774	TAAAATAAAATGGCGACAGGCGGAAGTCKGTATTCTGGCTTTYTTTTGATAATTTGACACACGTGCCGCGTGGAGTTTTGCCCCGCAGCACGATGGTTGCGACTACAGAGAAGAAGGCTGCGGCCGAGAAGAAGCCCGTGAAGGGTAAGGAGGACAGCAAGAAGCTGCCCGCCGTCCCAGAGTCAGTGCTCAAGCACCGCAAGAGGAGGGAAGCTCTCCGCACTCGCCGTCTACAGGTCACCCTCAAGAGGCGTTCAGCTGCCGTCAAGAAGAGGAAAGAAATCTTCAAGAGGGCTGAACAGTACGTTAAGGAATACCGCATCAGGGAGCGAGATGAGATCAGGCTAGCCAGACAGGCGCGCAACCGTGGCAACTACTACGTACCCGGTGAAGCCAAGC…	ribosomal protein l7	929	20	2.49e-143	0.8695	6	F:transcription regulator activity; F:structural constituent of ribosome; C:large ribosomal subunit; P:translation; P:regulation of transcription; P:ribosome biogenesis	EC:3.6.5.3	SignalP (SIGNALP)
Contig_939	TCTGTCAATGTCATTCTTTTACCCCATGAACCGTTGTTGTTAGTGGTGGTTTGACTAACCAAAATTTGCAAAAATGTCGCTGGTAATTCCAGACAAGTTCCAACATATTCTTCGTATTATGAATACGAACATTGATGGCAAACGCAAAGTGATGTTTGCCATGACTGCCATCAAGGGTGTTGGACGCAGATATTCCAATATCGTGCTGAAGAAAGCCGATATTGATCTCGACAAGCGTGCTGGAGAATGCACCGAAGAAGAGGTTGAAAAAATTGTGACAATCATGTCTAACCCCAGGCAATACAAAATCCCAGACTGGTTCCTCAACAGGCAGAAGGACATTGTTGATGGTAAATACAGCCAGCTGACATCTTCCAACTTGGACTCAAAGCTTCGTGA…	ribosomal protein s18	575	20	4.51e-82	0.981	5	C:ribosome; F:structural constituent of ribosome; P:translation; F:rRNA binding; P:ribosome biogenesis	EC:3.6.5.3	SignalP (SIGNALP)
Contig_16	GGGCATTGACATTTTGTTTGTGGTTGTGGCCAGCTGGCTCAAGCTTTTGGAAGTCAGCGTTATCTTTTAGTTGTTTTTAAAGTTTCTTTCGTATTGGTAAGAAGAGAGGGCGGTGCGTTGTCCTAGGTTTCGGCCGGACTAGCGTATCGTCCGGTCTTCCATAGCGCTATTAAAACTACTAATTAGGTAATTGCGACTGTCGACAAGTCCAACCTTGCTGGTGTTGAGTAATTAATTATACGAGATGACCCGCGGAAACCAGAGAGATTTGGCTCGCGCCAAGAACCAAAAAAAACAGCAAGAAATGCAAAAGAAAAAGAATGCCAGTGAAAAGTCTGGTATGTCTTTACAAGAAAGGAAACATAGGGATGCTGAACTAATGAGAGAAAAGCAACGAAA…	serf-like protein	844	20	7.05e-14	0.763	2	F:molecular_function; C:cellular_component		no IPS match
Contig_1995	TTGTAGAAAAAAATAACCTTTCTTTCGTATCTGTCAGTGAACATTGCTGTTGTGTTTCAGCCATGGGTCGTGTCAGGACTAAGACCGTCAAGAAGGCGGCTAAGATTATCATTGAGAAATACTACACAAGATTGACTCTTGACTTCGACACAAACAAGAGAATATGTGAGGAAATCGCTATCATTCCCACCAAGCCTCTCCGCAACAAAATCGCTGGGTTCGCTACCCACTTGATGAGGCGTCTCAGGCATTCCCAGGTCAGAGGAATCTCCATCAAACTGCAGGAAGAGGAGCGTGAGAGGCGTGACAACTACGTGCCCGAGGTCTCTGCCCTCGAGCATGACATCATTGAGGTTGACCCTGATACTAAGGACATGTTGAAGATGCTCGACTTCAATA…	ribosomal protein s17	505	20	3.55e-70	0.943	5	F:structural constituent of ribosome; C:lipid particle; C:cytosolic small ribosomal subunit; P:translation; P:ribosome biogenesis	EC:3.6.5.3	IPR001210; IPR018273
Contig_279	AGCGAGCAAGTTCATCACCTGAGGAAACAACTGGGTCTCACGCAGGCCAGAAAAAGATACTCGTCCACAGTCATGAATTTGCTATACGCAGTGAGCTTGTTGTTCGCAATACACACAGTATTATGCGATGACAACAGCATCGCATCTCTCTTTGGAACATCTCCCAGGCAGGACTTAAATTTCGTGGAATTGGCAAACTACGACGGTTATACAGCTGAACATCATTATGTAACCACTGAAGATGGATACATTCTGGGCTTGTTCAGGTTACCCATCAAGGCAAGCTGTAATGCCTCGAAAGGCGTCATTATGTTCTTCCACGGCCTCTACCTCAGCGCCGATGACTGCCTCATACCAGGTCCTGGTAAGGCTCACTGCTACGTTTATGCCGATAACTGC…	lipase 3	1355	20	3.67e-73	0.555	1	F:catalytic activity		SignalP (SIGNALP)
Contig_733	GGGCACGSTTCTTTTTCTCTGTGAGTGTTGGAGACACGTGCGTCGTTTACGGCGAAATCTCTAAAATAATTCAAAATGACTGAAGGAACAGCAACAATTCGCACGCGCAAATTCATGACCAACAGATTGTTGGCGCGCAAGCAGATGGTATGCGATGTCCTCCACCCAGGCAAGCCCACCGTCAGCAAAACTGAGATCCGCGAGAAGTTGGCGAAGATGTACAAGGTGACGCCCGATGTTGTGTTCGTGTTCGGATTCAAGACCAACTTCGGCGGTGGCAAGTCCACTGGCTTCGCCCTCATCTACGACACACTGGACTTGGCCAAGAAGTTCGAGCCTAAGCACAGGCTGGCCCGCCAYGGTCTGTACGAAAAGAAGAGGCCCACACGCAAGCAGCGT…	ribosomal protein s24	525	20	6.89e-70	0.944	5	C:ribosome; F:structural constituent of ribosome; P:translation; F:nucleotide binding; P:ribosome biogenesis	EC:3.6.5.3	IPR001976; IPR012677; IPR018098
Contig_39	CAGCGGCAACACTGAAACTGTCACTATCTGTCAAGAGTAGTCAAGGGGTGCCGAAAAAAGGTTTTTTCCTATTTCAATCAAATAAGCTATCAAATATCCAAAATGGCTTTGGCATTCCGCGTTGGTTTGAGGAGCTTGGCTAGGAAGCTGCAAGTYCGTAGCTATGCTGATGCTCCCTCAGGTGAAGAAATGGCCCTCACATTTGCAGCTGGCAACAAGGTTTTCTACGACAAAAAAGTTGTCAAGCAAGTTGATGTCCCCTCCATGAGTGGAGCCTTCGGTATCCTGCCCAAACATGTCCCCACACTTGCTGTCCTGCGYCCCGGCGTTGTTGCTGTGACCGAAAATGACGGCAAGCTAACTAAGATCTTCGTATCATCTGGCACAGTCACYGTCAAC…	atp synthase delta mitochondrial	685	20	1.03e-69	0.8105	5	F:hydrogen ion transporting ATP synthase activity, rotational mechanism; C:mitochondrial proton-transporting ATP synthase complex, catalytic core F(1); P:ATP synthesis coupled proton transport; F:proton-transporting ATPase activity, rotational mechanism; C:lipid particle	EC:3.6.3.14	no IPS match
Contig_1449	GGCTKTGCTTTTTGATAAGTTGTAACCATGGCGCGTGTACCACCGCCCGCGTTGAAGAAAGACAAGAAGGAGAAGAAGCCTCCTAAGGACAACTCTAAAAATGTTATGAGAAACCTTCACATCAGGAAACTCTGCCTGAACATCTGTGTGGGAGAGTCTGGTGACAGGCTGACTCGTGCTGCTAAGGTGTTGGAACAGCTTACTGGCCAGCAGCCAGTGTTCTCGAAGGCCAGGTACACTGTCAGATCCTTTGGTATCCGTCGTAATGAAAAGATCGCGGTCCACTGCACTGTCCGTGGTGCTAAGGCYGAGGAGATCCTCGAAAGAGGTCTCAAAGTTAGGGAATACGAGTTGAGGCGTGACAACTTCTCTGCCACTGGAAACTTTGGTTTCGGTATT…	ribosomal protein l11	639	20	3.11e-107	0.946	5	C:ribosome; F:structural constituent of ribosome; P:translation; F:rRNA binding; P:ribosome biogenesis	EC:3.6.5.3	no IPS match
Contig_98	GGACTCGCATTCGCGCATCCATAAACAAAATAAAGGCTTTCTAAAGTTAGATAGTGAACATGGCGGTTGGTAAAAATAAAGGCCTCTCGAAAGGCGGTAAAAAGGGTGTTAAGAAGAAGATTGTCGATCCCTTCACCCGTAAAGACTGGTACGATGTCAAGGCACCGTCTATGTTCACCAAGAGACAAGTGGGAACCACCCTTGTCAACCGTACTCAGGGAACCAAAATCGCCTCTGAGGGTTTGAAGGGCCGTGTTTTTGAAGTCTCGCTGGCCGATCTTCAAGCTGATACTGATGCGGAGAGGTCTTTCCGCAAGTTCCGTCTGATYGCTGAGGATGTTCAGGGACGCAATGTGCTCTGCAACTTCCACGGTATGGACCTCACCACTGACAAGCTCA…	40s ribosomal protein s3a	884	20	2.77e-149	0.9255	4	C:ribosome; F:structural constituent of ribosome; P:translation; P:ribosome biogenesis	EC:3.6.5.3	no IPS match
Contig_1074	TGTGTGTTTTCTGCCGAGTTGGCCTGCGCTGCTACAAATGATACTTCCTTGTTAGTGGTATGCTCTTCTCCAATATTTGCAGTTTGTTTTCTAGTCTGCCTYATGCCTCTGCCTCGTGATCTGAAGCTTCCGCGGCCTCTCTGATGAAAATTTCTTTTTGGGCAATTTCGAGCAAAATGGTTGGGTTCTCCACAACTATAGCATTTTATTTGAGAAGTGCTTTCAAAAACATACTCATTGGTTTTTCTMGTAACACCTTGATTAGATTTCTCTTTCATTTCCGCGTCCAGTAATTTGCTTTTTACAAAATCTAAAGTTAATTCACTGTTTGACATTTCAAGAGCTGTGACTAAGGGTTGATAAGCTTGTTCGATACTTAATAGAAATTGACATACTTTC…	copia-type polyprotein	2677	20	1.94e-125	0.6185	4	F:DNA binding; F:aspartic-type endopeptidase activity; F:zinc ion binding; P:DNA integration	EC:3.4.23.0	IPR013103; SSF56672 (SUPERFAMILY)
Contig_238	GGACACCCGCKGAGTTATGAATTTGTGATATGTGGCGAGACGAGATCACTTTCACTTTTGTTTGATATTCTAAAGAATATTCAGATATTCAGGGACATAGTTCTCGTAGCGTGGTGCGCTTGTCGTGGCATAGTATTTAGTTAATTTCTGACGAAACAGAAGTGCGCGTTCCACTATACTACCGCCACGTACACAAATAGACTTGTTTTACGTAGAGAACGGGGCATTCCTCGCTCAAATAAGCATGTACTAAAAATATTTGTATAAAATATAACAGCAAGCTATAGTGAAAATGGGCATGGAAAAACATAACAATGCGGATGGCAAGCCATCTGAGTACCTCTATCCACCAGAGATACTGAAGAGGTTGGATTTTGACAAAAGTCCAGCAACATTCAA…	glucosamine-6-phosphate n-acetyltransferase	1227	20	8.93e-100	0.849	2	F:N-acetyltransferase activity; P:acyl-carrier-protein biosynthetic process		IPR000182; IPR016181
Contig_2104	ATTTGCTTTTACGTACGTCAAAAACGCCAGTCGAGACGTTTTCAAAATGGGTAAGGTTAAGTGTTCGGAGTTGCGGACGAAAGACAAGAAAGAGCTGTTCAAGCAGCTCGAGGAGTTGAAAACAGAATTGACCAATCTTCGTGTTGCTAAAGTGACTGGAGGTGTTGCATCAAAACTTTCAAAAATACGTGTTGTAAGAAAAGCGATTGCACGMGTCTACATTGTTTACCATCAGAAAATGAAAGTGAACCTCAGAAAYCATTACAAAAACAAGAAGTACAAGCCTTTAGACTTGAGGACTAAGAAGACCCGTGCTATGCGTAAGGCTCTTAGCAAACACGAGTCTAAAATAAAGACAAGGAAAGAGATMAGAAAGAAGTCTCTATTCCCTCCTCGAGT…	ribosomal protein l35	452	20	6.27e-61	0.892	4	C:ribosome; F:structural constituent of ribosome; P:translation; P:ribosome biogenesis	EC:3.6.5.3	SignalP (SIGNALP)
Contig_531	GGGGGGAAAAATTAATAATTTATAAATAATAAAAAAATTTTTAAATAAGAATAATTTAAAGGGGGGTTAAAGTATTTTTATTGAAAAAATTAATTATTTTATAGTGTAATAGTATTGTGAAAGAATTTTGAAATAATTGAAAATTTAAATTATTTAAAAGTAATTTTAATTTAATGTATCTTGTGTATCAGAGTTTATTAAAAATTTTTATTATATATTAAATTCTCGAATTTAAAAGAGATAATTAATTAATAAATTTATTGTAGCAAAAATATTTTAAATAATTAATTGGAAATGAAATGTTAATCGTTTTTAAATATATCTAGTTTTTTTAGAAAAAAATTTAATTTTATATTATCTTATAAGATTTTTAATTAATTAAAAATTTTATAAGATAAT…	hypothetical protein [Plasmodium yoelii yoelii str. 17XNL]	450	1	0.0861632	0.48	3	F:DNA-directed RNA polymerase activity; P:transcription; F:DNA binding		SignalP (SIGNALP)
Contig_2594	CTGATGTTGACAGCTCATCTGTRAAATAGATTCCTTTTCAATCGGGCATTTTTGCCGCGACTGTCTTCGAACATGTCGCATAGAAAGTTTTCGGCGCCCCGTCATGGGTCCATGGGATTCTACCCCAAGAAGAGGTCCCGCCGTCATCGTGGTAAGGTGAAGGCTTTCCCCAAGGATGATGCCAGCAAACCAGTCCACCTTACCGCCTTCATTGGYTACAAGGCTGGTATGACCCACGTGGTTCGTGAACCTGACCGTCCTGGATCWAAGATCAACAAGAAGGAGATCGTAGAGGCTGTGACCATCATCGAGACGCCACCCATGGTGTGCGTCGGAGTGGTTGGTTACATCGAAACTCCTCATGGTCTCCGCGCTCTGCTCACTGTCTGGGCTGAGCAC…	ribosomal protein l3	1359	20	0	0.9435	5	P:mitotic spindle elongation; F:structural constituent of ribosome; C:cytosolic large ribosomal subunit; P:translation; P:ribosome biogenesis	EC:3.6.5.3	no IPS match
Contig_758	GGTGGCAATCGGAATTTCATCAAAATCACCATTGTTTCGTGTCGATGAGTTAGTAGTTTGTGCGCAATCTAAAAATAATCAGTTCAATAGTTAAGCATCGTGAAAATAGCTTGTAACTGTCTTGCTCCACAAGGAATTTCAAACCACATTTCAAAGTGAATTACTTAGATCCGAATAAGTTTGATCTACCGTCATCATGACTCCTAATCTCCAAACATTCGTCAACAGCTTTCAAAATCGACTAGAACCACCGGTTCGCCAACATTTGAAAAATGTCTAYGGAACCTTGATGATGACATGYGGTGCCGCTCTSGGTGGGGTATACGTCGATATGTACACCTGGTTCCAAGCTGGYATCTTATCTGCTATCGTTGGAGCTGGCCTCATGTTGATGTTGAT…	bax inhibitor-1-like protein	1140	20	5.88e-111	0.7435	0			no IPS match
Contig_750	GTGACGTTTGACATAAGCCAAAGCATAGACAAACAACTTCCTTCTTTTTGTCTACGGACACGTTGTGAGCACGTTGTATTTGGWGTAGTTTTTAGAATAAAACTACGAAAATGTCGTCCCATCTGAACTGGATGATCATCCGCAACAACCACGCCTTCCTGGTGAAGAAGCGTAACATTAAGAAGCCGTTCAGCAAGGAGCCTAACAATGTGACTAACCTCAACTCGTACAGATACAACGGCCTGATCCARAAGAAGGCTGTTGGCGTCGTCGAGAACCCTGACAGGAAAGGTTTCACAGTAGTGTACAAGAAGGCTAAGGCSACAAACAAGCCCGTCAAGAACACAGTACGCCGCACATTCAAAGCCGGCGCGAGGAGATCGYTGTACAAGGTGAAGA…	ribosomal protein l28	589	20	9.34e-70	0.8405	5	P:mitotic spindle elongation; F:structural constituent of ribosome; C:cytosolic large ribosomal subunit; P:translation; P:ribosome biogenesis	EC:3.6.5.3	IPR002672
Contig_534	GGCATACAAATGTCAAATTTTACCGAAGCAAAGCAAGCCGAGGGAAGAAAGCGTTAATTTATTGAAAAACCCTATAGTTACAAAGTATTGTAATTACATATAAAATATTTCAAAGTCTTATAACATGACTGAAACTCCAGAGACTGTGAAAATCAATAAGTGGGATGGAGCTGCTGCTAAAAATGCTATTGATGATGCCATTAGAGAGGTACTGACTGGTGATCTGAAATGTAAAGAAAGTTTCGCTCTCATTGATGGACGTCTCTTCCTCTGTGCGTTGGCTGTTGGTGTTGCTCTCTATGCTCTTCTCTGGGATTATCTGTACCCGTTCCCACAGTCAAGACTGGTCCTCATAATCTGTGTGTCTTCATACTTCATTCTGATGGGTATCCTCACACT…	cg1751-pa	750	20	1.83e-89	0.7415	4	C:microsome; C:integral to membrane; F:signal peptidase activity; C:signal peptidase complex		no IPS match
Contig_2746	GGCACTCCGTGGGGATTTACGAGACGAAAAGAACCTTGTTTCTTCTCACCTCGGGAAATACAATATTAATATAAAAASGCTTGCTGTCCAGCTCAGAGCACCATTGCAATCCACGCTTACAACGGACTAAGTTATCCCGGCAACAATTTGTTTTTAAGTGTCGATAACCTTTGCCATTAACGTTATAAATAAAAGCAGTATTTTATTTTCGTGAATATTCAGAACAGATTTAGACGCGATCCAACAATATGGCTTTCAAGTTCGGTTTACTGCTGTTCGTCAGCGCATACATCTGCAGCACCCAGGCGTTGCCTCCTTGCACTTGCACCAGGAACTACCTCCCCGTGTGTGGTTCCGACGGCACGACTTACGCTAACCCGTGCTTACTCGAATGCGCCC…	serine protease inhibitor dipetalogastin	1089	20	1.39e-29	0.5235	2	P:negative regulation of coagulation; F:serine-type endopeptidase inhibitor activity		SignalP (SIGNALP)
Contig_1644	GCTTTCGCGTCAGTGTTCCGCTTCCGTTGACAGATTCTTTTAGAATAAAACCTCCGAAAATGAAGGCTAAAGGAGAGCTGAAGGAGTATGAGGTCATCGGCCGCAAGCTCCCTTCGGAGAGCGAGCCCAAGCCTCCTCTATACAAGATGAGGATCTTCTCCCCAGACCAGATTGTGGCCAAGTCCCGTTTCTGGTACTTCTTGCGTCAGTTGAAGAAGTTCAAGAAGACCACTGGTGAAATTGTCTCTATCAGGGAAATCCCAGAGAAGAGCCCTGTGAAGATCAAGAACTTCGGTATCTGGCTGCGCTACGAGTCTCGCTCCGGTGTACACAACATGTACCGCGAGTACCGTGACCTCAGTGTTGGAGGCGCAGTCACTCAGTGCTACCGTGATATGG…	ribosomal protein l18a	669	20	2.91e-98	0.9045	5	P:mitotic spindle elongation; F:structural constituent of ribosome; C:cytosolic large ribosomal subunit; P:translation; P:ribosome biogenesis	EC:3.6.5.3	SignalP (SIGNALP)
Contig_1291	GGTTGGTATGCATATCCGAACGCCGAAAGGACAATCGTGAGGTTATGTTTACTGCATAATTTTGTCGAGTCAGTCAGAATTCAGTCGGTATCTAATTTAGGACAATACTTGCTCAATCATTTTACACTTGCAAAGAAAGTAATCAAAATGTTGGTGACATTGAAGACACTACAACAACAAACCTTTCAAATAGAAATCGACCCAGAAGAAACAGTTAAAGCGCTCAAGCTTAAAATTGAAGTTGAGAAAGGTAAAGATTATGTTGCTGATCATCAAAGACTTATTTACGCAGGAAAAATTTTGCTTGATGATGATAAACTAAATACCTATAACATAGATGAAAAAAAATTCATCGTTATCATGGTCACGAAACCGAAAACTACTGAAGTTCCGGCGTCA…	rad23 homolog a ( cerevisiae)	1292	20	4.38e-137	0.6485	7	P:protein modification process; F:protein binding; F:single-stranded DNA binding; P:proteasomal ubiquitin-dependent protein catabolic process; F:damaged DNA binding; P:nucleotide-excision repair; C:nucleus		IPR000449; IPR000626; IPR004806; IPR006636; IPR009060; IPR014761; IPR015360; IPR015940; IPR019955; G3DSA:1.10.8.10 (GENE3D), G3DSA:3.10.20.90 (GENE3D), SSF54236 (SUPERFAMILY)
Contig_409	TGACTTTATTCAACAAATCATAAAGATATTGGAACATTATATTTTATTTTTGGAATTTGAGCAGGAATAGTAGGAACTTCTTTAAGTTTATTAATTCGAGCAGAATTAGGTAATCCTGGATCTTTAATTGGRGATGATCAAATTTATAATACTATTGTTACAGCTCATGCTTTTATTATAATTTTTTTTATAGTTATACCAATTATAATTGGTGGATTTGGTAATTGACTTGTACCTTTAATATTAGGAGCCCCTGATATAGCTTTCCCCCGAATAAATAATATAAGTTTTTGATTACTTCCCCCTTCTTTAACTTTACTTATTTCAAGAAGAATTGTAGAAAATGGAGCAGGAACAGGATGAACAGTTTACCCCCCACTTTCATCTAATATTGCACAT…	cytochrome oxidase subunit i	1530	20	0	0.95	11	P:aerobic respiration; F:copper ion binding; F:iron ion binding; F:heme binding; P:electron transport; C:integral to membrane; F:cytochrome-c oxidase activity; C:mitochondrial respiratory chain; P:mitochondrial electron transport, cytochrome c to oxygen; P:proton transport; C:respiratory chain complex IV	EC:1.9.3.1	IPR000883; SignalP (SIGNALP)
Contig_550	GGAAAAATATTGGAACACGATGTTCCTAAAGAATATTATTTTAGTTTCTTTGTGCGTTGGTCTCAGCCATGGCGTGGTTTACGATTATTTTACGGGACAACCTGCATCCGAGGAACAATTGAATACTTATGAAGAACTGGGTGTCACCGATACCTGCACAATAGAAATCGACCCTTGCAATGAAAATGAACGGAGTCGAGTAGACGGCTCTTGTAACAACCTGAACAGTCCAGCTAGAGGGACTTATTTCTCGCCTCTGGTTAGAGTACTGCCTCCAATTTACTATAATGGTTACTTCGCCAGAAAGGCCGTATCTGGAAATGAACTACCTTTGGCCAGAAAAGTCCGGGTAGATTTGTTGAAACAAGGAAACTCTAACCATCCCCTTTTCAACCAAAA…	oxidase peroxidase	2001	20	2.46e-66	0.461	2	C:chorion; P:phagocytosis, engulfment		SignalP (SIGNALP)
Contig_640	GCTTCTTTTCTTTTCAGCTTTCTTTCCGGTTTAGTTCTTGGGGCAAGAAGCCGTTGTTTCGGTTTTTATTATTTTTAATCGCCTCTAATCCATCAAAATGAGGATCTATAAAGATATTATTACTGGTGATGAGATGTTCTCAGACACATACAAAATTAAGCTGGTCGATGAAGTAATTTACGAAGTGACCGGCAGACTGGTGACGAGAGCACAGGGCGATATTAAAATCGAAGGCTTCAACCCCTCGGCTGAGGAGGCTGACGAGGGCACAGATGCTGCAGTAGAAAGCGGTGTTGACATAGTGTTGAACCACAGGCTGGTGGAAACATTCGCCTTCGGTGACAAGAAATCCTACACATTATACCTCAAAGACTACATGAAAAAATTAATTGCAAAATT…	translationally controlled tumor protein	837	20	1.33e-89	0.9235	7	C:cytoplasm; F:guanyl-nucleotide exchange factor activity; C:tubulin complex; P:positive regulation of multicellular organism growth; P:positive regulation of cell size; F:calcium ion binding; P:regulation of GTPase activity		SignalP (SIGNALP)
Contig_214	GTGTCAATGTCAAACAAAATGACAATACGTCATTTACGGAATTACTATCGCTAATCTTAAAATCACTTTCCAACGCGTAGTATTCAGTAAACTATCAGTCTGAAAGTAAACCTCTTACAATATGAAGCTGGAATTGTTAGCTATTTGTGTTATCGTGGCTGCAGCCGCGGCTTACGAGAACTCCGACATTGTTTCGGCAAGAATTGAGACTTGCAGAGGATGTTCACTTAATCGCCTTCCGGAAGTGAAGAGATTTGTGATGGATGACGCTCCTAAGTACGAGCGTTTGGAAGTTAATTTCATCACTGGCGCTCCACCAGAGTTGGTGCTGCTAGGAAAGGATGACCGTGAGTTGGAGCGGCTCCCTCTGTCGCAGCTTTCTCGGCAAGAATGCAACGA…	selenoprotein m	982	20	1.6e-18	0.6245	5	P:negative regulation of signal transduction; F:selenium binding; C:endoplasmic reticulum; C:signal recognition particle, endoplasmic reticulum targeting; C:Golgi apparatus	EC:3.6.5.4	SignalP (SIGNALP)
Contig_857	TACTTCTACCGAAGAGCTCACAGATACAGTGTATTCGGAAAATGTTGTCAATCGCAACAAAGTTTATACTAACAGCTCTGTTCTTGAACAGCTGCTGGGCCATTGATGTCAATCCTCGCTACGTACCGCATTACCACGTCTATCCGCCTTCTGGCTGGATGAACGATCCCAACGGCTTCTGTATCTTCGAAGATGAATATCACTTGTTCTACCAATACAACCCTTACTCCAGCCAAGAACCTGGAGTAGCTCATTGGGGACATGTGAAGAGTCCTGATCTAATCAATTGGGAACATCTACCTACAGCAATGACCCCAGACCAACCGTACGACATCAATGGAGTATTCTCAGGAAGTGCCATCGTAGAAAATGGAACCATGTATCTTCTCTATACTGGTA…	sucrose-6-phosphate hydrolase	1641	20	0	0.6155	5	F:beta-fructofuranosidase activity; C:cytoplasm; P:starch metabolic process; P:sucrose metabolic process; P:galactose metabolic process	EC:3.2.1.26	SignalP (SIGNALP)
Contig_628	GGTCTTGTGGTGTGGTAGTGTAGGAGGTCTTGTTCTCGGCAAATTGCCTGGAATTCAGTGTAAAATAGTTCTAATTTGTGAATAAATTCAACCTGCAGGAATGGCTCCCCCATACTATGCTGATCTTGGAAAGAAGGCCAATGATGTCTTCAGCAAAGGCTACCACTTTGGTGTATTTAAATTTGACCTGAAGACCAAGAGTGAAACAGGTGTTGAATTCGCCAGTGGAATCACCTCCAACCAAGAAAGCGGAAAGGTTTTCGGTAGCCTTTCATCAAAATATGCAGTGAAGGACTATGGCCTTACGTTCACTGAGAAGTGGAACACAGACAACACACTTGCCACTGATATTACRATCCAGGACAAGATTGCTGCYGGCCTTAAAGTAACCCTTGAAGG…	mitochondrial porin	1409	20	2.92e-105	0.799	7	P:anion transport; C:Nebenkern; F:voltage-gated anion channel activity; C:lipid particle; P:mitochondrial transport; C:integral to membrane; C:mitochondrial outer membrane		IPR013032; IPR020003
Contig_1765	GGTCACTGTCATTGTGTCATTTTCTTGTGTGTAAACTGTAGTGTGGAGCACTTTATTGTAGGAARAAACAGTAAWKTTTTAGAATGTTTTATCCAAGTAAAGGACTATTATTGCGACTTATTCTAGCCTGTACAGTGATTGTGGTATTAGGACATAGTCATAGTCACTCCCATGATCATTCTCATGGAAATGAACCACCAGCATTCAAATACTCCAAAGCTGCAAATGAACAACAGAAAAGTGAAAAAGTGATAACTGAACCCGATTACGATTTATACGTCAGAGCATTAAGTTCAACACTCTTTATTAGTGTAGTGCCGTTTTTTATACTTTTCTTTATACCTATTGACGGTACGGTAGAAAAACAACCGTTACTCAAGATATTGCTCTCATTCGCTT…	catsup protein	1389	20	2.59e-106	0.673	0			no IPS match
Contig_1168	GCGCTTTTTCCGGTGAGCTGTCAACGTTGCAGAACGTTCGATAGCAGTTCGCCTTTTTAATCCAAGTTAATCGCCTTGGAATAGTTTAAAATACTTTAATTTGTATTTTAAAAATACAGCACAATGCCGCCTAAGTTCGATCCAAATGAAATTAAAATCGTAAACCTGCGATGCGTGGGTGGAGAAGTTGGTGCTACTTCTTCCTTGGCCCCTAAAATCGGTCCTCTTGGTCTGTCCCCCAAGAAGGTTGGTGACGACATTGCCAAAGCCACCAGCGACTGGAAAGGACTTAAGATCACTGTGCAGCTGATCGTACAGAACAGACAGGCCCAGATCTCTGTGGTGCCCTCTGCCGCTGCCCTCATCATCAGAGCACTGAAGGAGCCCCCACGTGACCGC…	60s ribosomal protein l12	657	20	4.17e-86	0.9295	6	C:nucleolus; C:ribosome; F:structural constituent of ribosome; F:protein binding; P:translation; P:ribosome biogenesis	EC:3.6.5.3	no IPS match
Contig_1427	GCTTKCTTTCTTGTATGCGTTGGAGCTCACCTAGTCAAGATGAGTTCCCTCAAGCTGCAGAAGAGGCTTGCAGCCTCTGTTATGCGATGTGGTAAAAAGAAGGTGTGGCTTGATCCCAATGAGATCAATGAAATCGCAAACACCAACTCCAGACAGAACATCCGTAAGATGATCAAGGATGGTCTCGTCATCAAGAAGCCCGTAGCCGTACACTCACGTGCTCGCGTCCGCAAGAACACAGAAGCCAGGAGAAAGGGTCGTCACTGTGGCTTCGGTAAGAGAAGAGGTACTGCCAACGCTCGTATGCCACAGAAGGAACTTTGGGTCCAAAGACAAAGGGTGTTGCGTAAGCTGCTCCTCAAGTACAGAACTGCCAAGAAGATCGACAGGCATCTGTAC…	ribosomal protein l19	716	20	7.95e-108	0.929	5	P:mitotic spindle elongation; F:structural constituent of ribosome; C:cytosolic large ribosomal subunit; P:translation; P:ribosome biogenesis	EC:3.6.5.3	SignalP (SIGNALP)
Contig_234	TGACTGATTCTCAAATTGGCAACACTAGTATAATTTCTTTTTATTTCGGTTCTTTGCCGAGTCGTTTAGGTGAAGAGCGTCAGAATGAAGTACAATAAGCTCGTCACATCCTCAAGGAGGAAAAACAGGAAGAGGCATTTCAGCGCTCCTTCACACATCAGACGAGTGCTTATGTCTGCACCTCTGTCCAAGGAGTTGAGACAGAAGTTCAACGTTAAATCTATGCCAATCCGCAAGGATGACGAAGTTCAGGTTGTCCGTGGTCACTACAAAGGCCAGCAGGTCGGCAAGGTAGTCCAGGTGTACCGTAAGAAGTTTGTCGTCTACATCGAGAGGATCCAGCGTGAGAAGGCCAAYGGTGCCAGTGCGTACGTSGGCATCCACCCTTCAAAGTGCGTG…	ribosomal protein l26e	590	20	4.63e-77	0.9495	4	F:structural constituent of ribosome; C:large ribosomal subunit; P:translation; P:ribosome biogenesis	EC:3.6.5.3	SignalP (SIGNALP)
Contig_1245	TGTCAAATTAAGCTATTTTTTTACATTAGCAACACAGcTTGCTTTTTCAGTCGACGGGTAAAGGGAATATCACCCAAAATGGGTAAGATTATGAAGCCAGGTAAAGTGGTGCTGGTCCTCAGTGGCCGGTACGCGGGCCGCAAGGCGATCGTAGTCAAAAACTACGACGAAGGTACCTCAGACAAGCCCTACGGACACGCTTTCGTCGCCGGCATCGACAGGTATCCCCGCAAAGTGCACAAGAGGATGGGCAAAAACAAAATCCACAAGCGCTCCAAAGTCAAGCCTTTTGTCAAGGTGGTGAACTACAACCACTTGATGCCCACCCGCTACTCCGTAGACTTCAGCTTTGAGAAGTTCAGCGCCAAGGACCTGAAAGATCCCGCGAAGCGCAAGAAG…	ribosomal protein l27	537	20	3.16e-73	0.922	4	C:ribosome; F:structural constituent of ribosome; P:translation; P:ribosome biogenesis	EC:3.6.5.3	SignalP (SIGNALP)
Contig_1	TTCTAACCATCCCTTTCACTTAGTAGATTATAGACCTTGACCTTTAACTGGAGCTATTGGAGTTATAGTTTTAGTTACTGGAATAGTAAAATGATTTCATAATTTTAACATAAATTTATTAATTTTAGGATATTTAATTGTTATTTTAACAATATATCAATGATGACGAGATGTATGCCGAGAAGGGACACTTCAAGGTAAACATACTATATTAGTAACAAAAGGTCTTCGATGAGGTATAATTTTATTTATTGTATCTGAAATTTTTTTTTtTGTATCTTTTTTTTGAGCTTTCTTTCATAGAAGACTTGCCCCTAATATTGAAATTGGAACAATTTGACCCCCTACTAGAATTACCCCATTTAATCCATTTCAAATTCCATTATTAAATACCATTAT…	cytochrome oxidase subunit iii	810	20	5.17e-120	0.8795	7	C:integral to membrane; F:cytochrome-c oxidase activity; C:mitochondrion; P:electron transport; P:mitochondrial electron transport, cytochrome c to oxygen; P:proton transport; C:respiratory chain complex IV	EC:1.9.3.1	SignalP (SIGNALP)
Contig_789	AGGTTGTAGGAGGCACCGTGGATGCAGTTGGAGATACGCTGGGTGCTGTTGGCAGCACGGTAGGCGCTGTTGGAGACACGCTGGGTGCTATTGGCAGCAATGTAAATGCTGTTGGAGAAGCAATAACAGGAAAGGGTAAAAGCACCGCTGAGAGTGATGACACTACCGCAAGCGATGAGGAGAATGCATCTTCGGACACCGCTTCAAGCTCTGATAATGCATCTTCAGACACCGCTTCAAGCTCGGATAATGCATCTTCAGACACCGCTTCAAGCTCTGATAATGCATCTTCAGACACCGCTTCAAGCTCGGATAATGCATCTTCGGACACAGCATCAACAAATAGCCGAAAGAAGCGTTGGTTATTATTACCGATAAAAGATATTGTATCAGGAACTG…	---NA---	1818							no IPS match
Contig_847	TCAAGTGAGACGGGAGTGAATGAAGTGGCACTATTTCGGCATTTTGTGGAGTTTCGTCTTCGGAGCAGGCTTGTGAAGTGCCGTATTTTCCAACATGAGAGTGATCCTATTTACGGCGTTAGCCCTTCTGGGCGCCGCTTTGGCTGATGAAGTACCCACTGAAGAAAACGTACTCGTATTAAGCAAATCTAACTTCGAAGGAGTCATTTCAGCAAACAACTTCATATTAGTGGAATTCTATGCGCCATGGTGCGGACACTGCAAGTCCCTCGCTCCGGAGTACGCCAAGGCCGCCACCAAGCTGGCCGAGGAGGAGTCTCCCATCAAACTGGCCAAGGTTGATGCCACGCAGGAGCAAGAGCTCGCCGAGAGCTACGGCGTCAGGGGATACCCGACTCT…	protein disulfide isomerase	2333	20	0	0.7555	5	P:protein folding; C:endoplasmic reticulum lumen; C:lipid particle; P:cell redox homeostasis; F:protein disulfide isomerase activity	EC:5.3.4.1	SignalP (SIGNALP)
Contig_2788	GCTTKYTTTCAATTTCCTCTCAAAAGATTGACACAACAAAATGTCTAAAAGAGGACGTGGTGGTTCCGCGGGAGCGAAGTTCCGCATCTCYCTGGGTCTCCCTGTCGGAGCCGTTATCAACTGCGCAGACAACACAGGAGCCAAGAACCTGTATGTGATTGCYGTGCAGGGTATCAAGGGTCGCCTGAACAGGCTTCCCGCTGCCGGATCTGGAGACATGATCGTTGCTACCGTCAAGAAAGGCAAACCTGAACTAAGGAAAAAGGTAATGCCAGCAGTGGTGATCAGACAACGGAAACCATTCAGAAGGCGGGACGGGGTGTTCATATACTTCGAAGATAACGCAGGCGTCATAGTGAACAACAAGGGCGAGATGAAAGGCTCGGCCATCACCGGCCC…	ribosomal protein l23	500	20	1.92e-73	0.9765	6	P:mitotic spindle elongation; F:structural constituent of ribosome; F:protein binding; C:cytosolic large ribosomal subunit; P:translation; P:ribosome biogenesis	EC:3.6.5.3	SignalP (SIGNALP)
Contig_918	GCAGTAATATTGAAGACAGAGAGCTGAGCGCACGCCTCTTGTGAATCGGACAGTGATCGTGAAACATGTTTCTAGGATTTTACTTAGTTTTTTGCGCGCTCAATAGCCTGCATCTAACAAATGGCGCAACTACTAAGAAAAAAGTCGACTATTCAACAATCGTTTTCCCGGGACCGATACAAGACTTGAGCAATCGCTATGGAACCCCCAACATTTCTGATAGGTGCAAGAACCAAAATTTCTGCACTGTCAAACCTGATGATTATCCTGAAGAACTTTTCAATAATCTATTCAAAGGCAAGTTTAAGGAGCCGGTATTCCAGCCCACTTACGTGATGACAGATGATCGTCAGGGAGACCCCGACGACATGGACAATTGCGACAGTACCGTCGTTTATG…	isoform e	861	20	4.45e-11	0.4175	4	P:antifungal humoral response; F:receptor binding; P:oocyte dorsal/ventral axis specification; P:signal transduction		no IPS match
Contig_622	GGKGCTTTCAAAAGTGACCGTCTGAGAAATTGACGGGACGTAACCATGGGTCGTGTGATTCGTGCTCAGCGTAAAGGTGCCGGTTCAGTGTTCGTTTCGCACACGAAGAAAAGGAAAGGAGCGCCTAAACTTCGTTCCTTGGACTATGCTGAACGTCATGGCTACATTAAGGGAGTTGTGAAGGACATCATCCATGACCCCGGCCGTGGTGCCCCTCTGGCAGTTGTTCACTTCCGTGACCCGTACAAGTTCAAGACCCGCAAGGAATTGTTCATTGCCCCCGAGGGTCTCTACACTGGCCAGTTTGTTTACTGCGGCAAGAAAGCTACCCTTGAAGTTGGAAATGTTATGCCTGTGGGTGCTATGCCTGAGGGTACCATTGTATGCAACTTAGAAGAG…	ribosomal protein l8	865	20	8.68e-148	0.952	5	C:ribosome; F:structural constituent of ribosome; P:translation; F:rRNA binding; P:ribosome biogenesis	EC:3.6.5.3	SignalP (SIGNALP)
Contig_1407	GGTGTACCGCGAGTGATAGCGAAGACAAGTTGCGAACATGCGGGCTTTTGTGATTTTAGCTGCATATTTGGGCTTCGTAGCGGCCGAGTCTGATTTTGTGACTAGAAAACTTTGCAAGGATGTGGACGTAACTCAGTGCAGCGTACAAAGTGTGGTGGTGGACCCGTGCCCCCAGGGTCCAGCGTTCTGCACCATGAAGAGAGACAAGACCTATGGCATCACACTCGATATGACACCACATTTCTCGGCGGAAAGCCTAAGGCTGTCGGTCACGAGCGACGTGGACGGCAGTGGCGACTTCTCGACGGTGATCAAGTCTCCTGGCGATGCGTGTAGACTGCTGTCCTGTCCCCTTGAAGCTGAACAGAGGAGGATCTTCGATGTAGACTTAGTGATGGA…	promoting protein	597	20	4.16e-20	0.48	0			no IPS match
Contig_1414	GGACACCATACTGTCAACAGTGTCAGCTATCTGCTATACCTATTAAAAATGACAGCTTSATTGTGTKGCACAAATCTGATTCTGAATTTGTGCATGTCATTCGTCGGACGCTGACTGGCTGTTTATTGTAAATTATTTCATAAAGTTGTTTAAAATCATTATTGACAAATATCAAAATGCTGAGTGTTGGCGGAAATTTTCCTGAATATGCTGTTCCTGGCGCTAAACAAGTTCGCTTCGAGCCGTACGCTGACAACGGAGGAAGCATCGTTGCTATTGCCGGTGATGATTTTGCAGTAATTGGTGCTGATACACGTCTTAGTACGGGATTCTCGATCTACACAAGGGAACAAAAGAAATTGTTTAAGCTGTCCGACAAAACTGTATTGGGCGCGACCG…	proteasome beta subunit	912	20	3.07e-130	0.8255	4	C:proteasome core complex; P:ATP-dependent proteolysis; F:threonine-type endopeptidase activity; P:ubiquitin-dependent protein catabolic process	EC:3.4.25.0	SignalP (SIGNALP)
Contig_222	GATTTTAAGTGTCAAAATATAACCACAGACTAAATTCTTTTTAACATTTTCCTTCTCGACACCGGTGAAGTGCACTTGTACTAAACATGGGGAAGGGTAATAATATGATACCCAATGGCCATTTCCATAAGGATTGGCAACGATTTGTTAAGACTTGGTTTAATCAACCTGCAAGACGTCACCGCAGAAAACAGAACAGGATCAAGAAAGCCAAGGCTATTGCTCCTCGTCCTGCTGCCGGACCGCTAAGACCTGTCGTTCGTTGCCCTACCATTCGGTACCACACGAAGGTTCGTGCTGGTCGTGGTTTTACTCTGCGGGAAATCAGGGCTGCTGGTTTAAACCCTGCCTTCGCCAGAACCATTGGTGTTGCAGTTGATCCACGCAGGCGCAATAAGT…	ribosomal protein l13	804	20	4.99e-123	0.862	4	C:ribosome; F:structural constituent of ribosome; P:translation; P:ribosome biogenesis	EC:3.6.5.3	SignalP (SIGNALP)
Contig_883	ATTTTAAAACTCCATCTCGTGGAGAGCATACGTGGAGTTAAATATTTACTTGTTTCTACATAAATTAATTCCGACATGTCCAAAATCGGTATCAACGGTTTCGGCCGCATTGGCCGTCTGGTCCTCCGTGCCGCYGTCGAGAAGGGCGCCCAGGTCGTTGCCATCAACGACCCCTTCATCGGCTTGGACTACATGGTCTACCTCTTCAAGTACGACTCCACCCACGGTCGCTTCAAGGGCTCCGTTGACATCCAAGATGGCCACCTTGTGGTCAACGGCAACAAAATCGCCGTCTTCTCCGAGAGGGACCCCAAGGCCATCCCATGGGGCAAGGCTGGYGCTGAATACGTCGTTGAATCCACTGGTGTTTTCACAACCACAGAGAAGGCCTCTGCTCAT…	glyceraldehyde-3-phosphate dehydrogenase	1307	20	1.62e-179	0.938	5	C:cytoplasm; F:NAD or NADH binding; P:glycolysis; F:glyceraldehyde-3-phosphate dehydrogenase (phosphorylating) activity; P:gluconeogenesis	EC:1.2.1.12	IPR006424; IPR016040; IPR020828; IPR020829; IPR020830; IPR020832; G3DSA:3.30.360.10 (GENE3D), SignalP (SIGNALP), SSF55347 (SUPERFAMILY)
Contig_742	TTTTTTTTTTGTTTGTGGTCGGTTTTGGTTGGGTAACGTCAGCGCTGTCACATTTCTGCTACACGTTCTCTATTTATCTATTGCAATTTCGCAAGTGACCGGTGTTTAGAAATAATAGTGTATTCTTAAATTAATCATGATCTATTCTACATGGATCAATCAGTTTCACTCAGTATTTTTAATATTTTTTTCCTTTGTCGGGTACGTTCAATCTGATGTGCCGAGACCTCGCGGGGTCTCTTTATCTAAAGCACCGCTATATTCTCCGACAAAAGATTTCACCTGTTTTGACGGAACAATAACTATACCGTTCAACTACGTAAACGACGATTACTGCGATTGCTTCGACGGAAGCGACGAGCCTGGCACCTCTGCATGTCTAAATGGCTTTTTCCATTG…	glucosidase 2 subunit beta	2104	20	1.6e-148	0.615	3	C:alpha-glucosidase II complex; F:calcium ion binding; F:protein binding		IPR002172; IPR009011; IPR012913; IPR018247; IPR018249; G3DSA:2.70.130.10 (GENE3D), SignalP (SIGNALP), SSF47473 (SUPERFAMILY)
Contig_863	GGCGGAATGAAACAGGTTAAAAAATAATCTGTCAAACGAACCTGTCTAGAGCAAATTTATGAGATTTTCGTAGTCTTACTGTATATGTTTGTACTCAAAATTATATAAATTATGCCGAAGAATAAAGGAAAAGGAGGTAAAAACAGGAGGAGAGGAAAGAATGAGAACGAAACTGAAAAACGTGAGCTGGTCTTCAAAGAAGATGGACAGGAGTACGCCCAAGTCACAAAGATGCTCGGTAATGGCCGCTTGGAGGCCATGTGCTTTGATGGCATAAAACGTCTTTGTCATATTCGAGGGAAACTACGAAAAAAAGTTTGGATAAACCAAGGTGACATTATATTAATAGGATTGCGAGATTACCAAGATGCGAAGGCTGATGTTATCTTGAAATATACT…	eukaryotic translation initiation factor 1a	927	20	1.07e-77	0.9255	9	P:mitotic spindle elongation; C:eukaryotic 43S preinitiation complex; P:smoothened signaling pathway; F:RNA binding; F:translation initiation factor activity; C:cytosol; P:phagocytosis, engulfment; C:ribosome; P:regulation of translational initiation		SignalP (SIGNALP)
Contig_2804	GCATCATACGTGTATTTTTCCGGTCCTTGTCCTCTCTCTCTAGCTCTGCATACTTTTCGCAGCTCGAGTTGGACGGCGAAGAATCGCGCACGGTTTTACAAAAGTGCCGATAAAAATTCAAAGATGCTGGGATCACTGAAAATTGTATTATTATTAGGTGTAATTTATTTATGTAGAGCCGCCGAAGAAGATGTGTTGGAGCTTACAGATTCCGACTTTTCGTCGGTGTTAGCTCAACATGACACTGCCCTGGTCATGTTTTACGCACCATGGTGCGGTCATTGTAAGAGATTGAAGCCTGAGTACGCGGTTGCGGCCGGCGTGCTAAAGAACGATGACCCCCCTGTCGCGCTGGCGAAGGTGGACTGTACCGAGGGCGGCAAGAGCACTTGCGAGCAG…	protein disulfide-isomerase like protein erp57	1855	20	0	0.7865	5	P:protein folding; C:lipid particle; P:cell redox homeostasis; F:protein disulfide isomerase activity; C:endoplasmic reticulum	EC:5.3.4.1	SignalP (SIGNALP)
Contig_2651	TGCTGTCATTGTCAGTAACATMAATTTGACAgcGARAAAAAAAACCATCTCAATTCGGAACGTAATTTTCGTTTTCGGTGATTGTTACGTAAAAATCAACATGTTTCAAGTAATAAGCCGTGCGGCGGTTCTATCAAGGACTCCGCTGGCTAGGTCCTTGCCTGCATTCTCAACAACAACATCGACCCTTAAAGAGCGTGATCCTACGGGTCGCGTGGAGGCTCCTATGATTGATAACGAAGTCGCTCTTTCATCACCAGAAGAGATCAAACAGAAAGCAGTTTTGGAATCGACCATTAAAGTCCCAGTCAAGGTAGACCTAACTCCTGTGAATGGTGTGCCAGAGGAGCACATTGTTACTCGTCGTGTGCGCATCTACCAGCCTCCCAAAAATGCCAT…	nadh:ubiquinone dehydrogenase	770	20	7.89e-59	0.733	1	C:mitochondrial respiratory chain complex I		no IPS match
Contig_511	GGCATCATTTTCTATTCACAATATATACTCGGCCAACTCGCTACGTTACTCATTCGAATCAACTCGTTTATATCACGAACAACTGATAAGAAAACAAGCAATCAAATAAATAAATAAACTTCTTCATCATGAAAACTAACGTGGAATACGAAATTTGTGACATACCCTTTGATGGGTATTACGCTCCACCATTTCAAGCAAAACCTAGACGTTTTGGGTGTCCTCTCTCTAGAAGAATGGGGCATAACGATCAAGGACCGCCATTTGATCGCTTTGGGCCATTCGATCAACAAGCTCAAATGCATCACCATCATCACCATTGGCATTACAAACGTGCTGCAGAAGAAAAGACTAAGCCTGGATGTGGTCACCATTCTGATCGTGATTGGAGACAAGAGC…	small nuclear ribonucleoprotein-associated	844	20	0.00731233	0.39	15	F:voltage-gated calcium channel activity; F:voltage-gated ion channel activity; P:calcium ion transport; P:cell death; C:integral to membrane; C:cell projection; C:nucleus; P:ion transport; C:cytoplasm; F:protein binding; C:voltage-gated calcium channel complex; F:syntaxin binding; F:calcium ion binding; C:plasma membrane; P:elevation of cytosolic calcium ion concentration		no IPS match
Contig_123	GCTTGCTTTTTGGTTCGGSCATTTTCGCCGAACGTTTGGTGTTCGCTTTGGGTCACGTATCTTTTCGTGGCCTTTAGATCACTTAAATAAAACCCATTCAAGATGGTGCAGAAGAAGCCTAAGAAGAAGGTAGGAAAGAAAGTAGCGGCCGCCCCTCTGGTCGTGAAGAAAGTTGAACCCAAGAAGGTAGTAAACCCACTCTTCGAGAAGAGGACCAAGAACTTCGCTATTGGTCAGGACATCCAGCCCACAAGGGATCTGTCCCGCTTCGTCAGATGGCCCAAGTACATCCGCATCCAGCGCCAGAAGGCGGTGYTGCAGCGCAGGCTCAAGGTGCCCCCACCAATCAACCAGTTCACCCAGACACTTGACAAGACCACAGCCAAAGGTTTGTTCAAG…	ribosomal protein l7a	936	20	4.93e-147	0.9005	4	C:ribosome; P:ribosome biogenesis; F:structural constituent of ribosome; P:translation	EC:3.6.5.3	SignalP (SIGNALP)
Contig_2631	GCTTCCGGTTGCCAACACAAGGCAAGGTGGGTTTTTAGGAAAAGCCACATGGTTTATTTGTGAATTATTTATATRATTRWAGAATAAAGTGTTATAATTGATAAAGTTRGTTGCCCAAGATGCGTTCCGTCACATTGAAGGATGTTGAACAGGACAAGGTCGTCAAGACCGTCGCTGCCCATCTGAAAAAGACGGGCAAGGTCAAGGTRCCAGAACACATGGACCTGGTGAAGACCGGTCGCTTCAAGGAACTGGCTCCCTACGACCCCGACTGGTTCTACGTCAGGTGTGCTGCCATCCTCCGTCACATCTACATCCGTTCCCCAGTTGGAGTCAAGACTGTCACCAAGATCTTYGGTGGTCGCAAACGCAATGGAGTCACACCCTCACATTTCTGCA…	ribosomal protein s19	618	20	2.96e-80	0.8595	4	C:ribosome; F:structural constituent of ribosome; P:translation; P:ribosome biogenesis	EC:3.6.5.3	SignalP (SIGNALP)
Contig_932	GTGCTTTTATTAGATCAAAACCAATCGACGGAGGGCCTCGCGTCCGAAGTCGTTAATTTTGATGAATCTGGATAACTTTTGCCGATCGCATGGTCCAATACCGGCGACGCATCTTTCAAATGTCTGCCTTATCAACTTTCGATGGTAGTTTCTGCGACTACCATGGTTGTCACGGGTAACGGGGAATCAGGGTTCGATTCCGGAGAGGGAGCCTGAGAAACGGCTACCACATCCAAGGAAGGCAGCAGGCGCGCAAATTACCCACTCCCGGCACGGGGAGGTAGTGACGAAAAATAACGATACGGGACTCTTACGAGGCCTCGTAATCGGAATGAGTACACTTTAAATATTTTAACGAGGAACAATTGGAGGGCAAGTCTGGTGCCAGCAGCCGCGGTA…	ac1147-like protein	2025	20	1.03e-36	0.7855	2	F:molecular_function; P:biological_process		SignalP (SIGNALP)
Contig_508	GGAACTCGAGGACTCATCACAATGTTTAAGTCGTCTTTCTTGATTTTGAGCTGCGTTGTAGTAGCTGTTATGACGCAGTCACTGGAATGTGGGCGCAATGAACATTTCACGTCGTGCGGTAGTGCTTGTCCAACTACATGTTCAAATCTGGGGCAGAATAATAATTGTATAACGCAATGCGTTATCGGCTGCTTTTGTGACGAAGGTTATGCAAGAAATGACGATGGAGAATGCATACCTGTTGGTGACTGCCCGTCCCAGTAGGTATTAAAAGCCTGGTCCAGGGTAGGTGGTGCTTCCACGGTGTCCAATGCAATAGCATAAGACATGATTGTTTTTTTGTCTTCAGATGTTTACTTTTTGCATTTATGTAAGTTTATCATTTGCACTTATGTTACT…	cysteine-rich venom	645	20	2.84e-39	0.604	0			no IPS match
Contig_966	GGTGATTTCGGTGACGTGTGTCATGTCATTAGTTTTTTGCCGATTATTCTGAGTTGGAAAAATGGAATTATTTAGATTTTCGTCGTTATTTGCGCTATTTATCCTATTGGATGCGGCGTCAGCTTTGTATTTCCACATAGCAGAAGGTGAAAGAAAATGTTTCATAGAAGAAATACCGGACGACACAACTGTTATAGTGAATTACAAAGTGGAACTATATGACCCAAGATCAGGCGGGTTTATGCCTTCGACCCCTGGCATAGGGATGCATGTGGAGGTGCGCGATCCCAACGACAAAGTGTTGATGTCTCGTGTATACTCGTCGGAAGGCATGATCTCGTTCACTTCAGCCACCCCGGGAGAGCACGTCATCTGCATGTACTCCAACAGCACATCTTG…	glycoprotein 25l	747	20	6.08e-109	0.9005	2	P:transport; C:integral to membrane		IPR000348; IPR009038; SignalP (SIGNALP)
Contig_790	AAACAATTCTKGCTTTCAGTTGGTTGACAACGTGAAGGGAGGACAACTCTTCCACTATGTCGTCTAAGGTATCGCGTGATACGCTTTACGAGTGCGTAAATGCCGTCCTCCAGGCATCGAAGGACAAGAAACGTAACTTTTTGGAGACAGTCGAGCTTCAAATTGGTCTGAAGAACTATGACCCCCAGAAGGACAAGCGTTTCTCAGGCACCGTCAAGTTGAAGTACATTCCCCGGCCCAAGATGCAGGTGTGTGTGCTTGGAGACCAGCAGCACTGTGACGAGGCTAAGTCACTTACGGTGCCCTGCATGGACGCTGAGGCACTCAAGAAACTTAACAAGAACAAGAAGCTTGTTAAGAAACTGGCCAAGAAATATGATGCCTTCCTTGCATCAGAAT…	60s ribosomal protein l10a	741	20	6.37e-119	0.952	4	C:ribosome; F:structural constituent of ribosome; P:translation; P:ribosome biogenesis	EC:3.6.5.3	IPR020003
Contig_1039	GGTTAGTTCTCCTTGTCGTKGGGTTATTGGCAGCCTTGCCTTTTCCGGTTCTGCATCAAAGCTGTAACCATGCCGCTCGCAATTGATTTATTGCATCCTTCTCCCGCGTCGGAGAAAAGGAAACACAAGTTGAAGAGGCTGGTGCCACATCCGAACTCATACTTCATGGATGTCAAGTGCCCTGGCTGCTACAAAATCACAACTGTTTTCAGTCACGCGCAAAGGGTGGTCGTATGCGCAGGYTGCTCAACGATCCTTTGCCAGCCCACCGGTGGTCGCGCTAGATTAACGGAGGGATGTTCRTTTAGGAGAAAACAACATTAACTATTCCTGGAGAGAAGCCCTATTAATTTAAGATTCTTTTATTTCCATTGTGAGACGGAGAGATATTTTACAAAA…	ribosomal protein s27	614	20	2.6e-44	0.9325	6	F:structural constituent of ribosome; C:lipid particle; C:cytosolic small ribosomal subunit; F:zinc ion binding; P:translation; P:ribosome biogenesis	EC:3.6.5.3	no IPS match
Contig_630	ATTACGTCAGCCATATTGTKSCTTCTTGACGTGCGACCAAACAAAACAGCACGTGTAAAAAATGCGTATAGAAACTTGTTATTTCTGTTCGTCCAGGATATATCCTGGACATGGAATCCAATTCGTCAGAAACGACTGCAAGATTTTCAGATTTTGTCGTTCAAAATGCCACGCAGCGTTCAAAAAGAAGAAGAACCCGCGTAAAACCAAATGGACCAAAGCTTACCGTAAGACCGCTGGCAAAGACCTGGCTATTGACCCATCTTTCGAGTTTGAGAAACGCCGCCACACTCCTGTGAAATACAGCAGAGAATTATGGAATAAGACCATTGAAGCCATGAAGAAGGTCGAGGAGATTAGACAGAGAAGAAGCAACAACCACATCATGCAGAGACTGAG…	ribosomal protein l24	741	20	4.15e-102	0.829	3	F:structural constituent of ribosome; C:cytosolic large ribosomal subunit; P:ribosome biogenesis		SignalP (SIGNALP)
Contig_994	AGTGATGAGTTGAAGCCGGTGGTTGGCTGGCAGGCTTGATAATTTCTTTTCCCATCCGTAGCCGATTGGTGTCGTGCTATCCAAATGGGTAAGCCCCGTGGTATACGCACGGCGCGAAAGCACGTGAATCATCGCCGCGAGCAGCGATGGGCTGATAAAGATTACAAGAAAGCCCACATGGGTACGAGGTGGAAGGCCAATCCCTTCGGTGGTGCATCTCACGCTAAGGGCATCGTCCTGGAGAAAGTTGGAGTTGAAGCYAAGCAGCCCAACTCTGCCATCCGCAAGTGTGTGCGTGTCCAACTGATCAAAAACGGCAAGAAAGTAACAGCATTCGTGCCCCGGGACGGTTGTCTCAACCACATTGAAGAGAACGACGAAGTCCTAGTAGCAGGATTC…	ribosomal protein s23	621	20	3.67e-78	0.9935	4	F:structural constituent of ribosome; C:cytosolic small ribosomal subunit; P:translation; P:ribosome biogenesis	EC:3.6.5.3	SignalP (SIGNALP)
Contig_2670	GGCGCTGCTTGTCAAATTGAAGCGAGTCGCCGCTGATTCCTTTTTAGATCGAAAATTCCTAATTAAAGGAATTTCTCCTAGCAACATAATACAAGATCCAGCGAAGACTCCACAATGCCGGAACTGACTGAGTTGGACAAAGCCACCGCCTCCATGACGGAGAAGCGCAAGGAGGAGACCGCATCCTCGGACAGCGACTCCGATGATACTATCCCTGAATTGGAAGATGCTGGTGCACCAGGCACCGGAGGAATCTCCAACCCCATCGCTGGCATCGACATCGTCTCCAAGGCGAAGCAGTCGCGTGGAGAGAAGAAGGCGCGCAAGATCATGAGCAAACTCGGTCTTAAGCCTGTGCAAGGCGTAAACAGAGTGACAATCAGGAAGTCCAAGAACATT…	nascent polypeptide associated complex protein alpha subunit	974	20	1.59e-103	0.797	3	P:regulation of pole plasm oskar mRNA localization; F:protein binding; C:nascent polypeptide-associated complex		SignalP (SIGNALP)
Contig_948	GTGTCTAGTGCAGATGCATGGCGATATGAAGACTTTATCAGTTTTATTGATTCTGGCTTTAAGCCTAAAACCCTACCCGGTGAGGTCTGACTCGGCATCTGCATCCGCTGCATCGTCAGCATCATCATCCGGAGACGGTTCCTCGGCATCATCGAGTGCCGTCGCCGTCGCCACCACAACAACGTCTTCTGCCCACATCCCATGCAATTGCGAAAAAGTCTACCGGCCCGTATGTGGCACCAATGGCATCACCTACTCAAATGAATGCATTCTTCGCTGTGTGAGCGACCACAACGTTGAGAACAAACGCCCTCCCATCCGAGTCAAAAGCATCGGAGAGTGCCCACACACACCATGCAGATGTGCTCCCGGCGGCAACCTACTGTGCGGCTCCGACGG…	serine protease inhibitor dipetalogastin	1304	20	1.46e-55	0.4575	2	P:negative regulation of coagulation; F:serine-type endopeptidase inhibitor activity		no IPS match
Contig_390	GSTGTTTCCGCCCGGCATCGACAGGAGACGCATCGTCATTGTGGTGAATAAAATCTAATTCGTCTGAGACTCTACATATTAAAGCAATATGGCTTTACCCCGAGTTTATTTCGACGTCAGCGCTGACGGTTCTGCTTTGGGAAGAATCGTTGTTGAGCTTAGAACAGATGTCACTCCCAAGACCTGTGAGAACTTCCGCGCCTTGTGTACYGGCGAGAAGGGCTTCGGTTACAAGGGCTCCACCTTCCACCGTGTGATCCCCAACTTCATGTTGCAAGGGGGTGACTTCACAAACCACAATGGCACTGGTGGCAAGTCCATCTACGGCGAAAAGTTCGCTGACGAGAACTTCGTCCTGAAGCACACCGGCCCTGGTGTTCTGTCGATGGCCAATGCTGG…	cyclophilin a	790	20	1.46e-79	0.914	4	P:protein folding; F:peptide binding; C:cytoplasm; F:peptidyl-prolyl cis-trans isomerase activity	EC:5.2.1.8	no IPS match
Contig_2044	GTCATTGAGATAATTAAACTGAAAGGCGCAACGAAAGTGAAGGCGCGCGCTTGCCGCGCGCTCAGGGAGGATGGAGCGTCGATCTAGGTCGATCTCTCGCACTCCCGAGGCGTCTCGTTTCCAATCCGTGAATGCAGGCGCGCTCTGAGCATAAATGCTGGGACCCGAAAGATGGTGAACTATGCCTGGTCAGGTCGAAGTCAGGGGAAACCCTGATGGAGGACCGTAGCGATTCTGACGTGCAAATCGATCGTCGGAACTGGGTATAGGGGCGAAAGACTAATCGAACCATCTAGTAGCTGGTTCCGTCCGAAGTTTCCCTCAGGATAGCTGGCGTCGATTTGAACAGTCTCATCCGGTAAAGCGAATGATTAGAGGCATTGGGGCCGAAACGACCTC…	protein	1265	20	1.41e-23	0.714	0			SignalP (SIGNALP)
Contig_625	GGTTGTTGACGTTTGTAATGKGACATGACAAGTGACGGTCATTCGATTTTTGAATCGATGTATTTTGACGTGTTGCAGGAAGGAAATTTTAGAATTTGATGCTGTGTTATWACATTTAGAATTTTATTTATTGTTGTTTAATACGCAGAAACAGCTTCAAACATGGCCTTATCAACATTACTTCGTGCGCCAGCCATCAGAAGCACCATATTCACACAGCAAATAATGAAGCTGGCAACACAGCCGAACATGAAACGACCTGTRGTCAGCATGCTGCCTGCCAGCACGCTGGCTCTCAAGGAGATTAACAGCACGCCTATCATCAATTCTGTGCGTTCCTTCCGTACGTCACCCGTACGTCTTTCCGACGAGAAGCCTCACGATCACTCRAAACTGTGG…	succinate dehydrogenase	808	20	3.53e-28	0.635	10	F:succinate dehydrogenase activity; F:iron ion binding; F:heme binding; P:electron transport; C:mitochondrial respiratory chain complex II; C:integral to membrane; F:succinate dehydrogenase (ubiquinone) activity; P:oxidative phosphorylation; P:benzoate metabolic process; P:reductive tricarboxylic acid cycle	EC:1.3.99.1; EC:1.3.5.1	no IPS match
Contig_2312	GCATAATATTTTATCTGTGAGTGTCTAGCTCCCGCCGACACCCCCCGGCGCCTCACTGCTGTTCCGCCATTTTGAATTTCGGAGCCGGCAACGCGAGCGTCGTCAGGCCATTCTATTTGTTGTTGCGTATCATCCGTGACCCGGCAGTCGGCTAAAGTGCTCTATAGCTGATTCACGTTACTAACTTATTGTCTGCCGTCTAAAAATCAACATGTCTGGATATCCGTACGGTAACCCTCAGCAGTACCCGCCACCTCAGGGTCAACAAATATATCCTCAGATTTATAACCCTGTAAATGCCGGCGCCCCACCTCCGGGCCAACCCGGTTTTCAGCAGTATGCGCCACAATATCAACCGAGTTTCGGTTACCCGTACCAACAAGGCCAGCCTGGTCAACC…	farnesoic acid o-methyltransferase-like isoform 1 partial	1331	20	6.38e-30	0.575	0			SignalP (SIGNALP)
Contig_2611	TGTAGCCATTTGAACGAAGATCCCCGTGTTTTTCATTTCTCCCCACGTGAAGTTTAGTTGTTGTGAAATACTTTGTAATTACAAGTTTTAATCATGGCAGTCCGCGTCCAATTCGAAAACAACAATGAGGTAGGGGTGTTTAGCAAATTGACAAATTCTTATTGCCTCGTCGCAATCGGTGGATCGGAGAATTTCTACAGCGTGTTCGAGGCAGAATTGTCGGAGACCATTCCCGTGGTTCACATAAGTGTAGCTGGGTGCAGGATTATCGGCCGCATGACGGTTGGCAACAAAAATGGACTTCTGGTTCCATCGTCGACAACAGACACAGAATTACAACACATCAGAAACAGTCTCCCGGACGCTGTCAAAGTGCAGCGCGTGGAGGAGCGGCTCAGC…	eukaryotic translation initiation factor 6	648	20	3.57e-98	0.9305	7	P:mature ribosome assembly; P:integrin-mediated signaling pathway; F:translation initiation factor activity; C:cytosol; F:ribosome binding; C:ribosome; P:regulation of translational initiation		SignalP (SIGNALP)
Contig_18	GGCATTGCTACTGCAGAGCTCCGGCCAACACAACGCGTTCCATTTTCAAATATTTGAATTTTGAATTTATTATTTTTTTATTTTGATTCCAAGATGCCTTGCGGAGGTTGCGGTGACAATTGCAAATGCAGTACAAACCAGTGCTGCCAGACCTGCAAGTGTGATGCATCTTGCACATGCAGCTGCAAACGATCTGCACCAGCCACTGACCCTGCTAAGACCACCAAGAAGTAAAATCTATGCTTTATGAAACACCTTCATTGTCCAAAAAAAAAATAGCATACGAATTATTCGATAGACGTAAATACAGATGCTAGTGCGTTAAGCTACACAACTCTGAAAAATTTCACCAAGCAATATTGAACATTATGCTGAAGAGATAAAGTTGAAAATCTTTTA…	metallothionein b	1112	20	5.49e-05	0.579	2	F:copper ion binding; P:cellular metal ion homeostasis		SignalP (SIGNALP)
Contig_813	GCTTTTAAAAAAGTTTCTTTTTCCGGTGGTGTCCTTTCTCGGACGCCCGATTCCTAAATAGATTTTAGGGATAAATTAAAATGGGTTTCGTGAAAGTTGTGAAGAACAAGCAATACTTCAAGAGGTACCAAGTTAAGTTCAAGAGGCGTCGTGAGGGAAAAACCGACTACTATGCCCGTAAACGCCTTGTTGTACAAGACAAGAACAAGTACAACACACCCAAGTACCGCCTGATCGTCCGTCTGTCCAACAAGGATGTGACCTGCCAGGTGGCATACTCCCGCATTGAGGGTGACCACATTGTGTGCGCTGCCTACTCCCACGAACTGCCACGCTACGGCGTCAAGGTTGGTTTGACAAACTATGCTGCTGCCTACTGTACCGGGCTGCTGCTTGCAA…	ribosomal protein l5	1032	20	8.86e-164	0.8825	7	F:5S rRNA binding; F:structural constituent of ribosome; F:protein binding; C:cytosolic large ribosomal subunit; P:translation; F:rRNA binding; P:ribosome biogenesis	EC:3.6.5.3	SignalP (SIGNALP)
Contig_355	GCCTTTTCCATGTGGCATGGTGTCGGCGTAAGTTGCCGAATAAGCAACCACAATGCCGCAGAACGAATATATTGAGCGTCATCAAAAGCTTTACGGTAGAAGGCTCGATTATGAGGAGCGGAAACGCAAGCGCGAGGCGCGTGAGCCTCACAAGCGTGCGGAGAAGGCTCGCAAACTGCGCGGCATCAAGGCTAAGATCTACAACAAGGAGCGCCGCAATGAAAAGATTCAGATGAAAAAGAAGATTAAAGCACATGAGGAGAAGAATGTTAAACAGAACACAGAGAAGGTGGCAGAGGGTGCACTGCCCGTGTACCTGCTTGACAGAGATGTGCAGTCCCGAGCCAAGGTACTGTCTAACATGATCAAACAGAAACGTAAGGAGAAGGCTGGSAAATG…	tgf beta-inducible nuclear protein 1	1012	20	2.19e-143	0.94	2	P:phagocytosis, engulfment; C:intracellular		no IPS match
Contig_1337	ATCACAGCTCGCCAAGTAAAGCTGTCAACGTTTTCATTTCCATGAATGGACGAGATTCTTCTATCACTTTAAATTTCGTACTATTTCTATTTATTCTGTTACAAGTTACGGTATACGTAGCAGCTGGAGTTAAATTTAGCGTAGCCCGTTATCAAATATTAGTGCAAAATGTATAAATTAAGTGTGTTTCATTTATTATTCATCGCGGCAATCGTGCAGGTATCGCTGGCACTGAAGGAAGGCGAATGTGAAGTTTGTATTAAAACTGTGGAGAAATTCGCAGCCACGTTAACAGACGATGTCAAGAAGAACCCCAAATCAATCGAARCTGAGTTCAAGAAGTTTTGTAAAGGTTCCAAGAATAAAGAGAACAGATTTTGTTACTACTTAGGCGGCCTA…	endopeptidase inhibitor-like	914	20	4.06e-82	0.876	1	F:calcium ion binding		SignalP (SIGNALP)
Contig_1863	TGGCCAGTCCTTTGAGCGTTGAGGTGGTTGTGTGAATCAAAAATGAAGTCTTTAGTGCTAGCTCTTGTCAGTTTACTGGCAATTTCATTAGTAAATTGTGAAGTGTTTTTCGAGGAGAAGTTCCCCGATGACTCATGGGAATCCAACTGGGTTTACAGTGAACATCCCGGCAAAGAATTCGGCAAATTCAAGCTGACTGCTGGAAAGTTCTACAACAATCCGGAGGAAGATAAAGGTCTGCAAACATCTGAGGACGCGAGGTTCTACGCCCTGTCGCGCAAGTTCAAGCCCTTCAGCAACGAAGGCAAGCCCCTGGTTGTGCAGTTCTCAGTAAAACATGAACAGGACATTGACTGCGGAGGTGGTTACCTCAAGGTCTTCGACTGCAAGTTGGAGCAG…	calreticulin	1756	20	0	0.8365	19	P:central nervous system development; F:zinc ion binding; F:calcium ion binding; P:protein folding; P:regulation of transcription, DNA-dependent; P:metamorphosis; P:olfactory behavior; F:sequence-specific DNA binding; P:peripheral nervous system development; C:endoplasmic reticulum lumen; F:transcription factor activity; P:pupation; P:pupariation; F:protein heterodimerization activity; F:unfolded…		no IPS match
Contig_404	GGAAATGTCAGAGAATTTTTCAATGAGTGTTTGATGTGTTGGAGTTTATTTATTTTATCCATATTTTATTGTGCTAGAATTGTGCAGCCTCAAAAACGAACATGACCTCGTTCGACACGAAATACGACATGTATCCTGCGGGGGACGTGGGAGTTGTGGAGGGTGAGATGAACATACCCTCAAGAGGCATTCCCTCTGGAGACAGCATGGAATTCAACACTCTTGATGAACCTATCAAAGAAACATTTCTGCGAGATCTGAGAGCAGTCGGGAATAAGTTTTACCATGTACTAATTCCTAGAGAGAAGACTAGTTTATTAAAAGAATGGGATCTATGGGGCCCCCTGCTACTCTGTACTCTGATGGCCACCATCCTACAAGGCACAGAGGTAGCAGATA…	cg3652-pa	757	20	2.26e-111	0.8005	0			no IPS match
Contig_787	GACACGCTGGGTGGTATTGGCAGCGCGGTAGGTGCTGTTGGAGAAACAATAACAGGAAAGGGTAAAGGCACCGCTTCAAGTTCTGATAATGCAACTTCTGACACCGCCTCAAGCTCGGATAATGCATCTTCAGACACCGCTTCAAGCTCAGATAATGCATCTTCAGACACCGCTTCAAGCTCAGATAACGCATCTTCAGACACCGCTTCAAGCTCGGATAATGCATCTTCAGACACCGCTTCAAGCTCAGATAATGCATCTTCAGACACCGCTTCAAGCTCGGATAATGCATCTTCGGACACAGCATCAACAAATAGCCGAAAGAAGCGTTGGTTATTATTACCGATAAAAGATATTGTATCAGGAACTGTTCAACACGTCAAAGATGACGTGAAGAAG…	dentin sialophosphoprotein	2031	20	6.01e-44	0.57	0			no IPS match
Contig_1774	TTTTATTGCGAAATAATACACCATATTGGGTGTATTATCTGACTAAAAACATTTTATTGTTATAATTGGCGGCTGAGTAGCAAGATGGCCGCCTTAACTTCGTCAGCTATTGCCCTGATATTAACAGCTCTAGGGTTAAACGAGTCCATGTTCCCCGATGAAGCTAATTTAAATGATGTCACAACGTTTGACTATATTATCGTGGGAGGAGGCACAGCCGGTTGTGTTCTCGCCAGTAGACTGGCAGAACTTGAGAACAGTACCGTTCTGCTGGTAGAGAGAGGTGAAGACCCACCACTGTTGTCATACTTATCAGGACTATTCTTCTTACTACCAAAAACAAGTATTGACTACGACTACACTTCCGTTTTTGACGATTACGCAGCGAGCGGCCAGGGT…	glucose dehydrogenase	2051	20	1.86e-93	0.499	1	F:oxidoreductase activity		SignalP (SIGNALP)
Contig_1782	GGCTTTTCCATGTGGCATGGTGTCGGCGTAAGGTGAGCCAAGATGCAGATTTTCGTCAAAACCCTAACGGGTAAGACCATCACTCTTGAGGTCGAGCCCTCCGATACTATCGAAAATGTGAAAGCCAAGATCCAGGATAAGGAGGGAATCCCCCCTGACCAGCAGAGATTGATCTTCGCGGGTAAACAGCTGGAAGATGGCCGCACACTGTCAGACTACAACATCCAGAAGGAGTCCACACTCCACCTGGTGCTGCGCCTGCGTGGTGGCGCCAAGAAGCGCAAGAAGAAGAATTACTCCACCCCCAAGAAGATCAAGCACAAGAAGAAGAAGGTCAAGCTAGCAGTACTCAGGTTCTACAAGGTTGACGAGAACGGCAAGATCCACCGTCTTCGCCGC…	ribosomal protein s27a	617	20	1.38e-85	0.963	12	P:translation; P:ubiquitin-dependent protein catabolic process; P:ATP-dependent proteolysis; P:regulation of transcription, DNA-dependent; F:structural constituent of ribosome; P:ribosome biogenesis; C:cytosolic small ribosomal subunit; F:protein binding; P:ubiquitin cycle; P:establishment or maintenance of chromatin architecture; P:response to stress; C:nucleus	EC:3.6.5.3	no IPS match
Contig_1443	AGTCTTCTCCTGCTGAATTATAGTAAGGTAACAGAACTACAGCAACATGAAGTTAGTATCCTGTTTAGGGGTACTAGTGCTTTGCGCCATCCAAACCATCTCCTGTGACGATGCTACCTTAGTACAAGTTCAGCAGGGCCAGCTCACTGGCGAGATCCTCACTTCAGTCCTCGGCGAAACATACTACAGCTACAAGGGAATCCCTTATGCCAAGCCTCCTGTTAACGAACTTCGATTCAGGGATCCCCAAGACCCTGAGCCTTGGGATGGAGTGCTAGCAGCTACAGCACACGGAAGCGTTTGCCCACAGTTCAACCCACTAACTGCCATATACACCTCCGGCAGTGAAGACTGTTTGTTCCTCAACGTTTACACTCCTAGTCTAAACCCTGATAAACC…	carboxyl cholinesterase 1	1949	20	3.98e-130	0.562	0			SignalP (SIGNALP)
Contig_343	TTGACAGCTGGGCTTAAATCTTGAATCGGAATATCTGCAAATATGAAGTGTATCTACGTGCTGTCACTCCTGCTGGCTCTGGCCGCTGTTCAAGCTGAAGACAAGTACAGCACAGAGAATGACAATCTGGACATTGATGCAGTTGTCGCGAACGTGGATACCCTGACAAGCTTCGTGGCATGTTTCGTGGATCAAGAGCCTTGTGATGCCGTTGCTGCTGATTTTAAAAAGGACATCCAAGAGGCCGTCACCACGAGGTGCGCCAAGTGCACGGATGCCCAAAAGCACATCTTCTACAAATTTATCCTGGGACTTAAGGAGGAGCTGCCTAGAGGCTACGAAGAGTTCAGACGTAAGTACGACCCAGAGAACAAGCACTTCTCAGCCTTGGAAAACGCC…	chemosensory protein	828	20	1.61e-47	0.6325	0			IPR005055; SignalP (SIGNALP)
Contig_2741	ACAGTGAGCTCGCAGCCGTTCACAACGCTTACCAGCGCATGGCAGGACAGTCCAGGAAGCCTGAAGTACTGTTCCTATTGGTGCAGAAGCGACATCACACGAGATTGTTTAACGAAGGTGTGAACAAGCAACAGAACGTGGAACCAGGCACTGTCGTCGATACGGATATCGTTCACTCATCGGAATTGGACTTCTATCTGGTATCCCACCAGGCCATAAAAGGCACGGCTCGTCCGACCCGCTACCACGCGGTGTGCAACGACGGCAAGATCCCCGATGACGAAGTGGAGCAGCTGACGTACTACCTGTGCCACCTGTACTCGCGCTGCATGCGCTCCGTGTCCTACCCCACGCCCACTTACTACGCGCATCTCGCCTGTCTGCGAGCTAGATCGCTTA…	eukaryotic translation initiation factor 2	2124	20	7.46e-69	0.663	1	F:nucleic acid binding		IPR003165; IPR012337
Contig_1527	GGTCAATGCGATTTGTACGCGTTGCATGTTAGTTGCCAACACGGTTCACCGTCGCTCTACTTTATAATTTTTGTGAGTTAAATTAAAACCTGACAGACTGTTGCTGTGCATAGTGAGTGTTTCATAATTGAAGCAGATAATTTTTAACAATGCCTCCTTCTCCTAGCTCCACGAACGTTGGATCTGGTGGTCGCTCACCTAGCAAGGCGACTACAGCCCCACGGTCATCCAGCGGTAGCACAGTTCGCCAACGTAAATCTACAACGACTACTACTGCCGCTAGAAATCGCAGCACAGGGGCCGGATCTGGTGGCATGTGGCGATTCTACACCGATGACTCTCCAGGCGTTAAAGTGGGTCCAGTTCCAGTTTTAGTTATGTCTCTCCTCTTCATTGCGT…	sec61 beta subunit	662	20	8.91e-44	0.8715	5	P:intracellular protein transmembrane transport; F:P-P-bond-hydrolysis-driven protein transmembrane transporter activity; C:translocon complex; C:integral to membrane; C:chloroplast envelope		SignalP (SIGNALP)
Contig_1148	TGKGGTKKACGTTCGGAGTTTGGCGTTTATTGGCGTGGGTCTGAATTTCTGTAATTCCTATTTGTATAATTGCAACAAGCATGCGGAAAAGGAAATCAGTAAAGAAGAATGATGAAGATTCTGATGGTTCTGAACCAGCAGCGGAACCAGAAGAATTCCAAGACTCTGGTGAAGATTGGACACCGGACGCCGATAGTAATGAACAACCCGGACGTGGAACTCGTAAACGGACATCCAAGGCATCCATGAACAATACTAAAAAGAAACGCAAAAATTCTTCGTCCGAGGAAAGTGAAGGCGAAGGGGAGGAAGATGAAGAAGCAGAAGATGAAGAAGGAGAACTYGATGAAGAAGAGGGCTCTGATGATGAGAAAAATGGGTCSGACGGAAATAAGTCTG…	histone deacetylase	896	20	6.56e-29	0.4845	0			SignalP (SIGNALP)
Contig_1613	GGAAATGACAGCCGGCAACATTKGACGTGAAGGACTTGACAGTCCATTGTGTAAATCAAAATTTTTGTTTTATATAAAAACACGTGTGTCTGAGCGTTTTTTTCCAAAAATCGGAAATTAAAATGGAAGAAAATGTAGCCTTAGACTCAGAAAAACAAAAAAAGTTTGTAAAATCTATCAGAGGTATTAAAAAACTGATCAAAAAAAATGAAGGAAAAGCTGAGCCACCGAAGAAAAATGAGGAAGCCGAGAAAAAGCCGTTCAGTATGAGACTGAAAGGCGGAAAAATTAACAAAAAGAAAAGACGCAAGGAAAGGGGCCTGGTTTATTTATCTCATATTCCACATGGATTTTACGAGCATCAAATGACCGAGTACTTCAAGCAGTTTGGTGTAGTAA…	mki67 (fha domain) interacting nucleolar phosphoprotein	873	20	8.66e-71	0.584	10	C:cytoplasm; C:nucleolus; P:protein complex assembly; P:rRNA metabolic process; F:mRNA binding; P:rRNA transcription; C:nucleoplasm; F:protein binding; C:condensed nuclear chromosome; F:nucleotide binding		no IPS match
Contig_1741	TCGAGAACTGAATGATTAGCCGCCTTCCGGTAACCAKCTTTTTCGTTTCCCTTGTTGTCGTTGTCAGATCGGCGATTTTTAATAAAAGCCGCAACCATGGGTCGTATGCACGCACCTGGTAAGGGTATCTCCCAATCGGCGCTGCCATACCGGCGCAGTGTGCCAACCTGGTTAAAACTGACCGCTGATGATGTTAAGGAACAGATTTTCAAACTCGGCAAGAAAGGCCTCACTCCCTCCCAAATTGGTGTCATGCTTAGGGATTCCCATGGAGTTGCACAAGTCAGATTCGTCACTGGCAAGAAGATCCTGCGTATCATGAAAGCCATGGGTCTCGCCCCCGACCTACCGGAGGACCTKTACTACCTGATCAAGAAAGCCGTTGCCATGAGGAAGCAC…	ribosomal protein s13	577	20	3.28e-80	0.976	6	F:structural constituent of ribosome; F:RNA binding; F:protein binding; C:cytosolic small ribosomal subunit; P:translation; P:ribosome biogenesis	EC:3.6.5.3	no IPS match
Contig_1235	GGCTTTCTGGTCGGATCTGTCAATCCGTAATCATGGCTCCTCGGTTTGAGTTAGCAGTCGGTCTCCGAAAGGGGCACAAAACCACAAAAATATCCGCCGGCAGGAAGGGTATTACAGACAAAGCAATTAAAATCAGGCCCGCCAGGCTAAAGGGTCTCCAAACCAAACACTCAAAGTTTGTGCGTGATCTGGTCCGYGAGGTTGTTGGACACGCTCAGTATGAGAAGAGGGCTATGGAGTTGCTGAAGGTGTCAAAGGACAAGCGTGCACTCAAGTTCTTGAAGCGTCGTCTGGGCACACACATCCGTGCCAAGAGGAAGCGTGAAGAGCTCAGCAACGTTCTGACCCAGATGAGGAAGGCCGCGGCACAGGCTCACCATGCCCCCACACACACTAAGT…	ribosomal protein l36	574	20	9.77e-61	0.883	4	C:ribosome; F:structural constituent of ribosome; P:translation; P:ribosome biogenesis	EC:3.6.5.3	no IPS match
Contig_1683	GGCAGTACGGGGTAGCATACAGCATGGATAAGACTTTGATAGTGTTGGCGTGCCTTTTCGGCTTCGCCGTGGCTCAGTTCGGAAGCTTTGGAGCCAACGCTGGTGCTTACAACAGGAACCAGAACCAACAGGTTCAGCAGAACAGGCAGTTCCAGGAGGCCCCCAGGGTCGCTTCACCTGGAGCTTGCAGGGAACTGAACGAGAGATACCCCGTGCCCGGCAGCTGTGATAAATATGTTGAATGCATTAACGGAACAGCGGAGGAAAAGCTGTGCCCCGATGGACTTCGTTTCAACCCCAACGTGAACTTCAATGGTTACCCTTGCCAGTACCCCAATGAAGTGGCCTGTCTCGAACGATCTGCCCTACAGCCTGCCCAGCCAACTGAGCAGTGCGAAC…	cuticular protein analogous to peritrophins 3-e	747	20	3.49e-64	0.6575	3	C:extracellular region; F:chitin binding; P:chitin metabolic process		no IPS match
Contig_1705	GGACGTTCCAATTTTGACATTGACAATCAACAATTCGCCGCAGTCAAACCGTGACTTTCAAAAATTGTTTTAGCTATTTAATTCAACTTTTACTGCAAAATAATAAACATGGCTGCGTCAGTAGTGAACGCTTACGGTGATCCGACCATGGAATGGATGAACGCTCCTCATAGTACCGGAACCTCTATCATGGCTTGCGAGTTCAATGGCGGAGTGGTGATCGGCGCCGACTCCCGCACGACCACGGGCGCGTACATCGCGAACAGAGTGACGGACAAGCTGACGCGGATCACTGATCATATTTACTGCTGCAGATCAGGATCGGCTGCTGATACTCAAGCTATTGCCGATATCGTTACTTATCATTTGAATTTCCACAAGATGGAGCTGGGTGAGCCC…	proteasome subunit beta type-6 precursor	839	20	5.74e-101	0.8245	5	C:proteasome core complex; F:threonine-type endopeptidase activity; P:ubiquitin-dependent protein catabolic process; F:endopeptidase inhibitor activity; C:nucleus	EC:3.4.25.0	IPR000243; IPR001353; G3DSA:3.60.20.10 (GENE3D), SSF56235 (SUPERFAMILY)
Contig_953	GCATTTTGTGTTTGACTGTCTCACTGCGCTCACAGTTCAACAATGGCGGACGCAGCTCCAGCCGGTGGACGTGGCGGTTTTCGCGGCGGCTTTGGGTCTCGTGGTGGCGATAGAGGCCGTGGAGGTCCCCGTGGTCGTGGACGCGGTCGTGGTCGCGGCCGTGGACGCGGAAAGGAAGATCAGAAGGAGTGGGTGCCCGTGACCAAACTGGGCCGTCTCGTACGCGAGGGAAAGATCGACAAACTCGAGAGCATCTACCTGTTCTCTCTGCCCATCAAAGAGTTCGAGATCATCGATTTCTTCCTCGGCCCATCTCTGAACGATGAGGTCCTCAAGATCATGCCCGTACAGAAGCAGACCCGTGCCGGTCAGCGTACTCGCTTCAAGGCCTTCGTGGCT…	ribosomal protein s2	877	20	2.74e-149	0.9355	5	F:structural constituent of ribosome; F:RNA binding; C:small ribosomal subunit; P:translation; P:ribosome biogenesis	EC:3.6.5.3	IPR005324; IPR005711; IPR013810; IPR014720; IPR014721; IPR018192; IPR020568; SignalP (SIGNALP), SSF54768 (SUPERFAMILY)
Contig_1744	GGTATCATCCTCTTCTGGAACAATCACAACTTCATTGCCTCTGAGCTTGCTACCGTCAACCCATGCTGGACTGACGACCAGCTGTTCGAGACAGCCAGGGAAATCAACATTGCTTATGGAACTCAAATGTTCTACTATGAACTTATGGCTACTTTGATGGGTAAAGATAATTTGATCAACGACGGTATCATATTGAACGGCACTGGATTCAGAGACGTATACAACAGCAGTGTACTTCCACAAATCGCATTGGAGTATCCTGTCGTTTTGAGATGGATGCATTCGCTGCAGGATGGAGAATTGAGAATGTACTACACCAACGGAACATACAAATCAACCTTCCCAATTGTTGACCTCACATCTAATACCGATTTCTTGAAGGAAAATAGTACAATGGAT…	oxidase peroxidase	1287	20	4.95e-48	0.4995	4	F:heme binding; P:electron transport; P:response to oxidative stress; F:peroxidase activity		no IPS match
Contig_306	TTGGTGATTTGACAAGATTGAATAGGATTGTTTGTTGAAGTTTGCTTGCTTGGTAGGTTATTCTTGCGGTCTAGGAATTTTGGTATATATTTCCACCAAAATGTCGAACATTAACTTGCAATGTCTATTAGGGATACAGTGTAATGATTTCGTAATGATAGCAGCCGATCAGAGCAATAGCCACAGTATTATGGTGATGAAAGACGATGAGGAGAAGATTCACAAGATATCTGACAAACTGATAATGGGTGTGATTGGKGATCAAGGCGACTCTACTCAATTTGCTGAATACATTGCCAAGAACATYCAGTTGTAYAAAATGCGTAATGGATATGAGCTAGGACCCACTGCTGCCGCTAATTTCACTCGCAGGAATCTCGCTGAGTATCTGAGAAGCAG…	proteasome subunit beta type 2	750	20	3.96e-76	0.8	4	C:proteasome core complex; F:threonine-type endopeptidase activity; P:ubiquitin-dependent protein catabolic process; C:nucleus	EC:3.4.25.0	SignalP (SIGNALP)
Contig_312	AGTCGACGGTACCGGACATATGCCCGGGAATTCGGCCAYTAYKGMCRRKKGACATTACTACGATTGATTGATCAAAGTATTGTTTAACTTTACTGAATCTGCGTAATTTGCAAGGAATTTTCCGCATCCAAACGAATATCTCGCCTTCTTACAACTCGCTACCAAACCTTCCGTGGAGGCTACGCCCTGTTTTGCATTTCAAAGTTTTAATTTTCCGTTCAACATAGGCCTATCAGACACCGCCGTTATGGATATGATGGTATCAACGTTGCAACAGCAGCGGGCTGTAACAGAACAATTGAGACGAGAAGCTGCAATAAAGCGCATTCCCGTCTCTGTCGTGGTATCTGACATCGTCAAATACATTAATGAGCACGAACAAGAGGATTGCCTCCTTGT…	guanine nucleotide-binding protein gamma-1 subunit	701	20	7.49e-31	0.8705	16	F:microtubule motor activity; P:apical protein localization; P:actin filament organization; P:regulation of cell shape; F:signal transducer activity; P:G-protein coupled receptor protein signaling pathway; P:asymmetric neuroblast division; C:heterotrimeric G-protein complex; F:ATP binding; P:embryonic heart tube development; P:cell adhesion; P:proboscis extension reflex; C:kinesin complex; F:GTPa…	EC:3.6.5.1; EC:3.6.5.2; EC:3.6.5.3; EC:3.6.5.4	no IPS match
Contig_2113	GGTTTTAAAGTCTCCAGAAAAGAGTAAAAGAGTAAGAGCTGACCTAACTGTGGAACCAACTGATGTTGGCACTGATGTTAAAGAAGTTGTCACTGGAGAATTGGAATTGAAAGAACAATATCATTTTCATATGGAAACTCAGACCTGCGTTGCCAGGCCTACTGAAGACGGGATGGAAGTATATTCGTCTGCGCAATGGATTGATGTCGTGAATGTTGCTATCGCTAAAGCTTTGAACATACCGGTTAATAGTGTAAACGTGGTTGTTCGCCGTCTAGGTGGTGCTTACGGTGGCAAGATAGTTCGTTCTGCTCAAATAGCATGCTCTACCGCTCTTGTTACTCATCTTTTGAATAGACCGTGCGGAATGATTTTGCCATTGATTACAAATATGAAGTC…	aldehyde oxidase	1869	20	0	0.665	5	F:FAD binding; F:iron ion binding; F:electron carrier activity; F:2 iron, 2 sulfur cluster binding; P:electron transport		SignalP (SIGNALP)
Contig_276	GGGTCTTTGTAAATGGTCGATTTTCCTGTTTGCTGTTCTCCATTTGCTGAGAGTGTATAATTTTGTTACAATCCGTGCTCTGTTCTAGTTCTTATTTTTTCTTATTATAAGTTATTATTATTTTTTATTTAAGCGTTTAAAGTTTGATCCTCGGCGATAGAAATTCATTATTACTACATAAAACGACTTAGGTGGTACTTTTGCGTTTAGACGGGAGCCATCTTGCAATCTCTAATCAAAGGTCCTTGGCTCACAGTTTCGTTGTCTAGTTGAAAGTCAGTTTATTCCATCATAAAATAATCAAATGGCGTTAAAACGAATTAATAGGGAATTACAAGATCTGGGCAGAGATCCACCAGCACAATGTTCTGCAGGTCCACACGGTGAAGATCTTTTCCA…	ubiquitin-conjugating enzyme e2d 3 (ubc4 5 yeast) isoform cra_a	1905	20	1.27e-80	0.966	17	P:proteasomal ubiquitin-dependent protein catabolic process; P:chromosome organization; P:embryonic development ending in birth or egg hatching; P:growth; P:compound eye morphogenesis; P:regulation of protein metabolic process; P:hermaphrodite genitalia development; P:spermatid development; F:ubiquitin-protein ligase activity; P:protein ubiquitination; P:nematode larval development; F:protein bin…	EC:6.3.2.19	IPR000608; IPR016135; SignalP (SIGNALP)
Contig_47	GGTTTTCTGAAATTTGACGTTTGTTTTGAGGTGGCAAACGTCAAATCACCTTTTTCACTATTTCTGAAATTGGAGGAGTTTGTGGTGAATTATAATAATTAAGTTACAGAAATGAAGTTTAAACTCCTATTATTCCTCACTATAATTTTAACCTACTATGAAGGAGAAGCTCAAACCCGTACGAAGGGGCTTGAAGAAAAAGTCCAGCAGTTAACAGACTTCACAGCCAAAAAGTCAATAATTTCTCTCAACTTGAACAAATTCAAGGAGTATGTGAAATCTCCGCCTAGAGACTACTCCTTCATCATCATGTTCACAGCCATGGCACCGTCGAGGCGCTGTGCCATCTGTCAGCATGTGTATGATGAGTACCTGATCGTAGCTAACTCATTCAGGTTC…	tumor suppressor candidate 3	1250	20	2.22e-122	0.7495	2	C:mitochondrion; C:integral to membrane		no IPS match
Contig_2786	GGAAGAAGGAGTATGTTGACGGGCTCGAAGACAGAGTTAAACAATGCACAGCGGAAAATCAGACGCTCATTCGGAGGATAAAGATTCTGCAATCACAGAACCAATCTCTGTCCGCGCAACTAAAGAGATTACAGAACGTGCTAACAGGCGTGACAGGGGGCTCCACAAACAAGACAGCGCAGCCAGCCACATGTCTGCTAGTGCTGCTGCTCTCCGTGGCGCTGGTGGCGCTGCCGTCCATGCGCGAGGAGATCCGTCCCCGCGCCGCCGACACGCCGCCCTCGTCGCCCGCCGTCACTAGGGCGCTGCTCTCCGCTTCCAATAAAATGGCGCTCGACGAGACCGTCATAGATGACGGAGAGTTCAATATGGATGAGCTGATCACATTCAACCGCCCAC…	camp responsive element binding protein 3-like 3	1494	20	9.14e-28	0.6335	8	C:endoplasmic reticulum membrane; F:sequence-specific DNA binding; F:protein dimerization activity; P:response to unfolded protein; F:transcription factor activity; C:integral to membrane; P:regulation of transcription, DNA-dependent; C:transcription factor complex		IPR013032
Contig_1790	GACACGTCATTATTTTATTTGAACKGTACGTCATTTTCCTTAGTCACCGATTATTTTTAATATAAAAACCTCATTTCGTTTTGATAAAGCCGATTCTTAATCGTGTTGTGTTGCTGCTAGTACTGCAGCTATTTGATTTATTGTAAGAGTTAGAGTTTGCAAAGTTTCACAATGAGTTTACAGTGGACAATTATCGCGACGTTCTTATACGCCGAAATAGCCATCGTGCTCCTCTTGACATTGCCGATCGCAAGTCCATCAAAATGGCAGAGGTTTTTCAAGTCAAAATTCCTSGCTTACATAAGTGGTCAAGCATCTATTTACTTCTTAATTCTGATCGGCGTGCTAGTGCTATGYCTCCTCGATGCCATCCGCGAAATGCAGAAGTACTCCAACATC…	bcr-associated bap	1437	20	3.59e-74	0.763	3	P:apoptosis; C:endoplasmic reticulum; P:intracellular protein transport		no IPS match
Contig_2801	GGAATGTCAAAATTGTAAAATGTCAGTCAGCTGTTGATCGAAGATTGGCTTTTGGTTTGCTTTGTCAAATCGAAAGATGGAAGCGGCTGTAGCCCGTAAACAGGATTTGCCCCCTCCGGGGGGCTACAAACCTATCCCTTTCAAAAGGGTCCCCGCAAAAACATTATTTAGCGGGTATACTATGTTTGCTGGCTACTTTGGCATAACAGCTTTTGCAATGTACCTGTATAGCTTGAACTACAAGCAAATCGTCAAGGATGAAATTGAGATGCGTTCTGCCAAGATGGCAATATTCCCGATGCTGCTTGCTGAGAGAGACAGGGCTTACCTGAAGCAGCTCCGCAAGAACCGTGATGCAGAGGCTGAGCTTATGAAGGACGTTCCCGGATGGGAGGTCGG…	mitochondrial nadh:ubiquinone oxidoreductase	655	20	1.9e-62	0.733	3	C:mitochondrial respiratory chain complex I; F:NADH dehydrogenase activity; P:electron transport	EC:1.6.99.3	IPR009346
Contig_613	GCTTKYTTGCTTTCGAAGTGTTCTGTCATTTCGGTTCGCTGAGGCGGATATTAAATCCTAGCCATGGTGCGTATGAACGTATTGAGTGATGCCCTCAAATCAATCCACAATGCCGAGAAGCGCGGCAAAAGACAAGTGCTAATCCGGCCTTGTTCCAAAGTTATCGTCAAGTTTTTGACTGTGATGATGAAGCACGGTTACATCGGCGAGTTTGAGATCGTCGATGACCACAGAGCTGGAAAGATTGTCGTCAATCTCACCGGCAGACTGAACAAATGTGGAGTCATTTCACCCCGCTTCGACGTACCAATCAATGACATCGAGAGGTGGACTAACCTGCTACCGTCACGACAGTTCGGCTACCTGGTCCTCACAACCAGTGGTGGAATCATGGACCAT…	cg12324 protein	486	20	4.83e-69	0.9755	6	P:mitotic spindle elongation; F:structural constituent of ribosome; C:lipid particle; C:cytosolic small ribosomal subunit; P:translation; P:ribosome biogenesis	EC:3.6.5.3	SignalP (SIGNALP)
Contig_199	AACAGACCTGGACTTGAATGAARGCATGTTGCGAACGRAACACAACAACTTGGAATTATTTCAATAAAAAACACGTGGTGTAGTGAAATATATTAAAACCTGCCTAACTTTACAAATATGAAGAAGAAAATGAAGAAACCCCAGGCACCGGCAACCCCTGAAGACTCAGGTTCAGACTCGGAAGAAGAACTTAACCCCGAAGCCCACAAGGAATCCTTAAAAAAGCTAAAAAGTACAGATCCTGATTTCTACAACTTCTTGGAAGAGAATGATGAAAATTTATTAAATTTTGACGTGGATTCGGAAGACGATGCATCCGACAAGGGAGAGGACGATGATGATGATGTTGAAAAAGTTCACAAACCAGGTCCTCTCAGGGGGGACAGTGATGAAAGTGAC…	cg9246 cg9246-pa	2098	20	0	0.6695	0			SignalP (SIGNALP)
Contig_899	CCGGACGCCATTACCACGCCATCGGACTACGAATCTGTCAGTAGTGCGCTTTTCGTTTGATAATCTTTGGATTTTCTTCGGAGCTGTTTCTTTCGTGTTGATAGTATCTTAAAATATATAAATACCAAAATGTCTGACGAGAAAAAGGGAGAAAGCGAACATATCAACTTGAAAGTATTAGGCCAAGATAATGCTATCGTGCAGTTCAAAATCAAAAAACACACACCTCTCAGGAAATTAATGAATGCCTATTGCGATCGAGCGGGTCTATCAATGCAAGTAGTTCGGTTCAGATTCGACGGACAGCCCATCAATGAGAACGACACGCCAACATCACTGGAGATGGAAGAAGGTGACACAATAGAGGTTTATCAGCAGCAGACGGGTGGCTCGCCTCTA…	ubiquitin-like protein smt3	842	20	5.5e-43	0.965	5	P:protein import into nucleus; P:protein modification process; F:protein binding; P:anterior/posterior pattern formation; P:phagocytosis, engulfment		no IPS match
Contig_2240	GGGAACGGGCTTGGGAGAATCAGCGGGGAAAGAAGACCCYGTTGAGCTTGACTCTAGTCTGGCATTGTAAGGAGACATGAGAGGTGTAGCATAAGTGGGAGATCGTTCGCGCGATCGTCGCTGAAAAACCACTACTTTCATTGTTTCATTACTTACTCGGTTGGGCGGAAGCGGTGCGCGGTCGATAATATCGGCGGGCGCACGGTGTTTCGTTCCAAGCGTGCAGAGTGGCGACGTGGCGGCAACGCTCGTCGCCGTACAACTCCCGCGTGATCCGGTTCGAGGACACTGCCAGGCGGGTAGTTTGACTGGGGCGGTACATCTGTCAAAGAATAACGCAGGTGTCCTAAGGCCAGCTCAGCGAGGACAGAAACCTCGCGTGGAGCAAAAGGGCAAAAG…	protein	1151	20	1.23e-54	0.7715	0			no IPS match
Contig_1035	GACAGAAGGACGAGGAGATCGATCGAATCCATCATTGAAACTTGCTGCCTGGTGCCTGTCCTTCACGGCTAGAAAATTTATATAAAATAGTCACATCTTTGTGTCACCATGTCTGTCATTAAAGGAAACATGCTGGTTCGATCCTTGAGCACATCGGCAGTAGCCGGCCAACTTGTTAAACCACCAGTACAAGTTTTTGGTTTGGAAGGCAGATATGCATCAGCATTATATTCTGCGGCAACCAAAGCTAAGAGTTTGGATGCAGTTGAAAAGGAGCTTACTCAGTTCCAACAGTCCATAAAGACCGATGCTAAGCTGAAAGAATTCATTGTGAATCCTATTCTCAAGAGGTCTTTGAAGTCCGAAGCTCTGAAGCATGTGGCTACTCAAGCTAAACTG…	h+ transporting atp synthase o subunit	766	20	7.49e-94	0.817	6	F:hydrogen-exporting ATPase activity, phosphorylative mechanism; F:hydrogen ion transporting ATP synthase activity, rotational mechanism; P:ATP synthesis coupled proton transport; F:proton-transporting ATPase activity, rotational mechanism; C:lipid particle; C:mitochondrial proton-transporting ATP synthase, central stalk	EC:3.6.3.6; EC:3.6.3.14	no IPS match
Contig_624	GSGTTTAGTCAAGTGACGCCATTGTGAGCCGTAACGACTTTAAGCTGCAAGGASTTTAATCTCGATTTTCTTATACAATCTTGGACTAGAAGTATAAAAAACTATTAAAATGGCTGATGATATGCCCACATTCAAATGCGTGCTGGTAGGCGATGGTGGTACTGGCAAAACTACGTTTGTCAAACGACACTTGACTGGAGAGTTCGAGAAAAAATACGTTGCCACACTCGGTGTAGAAGTGCACCCCTTGGTATTCCACACAAACCGTGGTCCCATCAGATTTAACGTATGGGACACAGCTGGCCAAGAAAAGTTTGGTGGATTAAGAGATGGTTATTATATCCAAGGTCAATGTGCCATCATCATGTTCGACGTAACCTCTCGTGTCACCTACAAAAA…	gtp-binding nuclear protein ran	1266	20	7.8e-123	0.96	11	P:actin filament organization; P:regulation of cell shape; P:small GTPase mediated signal transduction; P:nucleocytoplasmic transport; P:cell adhesion; F:protein binding; F:GTPase activity; P:intracellular protein transport; C:lipid particle; C:nucleus; F:GTP binding	EC:3.6.5.1; EC:3.6.5.2; EC:3.6.5.3; EC:3.6.5.4	no IPS match
Contig_615	TTGTAGTCTATGATCATTGCACAATTGTTCGATTTCGGTCTGCTGTTTTAGGTTAGAATTTTTTTATCGAAAAGGTATTGAAATTTATTAATATTATACGTGTTGAAACTGCCTTAACATGGCACAAAGTAAGCTTAACGATATGGCGGGCAAATTCGCCAAGGGTGGACCCCCTGGACTCAACGCCGGCCTCAAAGTGGTCGCCGTTGTAGGTGCGGCAGCCTATGGCATCTCGCAATCCTTGTTTACGGTTGAGGGTGGTCATCGTGCCATCATGTTCAACAGAATAGGAGGAATTCAGCAACACGTCATGAGCGAGGGTATGCACTTCCGTATACCTTGGTTCCAATACCCTATCATTTATGACATTAGGTCCAGACCTCGCAAGATTTCATCACC…	prohibitin	1274	20	8.32e-157	0.896	1	C:lipid particle		SignalP (SIGNALP)
Contig_2578	GCRTTCAGTTCTGKCACAACAAAAATGGCGAACCGCACGGTAAAAGATGCGAAGTCAATACGAGGCACAAATCCCCAATATTTGATAGAAAAGATTATCAGATCGCGTATATACGACTCCAAATACTGGAAGGAAGAATGTTTCGCTTTAACTGCAGAATTGCTAGTCGACAAAGCCATGGAATTACGATACGTCGGAGGCGTGCACGGCGGTTTCATTTATCCGACGCCGTTTTTGTGTTTAGTTTTAAAAATGTTACAGATACAGCCTGAAAAGGATATTGTTGTAGAGTTCATAAAGAACGAGGAGTTCAAATATGTGCGTGCCTTGGGAGCATTTTACATGAGGCTCACAGGATCTTCGGTAGATTGTTACAAGTATTTGGAACCTCTTTACAAT…	prp38 pre-mrna processing factor 38 domain containing a	1160	20	5.44e-120	0.769	0			no IPS match
Contig_1373	GGAGTCTGTGATTATCTGTGGTGCGACGCACTGTCTTTATTCTCKGTGTTCGTCCCTGTTTATTGGACATCTGTGGTTCGTTCCCAAGTCCGCAATTCGGAACGTCGASGTTGTTCGTCGCAAGAAAAGCCAGGAGACGCGTACCTTCCAACAATATTTTGCGACATTTACTAATCAAAATGCGTGTTAGTGAAATATTAAAGTGAACTAGAGCATGAATAAACTTCTCTGAGTACTATGCAGTGGAATTTTAAGTCATAACACTGTGTGTACTGGTACAAAATGTCTTAAATAATGAGAATAAATAAGTAGTTTACCTTCAGTCATTGTCTCCTTGATCGTTTTAGTGAAAACTGGTACAAAAGTTTGCCAGAATGGGTTTACTAATTTCGAAGATCT…	cg7197	1109	20	1.04e-80	0.901	3	C:intracellular; F:GTP binding; P:small GTPase mediated signal transduction		SignalP (SIGNALP)
Contig_217	GYTTCTGATAAGTACTTGTTTCGTAATCGCTCGATTTTCAGGCACTGTGCGAGTTTAAAGTAGATTTTCTTTCCATAAAATCTTAAAATGTATCATCAACTTAGCCGTGCTACTGGAAGGCTGGTTGCCTCAACCCACTTGCAAAGTCCGCTTTTCCCCGTGGCACCAATTGCTTTACAACGAGTGGAACCGCCAACCATCCAGTACAACACTACTCACATGTCGACTGTAGCAGACGCTTGCCCAGCACCTGGCAAGACTAGGCTGATCCCCGGCACCAACACTCCCTACGCCCCAGTATCGGATAAGATTCGTCAACTACAGAAGCAGTTCCAGAAAGAAGATGATGTGCCCGTGTTCCTGAAGGGAGGCCCTCTCGATGGTATCCTGTACCGATTG…	cytochrome c subunit viia 2	578	20	3.58e-10	0.7165	6	P:mitochondrial electron transport, cytochrome c to oxygen; F:electron carrier activity; C:mitochondrial respiratory chain complex IV; F:cytochrome-c oxidase activity; P:electron transport; P:proton transport	EC:1.9.3.1	IPR003177
Contig_367	GGGCAACACTGTCAACTCGGTTTCTTTCTGATTTTTGACAGCTTTTTAAGCTAAAGGCTGAGCCATGGCACCGAGGAAAAACAAAGTTGCGAAAGAGGAGGTCCAGGTAACCCTGGGCCCACAGCACTTGGTGGGTGAGACAGTGTTCGGAGTGGCTCACATTTTCGCCTCTTTCAATGACACATTCGTACACGTTACTGACTTGTCCGGTCGGGAAACCATTGCCCGAGTAACCGGTGGCATGAAGGTGAAGGCTGATCGTGATGAAGCCTCACCCTACGCYGCTATGTTGGCCGCTCAGGATGTTGCYGAGAAGTGCAAGACTCTTGGCATCACCGCYCTACACATCAAGCTGCGTGCCACAGGAGGCAACAAGACCAAGACCCCWGGCCCTGGCGC…	ribosomal protein s14	571	20	3.51e-79	0.957	5	F:structural constituent of ribosome; C:lipid particle; C:cytosolic small ribosomal subunit; P:translation; P:ribosome biogenesis	EC:3.6.5.3	SignalP (SIGNALP)
Contig_1111	GGAAATGGAACGTAGAACTTACTKGCTTACGTGTTYGTTGTTTCATTGGATTTTTTAATTATGCTGTTTTTTTTGTCAAAATTAAGATAAACACGTTTGTGTTATGTGTGTACAGTTAATACACACCTGTATGTGTGTGAGTGGAGTAGGTTGCATTGGTTAGCCGGTGATTGACTGACTTTTTATGTATATGTTGGTGGGTGTCTACGATACATACACGATACGTGTCAGATAAGTCATTGACTTAAAATTTATTTAACTTGGTGCGATAATAATAAATGAGAAACCATGAAATATAATTTGGTTTCTGTTATACTGGTGCTAACATTCAGTGTTTCTTGTAAATCATCACTATTTGATAGTGATTCTTGCTACTCATTCGGCAGCGGCAATGTTTTC…	peroxiredoxin 4	911	20	1.25e-83	0.85	2	F:antioxidant activity; F:oxidoreductase activity		no IPS match
Contig_954	TTTGCTTGATCACAGAGCTACGGGACTTTACAACAACTTAAGATATTATATCTTCAAAAATGAAGACTGTTCTACTGTTGGTTGTTGTTATTGCTGCAGTAGCGTACGCGCGAGATGTAGTGAGTAGCACCAACGCAGACCAAGTGCTACAACAAGCCGTTGGAGGTGACCTGGACATGAAGTTGCTGGTGGTGGAAGACGGGACTCCTAAAGGAAAGTGCTACTGCTCCTGCAATCTGAACAACCAGCCGGTTTTCCTCGAAATAGACTCCAATGATATGAACGGGGCGTATCCCTTACTTTGAAAGTGTCTCGCGCTAATATATCAGTCTCCAAAGCAATTTGTCGAATTACTGTAATATTCTGAATTAACTGTGGTAAACTTGTCGGATTATGTCC…	hypothetical protein [Monosiga brevicollis MX1]	593	1	0.548729	0.44	0			no IPS match
Contig_2775	ACTACGATTCATGTCAGGTTGCTGTCAAATAAAAATAATCATTGACATTTTGACAAGTTCTGCTGCTGCTTTTCATTGGGGCGACATACGATTTATTTCAAAATGAATTCCCTTTTGAGGAAGGCTGCGATTGAATACCTGAAGACAAATGCTCGTTCTGCCACCCACGCCGCTACCGCCGGTGGCCATGGAGGTGGCTACAAGCTGTGGAAGAAGATGACTTTCTTCGTTGCATTCCCCGCTGTTGGTCTTGGTATGCTGAACGCCTACCTGGCCCACCAGGAGCATGCTCATGCTGAAAGGCCTGAGTTTGTGCCCTATGACTTCCTGCGCATCCGTTCTAAGCGTTTCCCGTGGGGTGATGGCCAGAAGTCCCTCTTCCACAACCCCCATGTCAAT…	cytochrome c oxidase subunit via polypeptide 1	535	20	1.11e-46	0.7615	6	P:mitochondrial electron transport, cytochrome c to oxygen; C:lipid particle; C:mitochondrial respiratory chain complex IV; P:electron transport; F:cytochrome-c oxidase activity; P:proton transport	EC:1.9.3.1	SignalP (SIGNALP)
Contig_352	GTTCATAACATTTGGATACTCTGTGTCGAGAGTTTGAACTTCTGTTACACTTAACAATAATCATGTCGAAAATTGTACTTCTTTTTGTGATTATCGCGTTAGCGTGTGTTAATGCTCAAGGGAACAATAATGCCCAAGCTGCTGCGGTTGCGGGTGCCCCTGAATTGTTGGGAGGGCTGATTTCTAAGTTCAACCCTGAAAACCTGTACAAAGCTGCTTCTGCTGGAAAACCCGGACAAGACGTGCATGCAAGTTTTGCGTCCATGACCTGTCAGGACGGGAAGACGGTCACCACTCTTCGCAAGAGCGATAATGGAGTCGAGAAGAACGTGCAGTTTACTAACTAAAATCTACATAATGTTAAACTATGGAATCTTAGGTTACAAAGGTATTATGCCT…	---NA---	737	0			0			no IPS match
Contig_2652	GKGACAAACTGATTGTCWTWTTKGGTGTCTCCGGTGTCGTCAGTATCGGTCGTCGATAAAATCTAAAATCATTTCTTCGAAAGAAATTAACGCGTAAAGAGCTCGAGTATCAAGTTCAGTTGTGATTTATCACACTTTTTCAGTGTTTAATTACTTTCGWATCTTTCTAATAAGTACTCAAAATGCCGGCTAAAGCAGTGTGTGTTCTCAAGGGCGACGTGACTGGAACCGTTTACTTCGCTCAGAAGGATGAAAACTCAGCAGTTGTACTGACTGGTGAAGTTCACGGTCTTAAACAGGGCAAGCATGGATTCCATGTTCACGARTTYGGTGACAACACAAACGGCTGCACATCTGCGGGTGCTCACTTCAACCCCTTGAARTTGGAGCATGGAGCGC…	superoxide dismutase	1074	20	8.72e-69	0.827	6	F:copper ion binding; C:cytoplasm; P:superoxide metabolic process; F:superoxide dismutase activity; F:antioxidant activity; F:zinc ion binding	EC:1.15.1.1	IPR001424; IPR018152
Contig_1219	TTCAGCGTGTGAAGRVCTTGCTTTTTCTCGTGTTCTTTTGACAACAGGAGGCAATCATCATGGCTGAGGAGAACTGGAATGATGACAACGCCGAAGCGGGCAGCATGGCTGTTGACAACGCGCCTCTGCCCCTAGCCGCTGACATTCCCGAAATTAAACTCTTCGGAAGATGGAGCTGTTATGATGTCCAGGTCTCTGACATGTCCCTGCAGGATTATATCTCCGTTAAAGAGAAGTACGCTAAGTACTTGCCCCACTCCGCTGGCAGGTATGCCCACAAAAGATTCCGTAAGGCTCAGTGCCCCATCGTTGAGCGTTTAACCAACTCTCTAATGATGCACGGCCGTAACAATGGCAAGAAGCTCATGGCTGTGAGGATCGTCAAGCACGCGTTCGAAA…	ribosomal protein s5	742	20	8.32e-119	0.977	4	F:structural constituent of ribosome; C:small ribosomal subunit; P:translation; P:ribosome biogenesis	EC:3.6.5.3	no IPS match
Contig_1300	GGAGTATTATATTATTTAAAGAATCTTAGAAAGCAGTCGCCATGAAGACCGTGTCCACGACTATCCTGGTACTAGCCAGTGTTGGCTACTCGCAGGCATTCTTAGGACCCCTGGCTGTTCTGTTACCAGGAATTACGTCAATCAACGCATCGCCAGCCCCAACCTTAAACATAGTTGTACAAGCTATGAATGAATTTATTAATGCAATAAATTCAATGACGGAAGAGCCGACCACTGAAACAGACGAATCGACATTATCGACAGAATTACCAAGTTCATTGACGGGAGTACTGGCGTCTTTGACAGAAAACCCAAATTCTATATTGGGAGCGCTGACATCATCATCGGAAAACCCGACGTCAACAACGGAAACGGGAGAACAGACTTCATCAACAGAAA…	---NA---	933							SignalP (SIGNALP)
Contig_722	GGAAATCAGCAACGATGAATACGTTCTTAAGAGTATTCGTGCTTTCGGCCTACGTGACTCTTGTCCTGGGTGTGACCGCCAAGGAGGTCACCTCACCGGAATTTCTATCAAGTATAGAAAAATGGTGGGGTCCACTTGGACAAGAGGGGAAGATTAGCGAGGATATCAGACCTTTCAAAATCCAGTTCACGGATGAGATGGTAACCGACCTAAGAAACCGTATCAACAATCGCCGCGAAGTGACCAAACCTCTAGAAGGCATAGCCTTCGAATACGGTTTCAACTCAGACAACCTGGACTACTGGATGGACTTCTGGGCTAACAAGTACAACTTCACTGAACGCGAAAATTTCTTGAACCAGTTCCCGCATTACAAGACTAACATTCAAGGGCTTGATA…	juvenile hormone epoxide hydrolase	1703	20	1.91e-133	0.649	8	C:microsome; P:response to toxin; C:integral to membrane; P:aromatic compound catabolic process; F:cis-stilbene-oxide hydrolase activity; C:endoplasmic reticulum; F:epoxide hydrolase activity; P:xenobiotic metabolic process	EC:3.3.2.9; EC:3.3.2.10	SignalP (SIGNALP)
Contig_804	GGGTTCAAAGCCGAATTCCGGAATCCGGTCTTTTTACTTTKGAGTCGGAGGCTAGTGTGTTGGGGCTTAGCCGCTCATCAAGTTTTTGTGAAAATGACTGAAACTYTAAAGCTTAGAGGAACCCTCTGTGGCCACAATGGCTGGGTTACCCAAATTGCGACCAACCCTAAATACCCTGACATGATTTTGTCTTCTTCCCGAGACAAAACCCTCATCGTATGGAAGCTGACCAGAGACGAGACTAACTACGGTGTCCCGCAGAAGCGTCTGTACGGTCACTCTCACTTCATCTCGGACGTTGTGCTCTCCAGTGACGGAAACTACGCTCTGTCTGGCTCCTGGGACAAGACCCTGCGTCTGTGGGATCTTGCTGCCGGCAAGACCACCAGGCGTTTCGAA…	activated protein kinase c receptor	1149	20	0	0.962	3	F:receptor activity; F:kinase activity; P:signal transduction		no IPS match
Contig_1652	TCTTGACAAAACCATTGACAACAAAGCCATGTATGACACTTTTTCTGCATTTGGAAATATTCTAAGCTGCAAAGTTGCTCAAGATGAAACAGGTGCCTCTAAGGGATATGGATTTGTTCATTTTGAGACTGAGGAGGCTGCTAACAAATCCATAGAAAAAGTAAATGGAATGCTTTTAAATGGGAAAAAGGTTTACGTGGGTAGATTTATTCCACGTAAGGAACGTGAAAAGGAACTCGGTGAAAAGGCTAAGTTGTTCACCAATGTGTATGTCAAGAACTTTGGAGAAGATTTTAGTGATGAAATGCTTAAAGACATGTTTGAAAAATATGGCCGAATTACCAGCCATAAAGTAATGTATAAAGATGACGGAACATCCAGARGTTTCGGATTCGTTGC…	polyadenylate-binding protein	3172	20	0	0.7955	0			IPR000504; IPR002004; IPR006515; IPR012677; SSF54928 (SUPERFAMILY)
Contig_2661	ACCACGTTTCGATTTCGAATTCCGGTTCCGACGAGACGTCAACGCTAAATTTATCCGATTTTTATTAGTATTTTGCTTACTAATTTCCTTCAAAGAATAAAACTGCARTTCATAACATAATCTTTAGTCACTTAAAACATTCATTAATTCATACACTCAATCATGCCACGCGGTAAGTTCACGAATCACAAGGGCCGTAACCGCAAGTTCACGAGCCCAGAGGAGCTGGAAGAGCAGCGGAAACAAGAAGAACARAAGCAAAAATGGAGAAAAGAGCATGGGAAAGAGAGCTCCAGTGAAGAAGAATCTGAGGAAGAAAAGTCTGGCTCYGGCAGCGATGAGGATAGTGACTCGGATGATGATAGACCATCCAAAGCCAAGGGTGTGTCYGGCCTCATT…	28 kda heat- and acid-stable phosphoprotein	1091	20	2.98e-56	0.726	0			IPR019380; SignalP (SIGNALP)
Contig_1401	CAGCTGATAGAATTACTCAAACTACTGAAGATCAATCTGTAATTGACGAAACAACATTTGATAATAAACAAACTGATGGATCTACATCAAGAACCGATCAACAAACAACTTCTATATACGACCAAACAACAACAGCGAATGTTCAGAATACAGATAATTCAGAATCAACTACCAATGAACAAGATGCAACAGATACTACAATTACAGAAGAACAATACCTAACAACTACAGAAGATAACAAACAAATAGCAACAGAAGATGCAAGCAACAAACAAATTATTGAGGAACAACTAACATCYTCTGCAACAGAAACTGCATACAAACATGAACCAAGTGAAATAGAAGACGAATACGTAAAACAAAGGCAATCACAATTAGAATCTGCTTATCAAAACCAAG…	cell wall surface anchor family protein	1509	20	5.65e-09	0.4315	1	C:cell surface		SignalP (SIGNALP)
Contig_714	GTGCTACCAACATAATCAGCGTGTCCACCATTTTTACGCAGCTGATGTTTGTTTGAGATATATTTAATTTAGAATTTTATCTAAATAATATCTCAAAATGGGAGCCTCCTTCGTCCCCATCACCGTTTTCACCGTCCTGTGGGGTATTGTGGGCATTGTGTGCCCCTTCTTCGCCCCTAAAGGCCCGAACAGAGGGATTATCCAGGTGGTGTTGATGCTAACTGCTGCCACTTGCTGGCTTTTCTGGCTGTGTGCCTACATGGCGCAGATGAACCCGCTCATCGGGCCCAGACTTAACAACGAAACCCTCATCTGGATGTCTCGCACCTGGGGCAACAAAATCACCTCATAAGAAGGCAGAGCACAACCAACCTCTAGTATTATAAGTGTTGATATATT…	vacuolar atpase m9	749	20	2.44e-41	0.7905	6	C:integral to membrane; C:vacuolar proton-transporting V-type ATPase complex; F:ATP binding; P:ATP hydrolysis coupled proton transport; F:proton-transporting ATPase activity, rotational mechanism; P:oxidative phosphorylation	EC:3.6.3.14	no IPS match
Contig_160	ATTGTTAGAATTTACCTGACGTGCCGGCAGATGTCGCCTGSGCTCTAAATTTTCTGTCTTGCGTGGTGATAAGATTATTTTGCAAGGGACAAACCACATTTTCGAGCACAATGGCCAACCTTTTACTGCGCCGTGCACTGCTAGATGCAGTCCGCGTACCTGTGTGCGCCAGGGCTTCCTCCTCAGTTGGTGAGCTTGCCAAGATCGGCAACCGCGAGTGGGTAGGCTACGGCTTCAACGGCCAGCCCAACTATGTAGACAGGCCCGACTTCCCCATGCCCGCCATCAGGTTCCGTGGTGAGACTCCTGATGTTAAGGTCCTCCGTGAAAAAGAAAAGGGTGACTGGCGCAAGTTGACCCTGGAAGAGAAGAAAGCTCTCTACCGCGCTTCCTTCTGCC…	cytochrome c oxidase subunit iv	763	20	1.27e-85	0.7575	5	F:cytochrome-c oxidase activity; P:electron transport; P:mitochondrial electron transport, cytochrome c to oxygen; P:proton transport; C:respiratory chain complex IV	EC:1.9.3.1	SignalP (SIGNALP)
Contig_2820	TACACCTTTTGGGACCTGGTGGCAAGTAGGTGTGGTGACAATAAGCACAGTGTGTTCTCATATTTGATTTTGCCTATCTTCAGTTGATTTTGGGTGAAAAATGTCGACTCCTTACAAAGGCAAAGGACGATGCTTCGGGGAGTACAGGTGTCCGAAATGCAAAAGGGGTTGGATGAGTGCTAACTCCTGGGCAAATTACGGTCAGGAGTGCACTCAGTGCAAGATTAACGTTATGCCTCATAAACAGAGACCTCTCCTGAAGCCGGATGGCTTGGACAAGAGTGATCCGAACAAGAGACATCCACAAGATCTCTGCGAAAAATGCAAAGCTCTGGGAAGATATTGCAGAGACACCTACTAAACTAGAGAGTATTTTTTGCTGGGGTTTTTTTTTATCTG…	zinc cchc domain containing 24	744	20	2.19e-34	0.8205	2	F:zinc ion binding; F:nucleic acid binding		SignalP (SIGNALP)
Contig_202	GGACAATTTTGACAGATTGACKGAACACCGAAATCCGAGGTCAATTTCATTCYGTAAAATTTGGTCCAAACCCCAAGAATCATGGGTTTCGGTGATTATCCCAAGGAATATAACCCYTCAGTCCAYGGGCCTTATGACCCAGCYCGTTATTATGGCAAACCTGATACTCCGTTCGGTCAGGTRAAAATCAGTGAACTTGGATCCTGGTTYGCACGCAGGAATAAGTCGCCCCAGGCTCTCGCTGGCGTATTCAGCCGAGCTTGGTGGAGGTGGCAGCACAAGTATGTGCAGCCTAAGAAGGTGGGCATYGCTCCCTTCTTGCAGCTGCTGGTKGGCAGCATGACTTTCTTCTATGTTATCAACTACGGAAAGATGAAGCACCACAGGAACTACAAGTAC…	mitochondrial hydrogen-transporting atp synthase coupling factor f	534	20	3.22e-54	0.851	3	C:mitochondrial proton-transporting ATP synthase complex, coupling factor F(o); C:lipid particle; P:proton transport		no IPS match
Contig_1033	GGASGAGTGCGGTTTTTATCCTGTTGAAAAGTTCAGATTTTAATGTTATTTTGTGATTCGTTTAATTTGCTATCTTAATAATATCTTTCGATATATATTACAATGTCTGCCTTGGTACATGAGAAGATTTGGTTGGACAAAAACATCTATGGTGATGCTGAACGAAATTATTATGAATCATTATCAAAGGTCCAAGCTACACCACTTTCAGTAGCTCGCTCTTCTTTGGCCAGTGAAGTTGCTAAAGCTAGACAACATATTAAAGATTCTTTAGAATGTATGGACAGTGTTGCTACCTTGGCTGGAGTTCCGAACACAGAATTGACTAACAAAGTCAATACTCTGGAGAAAGAAAACAGTGACCTGAAGAAAGCCATCAATGATTTGCGCAATTTGGTT…	elongation factor 1 delta	965	20	1.84e-112	0.7125	6	F:guanyl-nucleotide exchange factor activity; F:translation elongation factor activity; C:eukaryotic translation elongation factor 1 complex; P:regulation of GTPase activity; C:ribosome; P:regulation of translational elongation		IPR001326; IPR014038; IPR014717; IPR018940; SignalP (SIGNALP)
Contig_1730	TCGAGGAGCTCGTCCGTCACCGCGCCGCGCAGCTCGCCTCTCCGCAGCACTCCGGAGGCAGCGCTAGCGTATCTCCACAATCTTCCCCGCCATCGTCGCCACGCTCGTCGTGCACTGACGACGAGTGGTCGTCCTCCTCCAGGCCCAAGCCATACTCGCGCCCCTCTGACGACCGCCGCTCCCGCAAGAAGGAGCAGAACAAAAATGCGGCKACGCGTTACCGCCAGAAGAAGAAGGCAGAGATCGAAGACCTTCTCAATGAGGAACAACAGATGCGCGAGCGCAATTCCAAACTCAGCGACAAGTGTTCCGACTTGCAGCGCGAAATCCGTTATCTAAAAGGATTAATGCGCGACCTTTACAAGGCTAAAGGTCTAATCAAATAAACCTCCACCGCCG…	activating transcription factor	1079	20	2.48e-47	0.6275	5	F:sequence-specific DNA binding; F:protein dimerization activity; F:transcription factor activity; P:regulation of transcription, DNA-dependent; C:transcription factor complex		no IPS match
Contig_502	AAACTGCKGCTGTTGTCAAGTCAAAAGGCGAAATGTGTTGAGGAATATAGCATTCCAGATTTTTACTTGAATTATAAGCTATTTTAGCTTCTAAATTAGATTCTAGGTGTAAAGTTAACAAAATGCAAAGTAACACTGCTTATATATGTTTAATTTATCTAACGTCTGCGTTAGTACTGACGTTGGCCGGTCGGGACTTTTATCAAATCCTTGGTGTATCTCGGTCTGCAACCACAAATGAAATCAAAAAAGCTTACAGAAAATTAGCAAAAGCTCTGCATCCAGACAAGAATCAAGATGATCCCGACGCTTCACAAAAGTTCCAAGATCTCGGTGCAGCGTACGAGGCTCTTTCGGACCCTGAAAAGCGTGAACTATATGACCGTTGCGGTGAGGATT…	dna-j hsp40	1332	20	0	0.854	3	P:protein folding; F:heat shock protein binding; F:unfolded protein binding		no IPS match
Contig_2774	AGTTCRCGTTTGTCTCTCGCGGGAGACACCCGCATATTTTTAAWTTTTTTGAATAAGTACTTTGACATTTTTTTKAACATCAWCAATATCAAAGAAGCTTGATTCGATTCAAGAAAGATCCTCACTTGCTTGACACGTTCAAGTTAGAGATGTCGCAAGGAATCGAGCGGTTCTTCCTGCTGTCATACTGCCTGGCTTGCTGCTGGCCCGGGCTGGGCGCCAAAAGCGATCTGCGCGTGGTTCGACAATGGCCCGAGCTACAGTTCGTGTTCCCTAGCGAAGATGCTATGCAAGCAGCMATYGAGAAGCGCTACTACGTCCCAGGGAATTCAGTGCCTATAGACGTTGATGTGCACCACAGACAAGGACCTTATGCATCTCGGATATTCGTGACCATCC…	major royal jelly protein 4	1931	20	0	0.598	2	F:molecular_function; C:cellular_component		no IPS match
Contig_952	GGTKGTCACTTTGGCATTTCTTTCCAAGTGCCATGCATTCAATGCATAGGACTTAATTTTTACTTTTACGAGTAAATAATTGTACAACTTGAGATAAAGAGAAGCAAAACCGCCAAAATGAGTTATTCCAAGTTTGATTTAACGTTCAAAATAGGTCAATACCTAGACCGGCATTTAGTGTTTCCATTACTTGAGTTCTTGGCTGCTAAAGAAACTTACGACCAATCGGAGCTCCTGCAAGCCAAACTAGAGATTCTTAGCAAGACTAACATGATTGATTATGTTATTGATATCAGGAAAATGCTTTACCCTGATGAGGACACCCCTGAGGAGATCAAAGCGAGGAGAGGGGTAGTTCTCTCCCAGCTGCAAGAGCTCCAGGATGCTGTGGAGCCAGTA…	eukaryotic translation initiation factor 3 subunit 6	1588	20	0	0.835	6	C:cytosol; P:phagocytosis, engulfment; C:eukaryotic translation initiation factor 3 complex; F:translation initiation factor activity; C:ribosome; P:regulation of translational initiation		SignalP (SIGNALP)
Contig_1484	GGACCGATTCATAGACAACATTCTTCAACCTKCTTTCCGGTTTCAAGATGCCGCCCAAGAAGGACACTAAGGCTTCGGCCAAGCAGCCCCAGAAAACACAGAAGAAGAAGGAGGGATCCGGTGGCGGTAAAGCCAAGAAGAAGAAGTGGTCCAAAGGAAAAGTTCGTGACAAGTTGAACAACCAGGTGTTGTTTGACAAGCCTACCTACGAGAAACTGTACAAGGAAGTGCCCCAGTACAAACTGATCACACCCGCCGTTGTCTCTGAAAGATTGAAGGTCCGAGGCTCCCTTGCCAGACGGGCACTCATCGAGCTTAGAGAAAAAGGTTTAATCAAACAGGTAGTCCAGCATCACGGACAGGTGATCTACACTAGGGCCACCAAGGGTGATGACCCTG…	ribosomal protein s25	595	20	1.26e-61	0.9395	4	F:structural constituent of ribosome; C:cytosolic small ribosomal subunit; P:translation; P:ribosome biogenesis	EC:3.6.5.3	SignalP (SIGNALP)
Contig_141	GKYTKCTTTTCGTTGTCAAGCAAGATGGCGGATCAGACAGAGAAAGCGTTTCAGAAGCAGGCTACGGTCTTCCTCAACAAGAAGGGAGGACTGAAGAGGAAAGACATGAGACATTCTAAGAATGTCGGTCTTGGATTTAAGACTCCGCGTGAGGCGATTGAAGGCACATACATTGACAAGAAGTGTCCCTTCACCGGYAACGTGTCGATCCGTGGTCGTATCCTCACCGGMGTAGTTCAGAAGATGAAGATGCAGAGGACCATCGTCATCCGTCGTGACTACCTGCACTACCTGCCTAAGTACAACAGATTTGAGAAGCGTCACAGGAATATGTCTGTCCACTTATCTCCGTGCTTCAGGGACGTGGAACTGGGAGACATCGTGACCATCGGCGAGTGC…	ribosomal protein s11	644	20	7.06e-83	0.9445	4	C:ribosome; F:structural constituent of ribosome; P:translation; P:ribosome biogenesis	EC:3.6.5.3	no IPS match
Contig_829	GGACATTTGTCGAGCGAGCATGTTKCtTTTTCTGAGGCATGTTTGCTTCTTTCATAGAATTTTRAGGTTAGATTGTATGTGTTCGATCTAATCATTAAAACCATCTTTTAGTTAATAGATCATTTAAKAAGTCTCTAGCATTAWATAAGAARGGTGCAGTAAATATTACAAACGAAAATGCCGAAATCAAAAAGGGATAAGAAAGTTTCACTAACRAAAACAAACAAAAAAGGATTATTGTTAAAACAGAAAATAATAGAAGAAATAMGGAATTCCCTGTCTAAATATGAACATATATTTCTGTTTACTGTTGATAACATGCGCAACACAAAGTTAAAAGACTTGCGCAATGAGTGGAAAGACTCAAGATTCTTCTTTGGTAAAAATAAAGTCATGGCT…	mrna turnover 4 homolog ( cerevisiae)	951	20	3.92e-75	0.736	3	C:ribosome; C:nucleus; P:ribosome biogenesis		SignalP (SIGNALP)
Contig_2479	GCAGTGCGAATTGAATAGTGTCAAACTGAACAAGTGAAAGAAGTATTCACAACAAAAACTTACAAAATGTCGAAGTCAATTTTGATCACAGTCCTGGCACTCGTAGCATCGGTGTGTGCTAAACCCTACGTATACAGCTACAACTACGGTACCCTACCATACACATCACTGCCTTACTCCCGAGCGGCCTACACTACTGCCGACATATACAACCCTGCAGTAGCTCCACTGACTGCAGCCGCCGTCGCTCCATTATCTGCAGCTGCGGTCGCTCCTTTACCTGCAGCTGCCGTCGCCCCATTGCCGGCATCATACCCTGCATACTCTGCAGCTTACGGAGCCTACTCTGCACCCCTAACTCTCCCAGCAATATCAGCTTATGGCTCCTCCTACAGCGTT…	tpa: cuticle protein	586	20	7.67e-08	0.501	3	F:actin binding; P:cellular component organization; P:actin cytoskeleton organization		no IPS match
Contig_516	GGAGACAGTTAATTTGTCAATTAATCAAAACGTCAAGTCTTCTCAAATTTGGGAAATAGCGTGTTTTCCTAAATTTCATTGATTTCGTTCACATTACATCTCCTCTGCCTGTTTCAAATATGTCTGGCCGTGAAGGTGGCAAGAAGAAGCCCCTAAAGGCACCAAAGAAAGAGTCGAAAGATCTCGACGAGGATGACCTAGCCCACAAACAGAAGTTGAAGGAACAGCAAAAGGCCCTACAGGAGGCGAAAGCAAAGGCTTCACAGAAAGGTCCTTTAGCGACTGGGGGTATCAAGAAATCCGGCAAAAAGTGACACAACTACTTTAAACTTAACTTATAGGCTATAAATTCTAATGTAAGAATTATTAAAAAGATCTTTGTTGTTTTAATTTGATTTT…	ccd72_drome ame: full=coiled-coil domain-containing protein 72 homolog	555	20	1.13e-23	0.893	0			no IPS match
Contig_1666	TGAAACCTCGAGTGTGATTGAAGCGAAGCTAACCTAAAAGTCCGACATTGCACGTGTCGGCTCTTTGTTTGTGCGTTTTACAATAAAATTTACAAACAATAGTAACAGTTGGTACTCGGGGCTGACCTAAATATTGTGTTCAACTAGTACAGTGCGTAGTTACGACGGAAACAAGTTATAAAACCAAAATGACGGAGGTTTTGCAACCCGGCGCAGAAGTGTTTTCGGAGAAGAAAAAGAAGAAAAACAAGGATGCTGTATCTTTAGGCACATTCCAGAAGATTGGGGACTTTAAGATCGAGCCTACGGAGAGTGTTACGAAGCTAGATACAGCGTACTGGCCGTTGTTATTGAAGAATTTCGATCGTCTGAATGTGCGCACTAACCACTACACGCCGC…	h aca ribonucleoprotein complex subunit 4	689	20	5.91e-65	0.837	8	C:nucleolus; ; F:RNA binding; P:germ cell development; P:rRNA processing; F:pseudouridylate synthase activity; P:tRNA pseudouridine synthesis; P:pyrimidine base metabolic process	EC:4.2.1.70	no IPS match
Contig_1374	GCACGGCAGCTCCTGTGTTGACCATTGATGAAGCGAAGAAAGATAGCTCGCGATACGTAGGAGGAGGGCCCACTATAGATCCTACAGGAAAAGGCACTARTGTTAAGAAGATTATAAAGGGAGTTTATGAGATTGAGTCTCAGTATCATTATTATTTGGAACCCATTTCGTGTGTGGTTGTGCCAGTAGACAAGACGCTGGAGGTCTATGATTCGACCCAATGGATGGATTTGACGCAAATTGCTGTTGCGAGGTCTTTGGGGATTAGCGAAAGCGAAGTCATAGTTAAAGTTCGTCGTGTCGGCGGTGGATTTGGAGGCAAGATCAGTCGTAACGTGCAGGCAGCTGCAGCCTGTGCCCTAGTGGCCAAGAAACTGGACAGACCCTGCAGGTTTATAC…	aldehyde oxidase	2030	20	1.51e-134	0.62	0			IPR008274
Contig_1532	TTTTTTGACAATGACGTGCGCCTTCAACAACGATTTGCTTGCAGAAATACAATTCGGTTTATAACCAACATAAATACTAAACTTTCATTTATCAATAAAAGAACGAAGATATGGCTTCCATCCTTGTACCAGAAGTCCCAGCTCCAGGATTCTCATTTGAGAACTGCCAACGAAATGCATTCTTGGCCAACAAAGGATTCCCGGCCCCTACAGCAACTAAAACCGGTACCACCATTGTGGGTATAATCTTCGCCGATGGTGTAATTCTTGGGGCCGACACCAGGGCTACTGAAAATACTGTTGTATCTGACAAAAACTGCCAAAAAATACATTACTTGGCAGGCAATATGTATTGTTGTGGTGCCGGCACCGCTGCTGATACCGAGATGACTACACAAA…	proteasome subunit beta 7	896	20	2.66e-147	0.8335	3	C:proteasome core complex; F:threonine-type endopeptidase activity; P:ubiquitin-dependent protein catabolic process	EC:3.4.25.0	no IPS match
Contig_1587	CGTTTTGACATTAGCCACAGCCTGATAGCCACCTGCCAAATTATCTTGAAATATAACCATTCACACACTATATTTAACGTTATTTAGTGATTAATTCGATACTCAATCATGGATGACGATATGGTATTTGATCCATCTTTAAAGAAGAAGAAGAAAAAGAAGACCGGTTTCGATTTAGACGCCGCTCTCGCAGGCGAGCAAGGTGAGAGCACGAGCGTGGAGGCGCCCGCTGGGACGGGTGACGTCGACTTGCCCGAGGATGATAACCTCGATTTGGATAATTTTGGAAAGAAAAAGAAGAAGAAGAAGAAGGGAGTCTTCAATATGGAGGAACTCGAAAACACGTTACCGGAAACACCCCCGGCTGAAGAGCCGGAACAACAGGAGGACGAAGTTATT…	eukaryotic translation initiation factor	1514	20	8.1e-157	0.792	9	P:mitotic spindle elongation; F:translation initiation factor activity; C:cytosol; C:eukaryotic translation initiation factor 2 complex; P:axon midline choice point recognition; F:tRNA binding; F:GTP binding; C:ribosome; P:regulation of translational initiation		no IPS match
Contig_905	GGAATTGAAAGAACAATATCATTTTCATATGGAAACTCAGACCTGCGTTGCCAGGCCTACTGAAGATGGAATGGAAGTATATTCGTCCGCGCAATGGATTGATGTCGTGAATGTTGCTATCGCTAAAGCTTTGAACATACCGGTTAATAGTGTCAACGTGGTTGTTCGCCGATTGGGCGGTGCTTACGGTGGCAAGATAATTCGTTCTGCTCAAATAGCATGCTCTACTGCTCTTGTTACTCATCTTTTGAATAGACCTTGCAGAATGATTTTGCCCTTGATTACAAATATGAAATCGATAGGTAAAAGAATTCCGACTAAGTGCAACATTGAGGCTGGAGTGAATGCTAAGGGTGAAATCCAGTATCTGAAGAATAATTTCTACCAGGATGGAGGTTG…	aldehyde oxidase	1777	20	0	0.672	5	F:FAD binding; F:iron ion binding; F:electron carrier activity; F:2 iron, 2 sulfur cluster binding; P:electron transport		IPR008274
Contig_1026	GTGACAGCTAGATCTCTTKCtTTTTGCTTGCTTTCAAAAGTTGACGGAAGACGAAAATATGGCCACCTCCAAGAAGAAGACCAGGAAGCTCCGAGGACACGTGAGCCATGGACATGGTCGTATCGGCAAGCACCGCAAGCATCCTGGAGGTCGCGGTAACGCTGGTGGTGAGCACCACCACAGAATCAACATGGACAAGTACCACCCTGGATACTTCGGCAAACTYGGTATGAGGAATTACCACGAGAGGAAGAACAAGCTGTTCAACCCCGTATTGAACCTGGACAAGCTGTGGACCCTGGTGTCCGAGCAATCCAGGCTGAAGTACGCCTCAGCCACTGACGGCAAGGTCCCAGTCATCAACATTGTTAAGGCTGGTTACTACAAGTTACTAGGCAA…	ribosomal protein l27a	676	20	1.94e-81	0.915	4	C:ribosome; F:structural constituent of ribosome; P:translation; P:ribosome biogenesis	EC:3.6.5.3	no IPS match
Contig_1575	AGTAACACAACACTGGTGTTCGCGTTCACACGGAACTATCGATATTTCGCTAAGTTTTACGTTTTATCGATAAAATGAATTGTGTTATTGTGATTCTGTCTATCGTTGCTACGGTCTGTGGTATCCAATATGATGGTCTCAGAGTCAAGTTCGGTTGGACGGACGCTCTAGCTGACATGGAGTACTTCTTCAAGATCCCTCGCACCATCGCCGAGGTGGAGAACGAGGGTTGGCTGCGGACGGAGAGGCCACCAGGTCCACTGCCAGAGCTGAGGATGTACTGTCCTCCAGGCAGGGGTGTCTGCCCTCTGTACGATACGGCTGGCTTTGTGGCGGGGCTTATGGTTGCTATTCCAGTGGAAGACTTCGTGTCTGTGGTGAAGCCAGAGAAGAAATTCA…	unknown [Helicoverpa armigera]	1363	11	7.83e-23	0.41	0			no IPS match
Contig_258	TTCACTACAGATTACAGCATTCSGGTTTCCCGCTAGCGGTGAAGTGAAGAAGTTTACGTAAAATACTACTAATTTTATTTAATTAATTCTGATTTAACAACTCAGCAAAATGGGGCGCAAATTCGTTGTTGGTGGTAACTGGAAGATGAATGGTGACAAGAAACAGGTCACAGAGATTGTAGAGACACTAAAAAAGGGCCCATTAGATCCCAATGTTGAGGTTGTCATTGGTGTCCCGGCTATCTACCTAGCATATGTTCAGTCTATTGTCCCCGGAACGATCAGTGTTGCCGCACAAAACTGCTGGAAAGTTGCAAAGGGCGCTTTCACTGGTGAAATCTCCCCAGCTATGATTAAGGATATTGGAGCCAACTGGGTTATCCTGGGTCATTCAGAAAG…	triose phosphate isomerase	966	20	1.97e-138	0.8425	14	P:fatty acid biosynthetic process; P:pentose-phosphate shunt; P:glyceraldehyde-3-phosphate metabolic process; F:triose-phosphate isomerase activity; P:glycolysis; P:gluconeogenesis; P:neurological system process; P:determination of adult life span; P:response to mechanical stimulus; P:fructose metabolic process; P:mannose metabolic process; P:inositol metabolic process; P:carbon utilization; P:gl…	EC:5.3.1.1	no IPS match
Contig_2	GGAGTTAAAAACAGCAGTGTATTGTGAATCATAAGTGTAATGAGTCAGGGCTTGAAGCGGTTTTCAGCATCACAATTTTCCATGTAAGGCCTATTCGTCACACTATTTGCACAGCTTGGCTGAAGAACAACAACTATGCATGATATTTAAAAGAACGAGCGTTGTAAGGTGTTCAGTTATTCACTGTTGGTTAATGCGACGTATATTGTGAATAGTTTGTTGCCTGTAATAAAATCTTGGCCATATAATGGCTGTCACGACTGTTCTAATAGTCGCTTCCTTGGTCGCCATCGCTAGCGCTGGATTTCCTGGCTTCCCATGGCCTGAAAACGACGATGTTTTCCCACCACTACCCGTACCGTTCTTTGAATTCGACGCCCCACAGCCCAAACCGCTAAA…	seroin 1	1405	3	1.26e-07	0.4533	2	F:nutrient reservoir activity; C:extracellular region		SignalP (SIGNALP)
Contig_2765	GGCTTAATCCCTGGCTGTAAAGTACACGTTTTCGAGTTGAGGTTATGTTGTTGTGGAGTCATTATAAATAATTAATTTCTATTCATACAATTAAGAATATTGAACAATGAGTGACTTTGTATTAAATGACACAGACTCTGAAGTTGATTCTGATGAAGAATTACAAGAAGCGTTTGCCAAAGGCTTGCTAAAGCCTGGTTTGAATGAGGAAATTGAGAGGATTGAGAAGAAGTATGTAAATAACGTGGCAGACCTGAAAGTAAAGCTGAAAGAGTTTCAGTTGAAACTACCATGGGTAGAGTCGCTAGATCTGGTGACGGCTGTGGCGCCGATGGCACCTGACGTAGCGATGCAGATGCAGGAGACAGCGCAGAGACGGAAGAATTTAAAAGAAAACAG…	rrna processing protein ebp2	1109	20	1.39e-133	0.6705	1	C:nucleolus		SignalP (SIGNALP)
Contig_393	TGTCAGTGTATTGTGTTTCATGGTKGCATTTTGTCTTTTGTAAACCACGTGTTTATTTTAGTTGTGGTTCAGAGCTCCGAATTAAGTTTAAAAATGGGTGTAATACAAAGAGTGAAAAAGCCTACAACAAGGAAGGGCAAAAAAGTACTGCAATCTAAGGAGCCAAAACCCATTGAAGGGCCCAAACAAGCTCTATTTCTTCAGGGACGCAATCCTTCCGACCGCACACGGAAACTATTAAAGGATATCTATGATTTGAAGAAACCTGATGCGGCGTACCTTAGCCGTAAAAATGATTTTGTTCCGTTTGAAGATCCAACTCTCATTGAGAAGTTGTGCTACAAGAAAGAAGCAGCATTATTTGGAGTAGGCTCTAACTCAAAGAAGAGGCCTCACAAT…	brix domain-containing protein 1	1076	20	4.01e-98	0.7205	0			SignalP (SIGNALP)
Contig_1859	TGAGTCGACCAAATTCGCGAGCAGCGCACGCGCTCCTATCGACATGGCAACAGCCGGCGGATACGATACGTGGTTGCAATGGTTGGTGCAAACGAATGATTTGAAGCAACTGTGGGCGGCGCAACCCACATACATCCTTTCGCAGGCGGTTTACACTCTAGCTGGACTAGTCACACTGTTGCACGCTTTCAGCAAGGGTGGCAGATGGCCGTACCTCTGGTTGGGCACGATCCTCCACGGAGTCTTCACAGACAATTTCTGGCACTTTGCTCTGCCGGAATACGACAACTTCTGGCACTCCCAGACACCTATCATCTTCCTGGGAGGAAGATTGCCTCTTCATATTATCCTTTTATACCCCGCTTTCATATACCATGCCGTCTACGCAGTCTCCAGATT…	elegans protein partially confirmed by transcript evidence	1640	20	2.31e-120	0.569	3	P:embryonic development ending in birth or egg hatching; P:nematode larval development; P:growth		no IPS match
Contig_1907	TTGAACATTCCAAAGGCCGGTCTCCTCCCTCTCGGTGTTCTTTGTTGTCGCTCGCCGCACCCAAATAAAACACAAAATGCTGTCCGCCGCCAGATTGATCGCCCCTGCAGCCAGGTCTGCCATCTTCAGCAACACAGCCCTCGTGCGACCACTGGCTGCCATCCCCTCCAACACACATGTTGTCCCTGCTGCTCCAGCTCAGCTGTCAGCAGTGAGGTCCTTCCAGACCACCTCGGTCACCAAGGACATTGACTCTGCGGCTAAATTCATTGGTGCTGGCGCAGCGACAGTGGGAGTAGCTGGCTCTGGCGCGGGAATCGGAACGGTGTTCGGCTCCCTGATCATCGGTTACGCCAGGAACCCCTCCCTCAAGCAGCAGCTGTTCTCATACGCCATCTT…	atp h+ mitochondrial f0 subunit c2 precursor	934	20	1.32e-59	0.816	7	F:hydrogen-exporting ATPase activity, phosphorylative mechanism; F:hydrogen ion transporting ATP synthase activity, rotational mechanism; C:mitochondrial proton-transporting ATP synthase complex, coupling factor F(o); C:integral to membrane; P:ATP synthesis coupled proton transport; F:lipid binding; F:proton-transporting ATPase activity, rotational mechanism	EC:3.6.3.6; EC:3.6.3.14	IPR000454; IPR002379; IPR020537
Contig_2175	GGWTBTTKTTTTTATCTGTGGTTGGTCTTGCTGGTTTTAGATAGAATTTGAGACCGAAATTTACTAAATAATAATTAATATCAAATCAGTATTGATATATAAACAATAAAAGTACAAAGAGATGGCTGCTCAGCTCTTCAACCGAATTGGACAAGTGGGCCTGGGTGTGGCGCTCGTTGGAGGAGTCGTCAACTCTGCTCTCTATAATGTTGATGGTGGCCACAGGGCTGTGATCTTCGACAGATTTGCTGGTGTGAAAAACTTGGTGGTTGGTGAAGGCACCCACTTCTTTGTCCCGTGGGTGCAGAGACCAATCATTTTCGACATYAGATCCCGCCCTAGAAACGTTCCCACCGTTACTGGAAGCAAAGATCTTCAAAATGTGAACATTACTCTCCG…	prohibitin protein wph	1141	20	3.09e-144	0.9285	4	C:membrane; P:instar larval or pupal development; C:mitochondrion; C:lipid particle		no IPS match
Contig_2128	GCTTTTCCGTTCRGCTACCGCGATTGGAACATGTCTTATTCACCTGAAAGAAGATCAGAAGATTGGCCGGAGGATTCCAAAAATGGGCCATCAAAAGATCAAGGAAATTACGATGGACCTCCGGGTATGGAACCCCAAGGGGCTCTGGACACTAACTGGCATCAGGTCGTGGAAAGCTTTGATGACATGAATTTGAAAGAAGAATTGCTGAGAGGAATTTACGCCTATGGTTTCGAAAAACCGTCGGCCATCCAGCAACGCGCTATTATGCCTTGCATCCAGGGCCGCGATGTTATAGCTCAAGCCCAGTCTGGAACTGGCAAAACTGCTACTTTCTCGATTTCAATTCTTCAACAAATTGATACTAGTATTCGTGAATGCCAAGCACTTATTCTGGCC…	eukaryotic translation initiation factor 4a	2223	20	0	0.9105	19	P:mitotic spindle elongation; F:translation initiation factor activity; C:eukaryotic translation initiation factor 4F complex; P:dorsal/ventral axis specification; C:cytosol; F:mRNA binding; P:imaginal disc growth; P:regulation of alternative nuclear mRNA splicing, via spliceosome; P:DNA unwinding during replication; P:instar larval development; F:RNA cap binding; F:ATP binding; F:single-stranded…		no IPS match
Contig_1492	TCCTGGTAACATTGTCACGACKGTCTGRCAGATTTGTTTGCTCTTGGCTTGTCAAATTCTGACAAGATGACGAAGGGTACTTCGAGCTTTGGTAAGCGTCGTAACAAGACACACACCTTGTGCAGAAGGTGTGGCAGATCGTCCTACCACATCCAAAAGTCAAAATGTGCACAGTGCGGATACCCTGCAGCTAAACTCCGTTCCTACCACTGGTCAGTGAAGGCTAAGCGCAGGAAGACCACAGGAACTGGCCGCATGCGTCACCTGAAAATCGTGAGGAGGCGTTTCCGCAATGGCTTCAAGGAAGGCAAACCTACTCCCAAGAAAGCTGTAGCCTCGTCGTAAACTTACTGCTAAGCTAATAAAAAAACAAACCTAWAA	ribosomal protein l37	381	20	1.23e-48	0.9425	7	P:mitotic spindle elongation; F:structural constituent of ribosome; C:cytosolic large ribosomal subunit; F:zinc ion binding; P:translation; F:rRNA binding; P:ribosome biogenesis	EC:3.6.5.3	SignalP (SIGNALP)
Contig_1509	GGTCGCCAATTKGCGATSGAGACCGGAGACAGCAGAATTCTAGACTATTTTGGAATTTAGTATTTACTAAAATAATATGTATTGAACTTTGTGATATCGCAGTCGTGTCACKTTTCATGaaAgAACCGCTAAAGTTAAATACTAATAGTGAACAGTTTTAATATTTTCTGAGTGAGACTTAACCCCAATTCAACTTCGTCATGTCTGTCACTAGTCTGGATACAATTGAGAATTTTCAAAACTTTATTAGGACACCTGTGCTAACAGTAGTTCATTTTTCTGCTGATTGGGCAGAACAATGTAAGCAAGTCACGGAAGTATTGAAGGAACTGCTSAAGCTACCAGAAGTACAGTCYAATGGTRGCAAGGTAGCCGTTTGTGATGCTGAAAAGTTGTCTG…	thioredoxin-like 2	926	20	1.7e-67	0.696	4	P:cell redox homeostasis; F:electron carrier activity; F:protein disulfide oxidoreductase activity; P:electron transport		IPR002109; IPR004480; IPR012335; IPR012336; IPR013766
Contig_2624	GGAAGGCGATTTGACAACTGCTcTTKcTTTCTTTGACGTTTGTTGATATCGTGCTAAACGAACGCCAAAATGGTGAACGTACCCAAACAGCGCAGGACCTACTGCAAAAAATGCAAGTGCCACAAAACCCACAAGGTGTCTCAGTACAAAAAGTCCAAGGAAAGGCACGCTGCCCAGGGTAGAAGGCGTTATGACCGTAAACAGCAGGGTTAYGGTGGTCAGTCCAAACCCATCTTCAAGAAGAAGGCGAAAACCACAAAGAAAATTGTACTCCGTCTYGAGTGCGCAGACTGCAAGGTGAGGTCACAGGTGGCTCTRAAGCGCTGCAAGCACTTYGAGCTCGGMGGTGACAAGAAGAGGAAGGGACAGATGATTCAGTTCTAGGCTGGATAATAAATA…	ribosomal protein l44e	541	20	6.11e-56	0.946	4	C:ribosome; F:structural constituent of ribosome; P:translation; P:ribosome biogenesis	EC:3.6.5.3	SignalP (SIGNALP)
Contig_1458	GGACTAAGACCGGTGAACATCGAGGAGAGGTCGTGGAGGAATTTACCATCTAGCCACCATCGCCGTTCGCCAATTACACCACCACAGCGCAGCTATTTCCGTCGCAATTTCCGCGGCGGACGCCGTGGTGGCGGTCCCGGGCCCATGAACCGTGGCGGCTACCGTCGTATGCGTCCACGCAACTTCCAGCAGGGCCAGGGACAGGGTCAGCCCCAAGCAGGTGGTCAGCCGAACCAAGCACCACGCCAGAACGGTCAGGAGGCAGAGGCCCCAGCCACTGCTGCTTCACCAACCCAACAGGCTAAGCCAAAACCAACCAACAAGCCTGCTGGAACCACCATTGAGACCACAACCAATGAGAGCCAGGCCTAAACACCCTGCAGCTGCACTGTGTGGCGC…	retrotransposon ty3-gypsy subclass	1065	20	2.07e-30	0.4925	4	P:DNA metabolic process; F:DNA binding; F:catalytic activity; P:regulation of transcription, DNA-dependent		SignalP (SIGNALP)
Contig_632	GGCTATTTCTGGAACGCAGCCAATTASGKGGTGAAATGTCAGTTGTCAATCGATGCGGGTTGTAAATTTTTCTAAACCAAACGATAGTGATTATTTTTGTACTTAGGCTGTTTGGGAAATTAATCTTAGTAAAATGCTTTTCTCACCMATATTTTTTACGATATTTATGACGTTAATAAACGGCATATTCTCYAAAAGYGTTGAACTTACCTTCGAGTTACCTGACAGCGCAGTAGAATGTTTTTACCAAGAAATAGAAAAGAATACGTCTGCGGCGTTAGAATATCAAGTAATTACCGGAGGACAATATGACGTTGACGTYAAGATAGAAGGTCCCAACAAACAAATTATTTACCARCAGCAAAAAATGCAATATGATTCACATCAGTTCACCGCTCA…	transmembrane emp24 domain-containing protein 7	804	20	8.63e-75	0.7755	5	C:integral to membrane; F:transporter activity; C:coated vesicle; C:transport vesicle; P:transport		no IPS match
Contig_816	GGTAGAACTCGAGGACTCATCACAATGTTTAAGTCGTCTTTATTGATTTTGAGTTGCGTTGTGGTGGCTGTTATAACGCAGTCACTGAAATGTTCACGTAGCAACGAACATTACGAGTGTGGTAGTGCTTGTCAAACTACATGCGCCACGCTGGGCCAGGATTGCCCTATTGTGAACGTGCGATGCAATGACGGCTGCTATTGTGACGAAGGTTATGCAAGAAATGACGTTGGAGAATGCATAGCTATTGATGACTGCCCCCAGTAGGTAGTCAGAGCTTGGATGTATTGTCCACGGTGCTAAATGCGATAGCATAAGACATGATTGTTTGTTTGTCTTCAGATGTTTACTTTTTCTAAGGTTGATTTTAAAAATCTTCACAATGATTGGGATAAAATG…	cysteine-rich venom	462	20	3.77e-21	0.5895	6	C:extracellular space; P:wound healing; P:extracellular matrix organization; C:spliceosome; P:anatomical structure morphogenesis; F:metalloendopeptidase inhibitor activity		SignalP (SIGNALP)
Contig_1453	CGTCAGCCACGTCCGAASGACTGTCACCGATCGTCTTGCAGCGTTCGCCAAATCTGCTTTTAGTTGTTTATTATTAAGCATAAAATAAGACAAAATGAGCGCCAAGCTGCTGTCCCTGATCCTCATCATCGCTACTGCGGTGACCGCTGAAGATGAGCCAGCGATTGCGAGGTTACTTGTATCGAAGCAAGTGCTGAACAAATACTTGGTGGAAAATATGGATATTCTGGTGAAGTACACGCTGTTCAACGTCGGTACCGCGCCCGCTGTGGATGTTAAGCTGGTCGACAACGGTTTCCACCCTGAAGTGTTCCAAGTTGTTGGTGGTCAGTTGACGGCTCACATCGACAGGATACCTCCTCAGACGAACGTGTCTCACGTCGTGACCGTGAGGTCCAG…	translocon-associated protein subunit beta	762	20	2.47e-89	0.773	5	C:lipid particle; C:signal recognition particle, endoplasmic reticulum targeting; C:integral to membrane; C:endoplasmic reticulum; P:protein retention in ER lumen	EC:3.6.5.4	no IPS match
Contig_2749	GGGACACATGGGGAGAAAATGAGATGAATGAACTATTGTCAAAATTGTACGATCGCCGGTCGGTGTACGAGCTCGAATATTCTAGATTAGAATCGGTGAGCAGGCTCACAGTCAGATTCAATTGTTTCCCTGAAAAACTTGACAACAGACAACATGAGCGGCAACGTAGTAAAGCGCCTGATTCCTCTGCTCGACCGTGTCCTTATYAAAAGGGCCGAAGCWGTTACAAAAACCGCGGGCGGCATCGTCATCCCCGAGAAGGCGCAGACCAAAGTCCTGCATGGAGAAGTKGTGGCGGTTGGTCCTGGTTCCAGAAAAGAGAACGGYGACTTCATTCCAGTGCTAGTCAAGGTTGGCGACAAAGTTCTCCTACCAGAATACGGCGGCACCAAAGTTTCT…	heat shock 10kd protein 1	629	20	1.89e-37	0.815	4	P:'de novo' protein folding; C:lipid particle; C:mitochondrial matrix; F:ATP binding		no IPS match
Contig_115	GTAAACATCAGACCGGTGTTGCTGCCGGTTGGTTTTTCCAGTTTGTGATTGTGCATCAACGTTCATTTGGAATATTATATTAAAATGGCTCCACAAATAAAATACACTAAGTTGTTCATCGACAATGAGTGGGTTGACGCAAAAAGCGGAAAGACTTTTGAGACATACAATCCCCATGATGGATCCGTCATCGCCAAAGTGGCTGAAGGTGATAAGGCTGACATTGACTTGGCGGTCGCAGCCGCAAAACGGGCTTTCCATCGGAACTCCGAATGGCGGCAATTGGACGCCTCTCAGCGTGGTGAAATTATTCGCAAGTTCGCAGACCTCATCGAAAGAGACGGCCAGTATATTGCGGAGTTGGAATCATACAACAATGGCACAGTAATGAATTTCGCT…	aldehyde dehydrogenase	1577	20	2.09e-163	0.7295	7	F:3-chloroallyl aldehyde dehydrogenase activity; C:cytoplasm; P:positive regulation of apoptosis; P:retinoic acid metabolic process; F:retinal dehydrogenase activity; P:embryonic eye morphogenesis; P:retinol metabolic process	EC:1.2.1.36	no IPS match
Contig_1900	GTTACGTAATGGCTGAKGAGATTATAAGAACCATCTGKCAGTCATCATTAGTGTCATTTAGCTAAATTATTTGAATTCTGGACTCCTTCCTTTTTTCCAAATAATAATCTGCTGTAAAATGGCTGTGCCGATCCGGAATTTATCACGGTTTAAAGATGTGTTGAAGCTAGGATCTGTCTCAGTCAGATACTCATCAGAATATGCCAGCACAAACACTAATTTACTGCTGACCAAAGACACTAAAGTCATCATACAGGGATTCACCGGCAAGCAGGGTACATTCCATGCTCAACAAGCAATCGAATATGGCACAAACATTGTTGGTGGAGTATCTCCTAAGAAGGCCGGCAAAGAACATCTGGGCAAACCAGTGTTTGGAACGGTGAAGGAAGCCATGGC…	succinyl- synthetase small	1586	20	2.13e-131	0.815	6	F:succinate-CoA ligase (GDP-forming) activity; F:binding; F:ATP citrate synthase activity; C:succinate-CoA ligase complex (GDP-forming); F:succinate-CoA ligase (ADP-forming) activity; P:reductive tricarboxylic acid cycle	EC:6.2.1.4; EC:2.3.3.8; EC:6.2.1.5	IPR003781; IPR005810; IPR005811; IPR016040; IPR016102; IPR017440
Contig_1481	GGACGTCAGCAGTGTCTGTCACGCAGTAAAGTTGTTTTTGTGTGTGTTTATCACAAAGTTGCAGAAATAATACAATTATAATCAGTAAAGCGTGCAAAACATTACACAAATAATTGAAACTATTAATTTGTCTGTCTGTGCAAAATGATCATTCCAGTGCGATGCTTCACTTGTGGGAAGGTTATTGGAAACAAATGGGAGGCCTATCTCGGTCTTCTGCAAGCTGAGTACACGGAAGGTGACGCCCTCGACGCTCTCGGTTTGAAGAGATACTGCTGCCGAAGAATGTTACTAGGCCACGTAGACCTGATTGAGAAGTTACTCAACTATGCTCCACTGGAGAAATAAACTAACTACTGGAGAAGAATTAGTTTATAAGCTATTGTTATCATAAACTTA…	polymerase ii (dna directed) polypeptide	707	20	1.82e-32	0.9825	10	P:transcription from RNA polymerase III promoter; F:DNA-directed RNA polymerase activity; C:DNA-directed RNA polymerase II, core complex; F:DNA binding; F:zinc ion binding; P:regulation of transcription from RNA polymerase I promoter; P:transcription from RNA polymerase II promoter; C:nucleolus; P:purine base metabolic process; P:pyrimidine base metabolic process	EC:2.7.7.6	SignalP (SIGNALP)
Contig_672	GCAGACGATCTCTGGCGAGCGCACGGTCACATCGCGTACTGCCGCGAACAAACGCATTACTCCCGACCGATACCCGTGATCATTCACATTGTCCAAGTGATTAGCGAGTGTAAACAGTGATAACCAGTGATTTMATTTATTTGTTTGAACCTKATATACTGACCAAGTCATGAAGCGGTGAGACGGATTCCAGACACTTTGGGACTTGACGAGACATAAACCAGACACCATGAAGCGATTACARAAGTGTTGTTGTTGTGCCTCCACTCGAACTGGCACGCTCATCACTGCCATCCTCGGGATCATWCTCTCTATTGCCACAATCATCATAGTATGGGTCGTCAAGAGACACAGAATCACATTCAGCACATTCATCTTTGATGAAGACTTTGATAGGAA…	GG20037 [Drosophila erecta]	1359	20	8.04e-36	0.5795	0			no IPS match
Contig_1581	GCTTGCTGTCATCCCGCAAACGTTTCAGCCAGCGACATTTTTCGTCGACTGGTGGATAATTTGGCTAAAGAAACGCCCTGAAAAAGCCGTAAAAATGTTAGGACGTGCAGCACCGGGTGTCTGCCAAGTGTTGGCGGTGGCCAACCAGCAGCAGAACAGGAACATGGCCACCTTGAAAGCCATTTCCATCCGTCTGAAGTCTGTTAAGAACATTCAGAAGATTACCCAGTCCATGAAGATGGTGTCAGCCGCTAAGTACACTCGTGCTGAGCGTGAGCTGAAGGCCGCTCGCCCCTACGGTGAGGGAGCTGTCCAGTTCTACGAGAGGGCCGAGGTTGCACCCCCTGCGGATGAACCAAAAGAGCTGTACATTGCCATGACCTCCGACAGGGGTCTCTG…	h+ transporting atp synthase gamma subunit	1630	20	8.66e-136	0.848	8	F:hydrogen-exporting ATPase activity, phosphorylative mechanism; F:hydrogen ion transporting ATP synthase activity, rotational mechanism; C:mitochondrial proton-transporting ATP synthase complex, catalytic core F(1); P:ATP synthesis coupled proton transport; F:metal ion binding; P:phagocytosis, engulfment; F:proton-transporting ATPase activity, rotational mechanism; C:lipid particle	EC:3.6.3.6; EC:3.6.3.14	no IPS match
Contig_1469	GCATACATACATACCTGTCAAATTTGTGTACAATAATTTCCTCATTTTAGATTTGAAAAATAAGGTATTTCTAAAAAATATGGCTTCTGTAATGGATGTAGATGAAGAGGAAGTCGAAATGGCTTCCTCCAGTAGTGGTAAAGGTGATAAAAAGAGGTTTGAGGTCAAAAAGTGGAATGCTGTCGCTTTATGGGCTTGGGATATTGTGGTCGACAACTGTGCGATTTGCCGCAACCATATAATGGATCTCTGCATAGAATGTCAAGCTAATCAGGCATCAGCTACTAGTGAAGAGTGCACAGTTGCTTGGGGTGTTTGTAATCATGCTTTTCACTTCCACTGCATCTCACGCTGGCTCAAAACAAGGCAGGTGTGCCCTCTCGACAACAGAGAATGGGA…	rbx1 protein	605	20	1.66e-64	0.941	10	P:smoothened signaling pathway; F:zinc ion binding; P:zinc ion transport; C:SCF ubiquitin ligase complex; F:ubiquitin-protein ligase activity; F:protein binding; P:cell proliferation; C:cytoplasm; C:nucleus; P:protein ubiquitination during ubiquitin-dependent protein catabolic process	EC:6.3.2.19	no IPS match
Contig_1713	GCGTGTTGAGCTCTCAGTTGCGTGTTGATATTGCTAGAGCGTACTCGCGCCATTTTGTTTTTCAAAACAAGTGTTTGTTCAAGTATATTGTGGACGATAACTAGATAGCTACAATGAATATCGTGCCAGTCGGACCTGAACCTTCCCAGATCACGTGCCCATCGTGTCGGGCGACCATCGTCACGAGGGTCGAGAGGAAAGCCACCACTAAGACTCATGTCATCGCACTGCTCTTGTGTTTGTTCCTTTGTTGGCCGTGCGTCTGCGTTCCTTACTGCACGAACTCGTGTCAGAACGCCGATCATTACTGCCCCAACTGCAGTTCCTACTTAGGAACATACCAACGATAGTTCACTACAGATCTTCATACATACAGAACACTTGAGATGGGGGCAAAAT…	GH19762 [Drosophila grimshawi]	1342	20	2.08e-28	0.8205	0			IPR006629; IPR019584
Contig_2803	TTTCGTTTCTTCATGGCKGCTGTCAAGTTCTGTCAGTTTCAGGGTTCGGCAGATTACGACCAAGTTGGTGGTTATTGTGTGTAATATAAAATAAATGAATTAAATCAGTTGGAGAAGCCTACTGTATCGTGTTTTCATAAAGACTTGTCTATTCAAGCGGCATTACCATGTGGAGTGACTCTTTGCTCATTGTATTTATTTCAATTTGTACGGCTTTTTTAGGAGAAGGGCTCACATGGATACTGGTGTATAGAACAGAAAAGTATCAAAAACTTAAAGTAGAAGTGGAGCGTCAAAGCAAAAAGCTTGAAAAGAGAAAGGAAGCTCATGGAGACTCTTTGGACAAACAACACAAAAAGAAGATTGAAAGGGAGGAAGAAAGACTTAAAAACAACAACA…	transmembrane and coiled-coil domain-containing protein 1	737	20	7.21e-91	0.917	0			SignalP (SIGNALP)
Contig_1735	CGTSgTAATTGTTACGTAAAGAATCCGACCGACCGAACCTCTTTCGTGACCTYTCCGACCATCTACTGTGCATTTATTCGATCGAGTCTCCTAAACGAAAATGTTCTCTACCGCCTGCAGGGCCGGCCGTTTGGCCACAAGGACGGTAGTCAATAATACCTCCGACAAAGCACCTTTAGTCGCAGCACCCATCGTGAACAAACGTGATTATGCAGCTAAAGCCGCCGCTGGCAAAGGGCAAGGTAAGGTAGTCGCTGTTATCGGTGCCGTAGTGGACGTTCAGTTCGAAGACAACCTGCCACCCATCCTAAATGCCCTCGAAGTACAAAACCGTCAACCCCGGCTGGTGCTGGAGGTGGCGCAGCACTTGGGAGAGAACACCGTCCGCACCATCGCTAT…	atp synthase beta subunit	1767	20	0	0.9455	7	F:hydrogen ion transporting ATP synthase activity, rotational mechanism; C:mitochondrial proton-transporting ATP synthase complex, catalytic core F(1); C:integral to membrane; P:ATP synthesis coupled proton transport; F:nucleotide binding; F:proton-transporting ATPase activity, rotational mechanism; C:lipid particle	EC:3.6.3.14	IPR000194; IPR000793; IPR003593; IPR004100; IPR005722; IPR018118; IPR020003; G3DSA:1.10.1140.10 (GENE3D), G3DSA:2.40.10.170 (GENE3D), G3DSA:3.40.50.300 (GENE3D), SSF52540 (SUPERFAMILY)
Contig_906	GGTTTTAAAAAGTTAGSYTTTTCCGTTTTGTTGTCGTGAAAATGACGGGCTTTAGCAATAAGGCCATAGTGATCGATGGCCGTGGCCATCTGCTCGGCCGCCTGGCCGCAGTYATYGCTAAGGTCCTGTTGGAAGGTAACAAAGTCGTGGTCGTGCGATGTGAGCAGATCAACATCTCTGGTAACTTCTTCAGGAACAAATTGAAGTTCATGTCATTCCTTCGTAAGAGGTGCAATGTGAACCCCGCTCGTGGACCTTTCCACTTCAGAGCACCCTCCAAGATCCTGTGGAAGACTGTCAGAGGCATGATTCCACACAAGACTGAGCGTGGAAAGAGCGCGCTGAGGAGGCTCCGTGCGTACGACGGTTGCCCACCGCCATACGACAACCGCCGTCGCG…	ribosomal protein l13a	703	20	8.43e-115	0.8755	6	P:Notch signaling pathway; F:structural constituent of ribosome; P:bristle morphogenesis; C:cytosolic large ribosomal subunit; P:translation; P:ribosome biogenesis	EC:3.6.5.3	no IPS match
Contig_301	TTTGCTTGATCACCGAGCTGCGGGACTTTACAACAACATAAGATAATATATCTTCAGAAATGAAGACTGTTCTACTGTTGGTTGTTGTTATTGCTGCAGTAGCGTACGCGCGAGATGTAGTGAGTAGCACCGACGCAGACCAAGATGTAGTACAGTACAGAAACAGGCGTTCCCTTATCTCAAAATGGGCGAAAACTGTAGGAGACACCGTTGAAAATGTTTTGGATAAAACTGTTGAAACTCTTCAAAAACCTGCTGGTGACTCAGGCGTGACAGAGGACGACACAAGCGATGAAAATTCATCTTCGGACACAGCATCAACAAATAGCCGAAAGAAGCGTTGGTTATTATTACCGATAAAAGATATTGTAACAGGAAGTGTTCAACACGCCAAAGATG…	dentin sialophosphoprotein precursor	1127	20	1.17e-10	0.484	0			no IPS match
Contig_1328	GCTGTTTCACAAAAATGGCGAACCGTAGTGGGCCTGCAAGGCGCGTTCCTGAAACTGAAGCCACAATTACGTACGTTCAGTGCGATGGATTGGCGGTAATGAAAATAGTGAAACATTGCCATGAGGAATCATGCAGCAATATGGAGGTGGCCCAAGGGGCGTTGCTCGGTCTGGTGGTGGAGAACCGTCTGGAGATCACCAACTGCTTCCCGTTCCCCAAGCACGATGATACCATGGACGAGGAGGAGTATCAGCTTGATATGATGAGGAGGCTGCGCCGTGTCAATGTTGATCATTTCCATGTTGGATGGTACCAGAGCGCAGATGTGGGCAACTTTCTGAGCCAGTCTCTGCTGGAGTCCCAGTACCACTACCAGACCTCCATCGAGGAGAGTGTGG…	eukaryotic translation initiation factor 3 subunit	1061	20	0	0.8695	5	C:cytosol; C:eukaryotic translation initiation factor 3 complex; F:translation initiation factor activity; C:ribosome; P:regulation of translational initiation		no IPS match
Contig_2702	TGACTGAGTGAATTGTCTATGCTAAAAAGTTgCTTTTCCATCGTTTTCTGTTCTCAGATTCGGAGGTTAGAAACATGACTCGCAAACGCCGTAATGGAGGACGGGCTAAGCACGGCCGTGGACACGTGAAAGCCGTCAGATGCACCAATTGCGCGCGATGCGTGCCTAAGGACAAGGCAATCAAAAAGTTCGTGATCAGAAATATCGTCGAAGCCGCCGCGGTCAGGGATATCAACGAAGCATCCGTATATGCATCATTCCAGCTGCCTAAGCTGTACGCAAAGCTCCACTACTGCGTCTCATGCGCGATCCACAGCAAAGTTGTGCGCAACAGGTCGAAGAAGAACAGGAGAATCCGTACTCCCCCCAAGAGCACCTTCCCTAGGGACATGCAGCGCC…	ribosomal protein s26	509	20	1.14e-60	0.9105	5	C:ribosome; F:structural constituent of ribosome; P:translation; F:protein binding; P:ribosome biogenesis	EC:3.6.5.3	SignalP (SIGNALP)
Contig_578	GCWWTTCTTTTACTGTGAGCACGTTTTTAAGAGAAGCTCTACAATGCAGATCTTCGTAAAAACCCTGACGGGTAAGACCATCACCCTCGAGGTGGAGGCTTCAGACACTATTGAGAATGTRAAGGCAAAAATCCAGGAYAAAGAGGGCATCCCGCCAGACCAGCAACGTCTTATCTTCGCCGGTAAACAGTTGGAAGATGGCCGCACTCTTTCAGACTATAACATCCAAAAGGAATCCACTCTTCACTTGGTGCTCAGGCTGAGAGGAGGTACTATTGAGCCTTCTCTCCGTATCCTGGCTATGAAGTACAACTGTGACAAAATGATTTGCCGCAAGTGCTATGCTCGCCTCCACCCTCGTGCAACCAACTGCCGTAAGACAAAGTGTGGCCACACTAA…	ribosomal protein ubq l40e	525	20	3.42e-69	0.974	13	P:translation; P:ubiquitin-dependent protein catabolic process; P:ATP-dependent proteolysis; P:regulation of transcription, DNA-dependent; F:structural constituent of ribosome; P:ribosome biogenesis; F:protein binding; P:ubiquitin cycle; P:establishment or maintenance of chromatin architecture; C:lipid particle; C:cytosolic large ribosomal subunit; P:response to stress; C:nucleus	EC:3.6.5.3	IPR000626; IPR001975; IPR019954; IPR019955; IPR019956; G3DSA:3.10.20.90 (GENE3D), SSF54236 (SUPERFAMILY)
Contig_406	GTCATCTTTGCATCGTCCGGCAAAGAAACATTTATTTCATAAAACACTAGAAATTATTGCATTATCAAAGTTATTTAGGTGAATAATACAGGATATAATATTTATACTTAACAAATATGGCTCGGCGTTATGATACACGAACAACAATTTTCTCGCCGGAAGGTCGGCTCTACCAAGTCGAATATGCTATGGAAGCGATCAGTCACGCCGGAACATGTCTTGGTATCCTAGCAACGGATGGTATCTTGCTTGCTGCCGAGCGCAGGAACACGAACAAACTGCTTGATGAGGTGTTCTTCTCTGAGAAAATCTATAAGCTCAATGATGACATGGTGTGCTCAGTGGCGGGYATCACATCAGACGCGAACGTCCTGACGAACGAGCTCAGGCTTATTGCCC…	proteasome ( macropain) alpha 4	952	20	7.27e-138	0.9095	5	F:identical protein binding; C:proteasome core complex; F:threonine-type endopeptidase activity; P:ubiquitin-dependent protein catabolic process; C:nucleus	EC:3.4.25.0	no IPS match
Contig_319	TTAGTAGTCGCTCAAACAAAGTGCTTGCAATAATGGCTCTTAAAATTTTTATAATGATGATGATTTGCACGATATGTGCCAGTCAAAATATATACGTGAGTGATGTCAACTTTAGAATTGAGCCGGGAGAGCGGATGTGCGTCTATGAATCAGGAAAAGCTGGACAGATGCTGGAGGTGTACTATCAAGTTCTAGACGGACAACATGGAGACCTGGATATAAATTTCGAAGTGAGCGACCCTAAAGAAATCAAACTAGTGTCGGACTTTAAAAAATCTGAAAATTCCATCATCATGGACTTGACAGTAGATGGCGATTACGCCTTCTGTATGGACAACACATTTAGTATGATGAATTCTAAACTAGTATTTCTGTATATCCTCTTGGAAGACAAGCAAC…	t1 st2 receptor binding protein	836	20	3.08e-30	0.541	1	P:transport		SignalP (SIGNALP)
Contig_1514	GCCAGAATGTGGTGAAGCGATAACGGCGATAACCTATGAACCCGACGTCCGGACATATAAGACGCACTGGTCACTCCCGCGCASCAGTGATTCACAACTATTCGAGACAAAATGATCGCCTTGCTACTGTGCGCTCTCGTCGCCGGGGCGGCCGCGGCCCCGCAGTTTGACTTCAACGACATGTTCGAAGAAAGACCCTTCTCCAACTACCACTTGAGAACACACCCCTACGTAGACGAAAATGTATTCGACACCACCAGGTTCTGGTCGGAYCTCTCCAAGGAACTWCGGGAGCTGGATACCATGCTGGCYGACTTCTCCCGCCGTTTCCCCAGCTCYGTRACCACTTCCCAAGGAGGTATCGTGGGCAACGAGTACAAAATCACCATCAAYCTTTCT…	sequence orphan	892	20	1.15e-41	0.4575	8	F:extracellular matrix structural constituent; F:molecular_function; F:peptidase inhibitor activity; P:cell adhesion; P:biological_process; F:protein binding; C:extracellular region; C:cellular_component		no IPS match
Contig_1651	TCATAAGTGTCAARGTSGCAACGCACCGCACGCATTGTCGCATCGCGTCTTTTCTCGTATTTGTGATAACTTATTATTTCTCTGTTTACAGTAAGTAAACCGAGTCTAGCAATACTTCAACGGTTTCAAGTTTTTCCTGTCCGACAAGGTCCTCAGTGAAGCGAGAAATCGCCGAGAGGTTGAGAAATAAATCAACGCTCGGAAAAAAGAGATAAGCAACATGGGCGACTCAGAGGCAGCAGTTAACCCTAAAGCATACCCACTCGCGGACGCCGCTCTCACGGCCAAGATCTTGAACTTGGTGCAGCAAGCCGCCAACTACAAGCAGCTTCGTAAGGGCGCCAATGAAGCGACCAAGACGTTGAACAGGGGACTCTCCGAGTTCATCATAATGGCGGC…	nhp2 non-histone chromosome protein 2-like 1 ( cerevisiae)	718	20	1.75e-62	0.9455	8	C:nucleolus; P:RNA splicing; P:ribosome biogenesis; C:plasma membrane; C:spliceosome; F:RNA binding; P:mRNA processing; P:single fertilization		SignalP (SIGNALP)
Contig_1649	GGACTTTGACGTTTCTTTTTTGAATCGGTTTGGTGCACGAAGCTCSAAGATCGCAATGGCAAAACCCAAGGGAGAGAGAAAAGGCAAATCTGCCATCAACGAAGTTGTRACTCGTGAATACACGGTTAACTTACACAAACGGCTTCATGGAGTAGGGTTCAAGAAACGTGCTCCTCGTGCCATTAAGGAAATCCGTAAATTCGCAGAGAAACAAATGGGAACCCCCGATGTTCGAGTGGACACTCGCCTAAACAAATTCCTTTGGTCCAAGGGAGTCAGAAATGTCCCCTTCCGCGTCCGTGTGAGGCTGTCCCGCAGACGTAACGATGATGAGGACTCAGCACACAAACTGTTCACCCTCGTGACCTACGTACCAGTAGCCTCAATCAAGGGCTTGCA…	ribosomal protein l31	451	20	1.6e-64	0.939	4	C:ribosome; F:structural constituent of ribosome; P:translation; P:ribosome biogenesis	EC:3.6.5.3	no IPS match
Contig_247	GGTCAATGTCAATAAATKGACATCGTTGTTCGGCAATCGGCAGTGGTGGTGTTTTGGGTCTCAAATTCTAACAACAAAGTACATTTTCTCGCATATTTCTTCAATCAGTGCAGCATGGGTCGCCGTAAGTCTAAACGAAAGCCTCCTCCAAAAAGAAAAGCGATTGAACCATTAGATCAGCAGTTCAACTGCCCGTTTTGTAACCACGAAAAGTCCTGCGAAGTGAAAATGGATCGGGCTCGGAATACGGCACGGATACAATGTCGAGTTTGTTTAGAAGACTTTCAGACGACAACAAACGTGTTATCGGAGCCTATAGACGTTTATAACGATTGGGTAGATGCATGCGAAAGCGCCAACTAGTTTTATGAMATTGGTTACTTTAAGTTATAATAATAA…	elongation factor 1 homolog ( cerevisiae)	594	20	4.22e-41	0.8945	6	F:translation elongation factor activity; C:nucleus; F:zinc ion binding; P:regulation of transcription, DNA-dependent; C:ribosome; P:regulation of translational elongation		SignalP (SIGNALP)
Contig_627	GGCATCTAGGGATCCATCCCGGACTAATATAACATCTAACATCCCACCATGACTATTAAATATTACATTTTTATCAATTAAGGCACAGAAAGATACAAAATAACAATAGTAATTTTTCACATAAGTTGAAGCACTGTTTAGATTAATGTCACCCATAATGATGACCGACCCCTTATAATTGTTTATAAAACTTTCGACTTTACAGAACCAACGCATGTAGTCTTCATCCTTAGCACTAGGTTTTATGTACACAACACATGTAAGAAAGGGATGGCCCCGCCAGGTGAAAGATGCCCACAGATCCTCACCACAGTCGGTCTCATACTCCTGTTTTCTATGTAGCACAATAGGTGGTCGCGCTGCGAGCAAGACACCTCCACACGGCGTATTTCTATCACG…	endonuclease reverse transcriptase	1126	9	1.93e-05	0.5178	0			no IPS match
Contig_873	GGCTTGCAACATTTTATCCGKCTGTCTTTCTTTTTTGTAAAAAAAATKGCATCGTGAGATTCTTGTGAGTTGTGACATGGCTGGAAATAATACTGAAGAAGTAGAGGGGTCTGCGACGACAGAGACCAAAGGCACTACTAATGCTGAGGTCCCGCCGGAGTTCCTGATCAAGCACCCTCTGCAGAACACCTGGAGTCTTTGGTTTTACGACAATGATAGGAACAAGACTTGGGAGGAGAACCTAATTGAATTAACTACATTCGATACGGTTGAAGATTTCTGGAGACTGTACCACCACATCAAGCTACCGTCGGAGCTGCGCCAAGGCCACGACTATGCCGTATTCAAGCAAGGCATCCGTCCCATGTGGGAAGATGATGCTAACAAGATGGGCGGCCG…	eukaryotic translation initiation factor 4e	673	20	4.53e-115	0.757	13	P:mitotic spindle elongation; F:translation initiation factor activity; P:female meiosis chromosome segregation; C:eukaryotic translation initiation factor 4F complex; C:cytosol; P:RNA metabolic process; P:salivary gland cell autophagic cell death; P:mitotic chromosome condensation; F:RNA cap binding; P:establishment or maintenance of chromatin architecture; P:positive regulation of cell growth; …		no IPS match
Contig_1010	GCAGTCAACGTAGAACATTACTGGCCGTTAGTCGTTGACAACTGGCGGGAAAGAAATAATATTTTAAATTCGGAATTTGTCATTCGTAAAAAAATTAATTGTTGTGAAATTCTTTTCTTGCCTGAATATTTGGTCAGAAAAATCAAGAGAATTTTAAATAAGTGAATAGATTGTTTCCTTGCGGTTTCATTTATACTAGTAGAACGCATAATATTTATCTAACCTCAAAATGTTGCTACTGGGAGATGTTTTTCCTAATTTCACTGCAAATACGACCGTCGGACAGATAGATTTTCACGAATATCTTGGGGATTCATGGGGCATCCTATTCTCCCACCCTTCAGATTTCACTCCGGTATGCACCACAGAACTGGCGAGGGTCCTGACATTGATGCCAGA…	peroxiredoxin 6	771	20	6.26e-80	0.788	13	F:phospholipase A2 activity; P:hydrogen peroxide catabolic process; C:peroxisome; C:lysosome; P:phospholipid catabolic process; F:peroxiredoxin activity; F:glutathione peroxidase activity; C:cytoplasmic vesicle; C:cytosol; P:peroxisome organization; C:mitochondrion; P:glutathione metabolic process; P:peroxidase reaction	EC:3.1.1.4; EC:1.11.1.15; EC:1.11.1.9	no IPS match
Contig_832	GGAAGAACAAGTAGAGGTCACTTAGGTTATTTACGTCAAAAGGAAAATTGAACAGAAATCGGCTTCAATATCGCCGGTTGAGTAAATAAAATTAACGAAAATGCCTGCGAAATACAAGATTGTTATGATTCGCCACGGCGAAAGTGAGTGGAACCAGAAAAACCTTTTCTGTGGATGGTTTGATGCTGACCTGAGCGATAAAGGACGCGAGGAAGCCGTTGCTGCAGGCAAGGCTTTGAAATCCGAAGGATATGAATTCGACGTCGCCCACACCTCAGTGCTGAAACGCGCTCAAATCACCCTGAACACCATCTTGAATGAAATTGGGAAACCTGACCTGCCCGTAGAGAAGACCTGGCGACTAAACGAGAGGCACTATGGTGGTCTCACTGGTCTTAA…	phosphoglyceromutase	1282	20	3.67e-136	0.894	3	P:glycolysis; F:phosphoglycerate mutase activity; P:gluconeogenesis	EC:5.4.2.1	SignalP (SIGNALP)
Contig_769	GCCCAGCGAGTTGTTCAAAACAATACGTGTGTACCGATATGTGGCCCTAAAGAAATTCCGTATTTAGGGGCGTATGTGTGGTGAAAATAGTTTAGAAAACTTACAAACATGGGTACCACAGGCCAATCTATCACGCTGGCCAACAGTATTATCGGAGTCGGAATATTGGCTATGCCTTTCTGCTTTCAACAATGTGGTGTATTGCTAGCTACTCTCATATTACTGTTTATGGGTCTGGTCTCAAGATTATGTTGCCACTTCCTTTTGAAATCAGCTCTCCTTGCAAGAAGAAGAAATTTTGAATTTTTAGCTTTCCATGTATTCGGGCAAGCGGGAAAAATAGCTGTAGAAGTTGGCATCATCGGCTTTCTGATGGGAACGTGCATAGCGTACTTTGTC…	amino acid transporter	765	20	4.88e-77	0.795	0			no IPS match
Contig_935	GCTCTKKCTyTTTTCAAGTGAAGTGAAGCTGTGCTCCGGTTCAGCGCTGTGCAATTTTCTCTGRAATTGTTTATCTCGACCGGAATATCGCATCAACATGGCAGCCGCCGTCGTGTCAGGCAAGGACATCGAGAAGCCCCAGGCTGAGATCTCGCCCATCCAYCGCATCCGTATCACGCTGACSTCCCGCAACGTGCGCTCKCTGGAGAAGGTGTGCGCCGACCTCATCAACGGAGCCAAGAAACAGAAGCTCCGTGTTAAGGGACCCGTCCGCATGCCAACCAAGATYCTCCGCATCACCACCCGTAAGACCCCTTGTGGTGARGGTTCCAAGACCTGGGACAGGTTCCAGATGAGGATCCACAAGCGTGTGATCGACCTCCACTCGCCCTCGGAGAT…	40s ribosomal protein s20	514	20	7.48e-63	0.957	4	F:structural constituent of ribosome; C:small ribosomal subunit; P:translation; P:ribosome biogenesis	EC:3.6.5.3	no IPS match
Contig_433	ATTGAAGAAAATCGGTGTATTGGAAGCCGCGTCGCGTGGTATTGGATTTAAGAAATCTTGTAAATAAATTATTTAAACAACCATGGGAGTTAACGTTGAAACCATTTCTCCCGGAGACGAGTCCACCTACCCCAAATCAGGCCAGACTGTGGTGGTTCACTACACCGGTACCCTGACCAACGGGAAGAAGTTCGACTCTTCCCGTGACCGCGGCAAGCCTTTCAAGTTCCGCATCGGCAAGGGAGAGGTCATCCGAGGCTGGGATGAGGGTGTTGCTAAGATGTCTGTGGGCGAGCGCGCCAAGCTGACGTGCTCCCCTGACTTCGCTTACGGGCAGCAGGGCCACCCCGGGGTCATCCCCCCCAACTCCACCCTCGTGTTCGACGTCGAACTCCTGCG…	fk506-binding protein	1129	20	7.75e-55	0.92	2	F:peptidyl-prolyl cis-trans isomerase activity; P:protein folding	EC:5.2.1.8	no IPS match
Contig_800	TCAGTATCCAGTGTTCATACGAACAAGTTGTGTGAACTAGGAAGCATGCAGAAGTTAACTTTGTTCGTGGTTGCGCTTGCGACGGTCGCGTTGCATTGCGATGCGAAATATTTCGCGACGAGATGCGAGCTGGTACATGAGTTAAGGAGGCAAGGGTTCCCGGAAGATAAGATGAGGGATTGGGTGTGCTTGATAGAAAACGAGAGTGGCAGGAAGACAGACAAAGTGGGCAGAGTGAACAAGAACGGCTCCCGAGACTACGGCCTGTATCAGATCAACGACAAGTATTGGTGTAGTAACACCAGTACGCCCGGGAAAGACTGTAATGTCACTTGCGCTGAAATGCTTCTAGACGACATTACCAAAGCTTCCACTTGCGCCAAGAAGATCTACAAGCGC…	lysozyme	1064	20	1.15e-81	0.881	6	C:extracellular region; P:cytolysis; P:cell wall macromolecule catabolic process; P:defense response to bacterium; F:lysozyme activity; P:carbohydrate metabolic process	EC:3.2.1.17	IPR001916; IPR019799; G3DSA:1.10.530.10 (GENE3D), SignalP (SIGNALP), SSF53955 (SUPERFAMILY)
Contig_915	ARGTAGCTTAGTGAATAGTAAGGCAAGCGGACGTCACGCCGGACGTCTACTCCTCGTAACATATTGACACGATCGCGACCGGGAAAAATACCGATCTTAAAAAAAGTCTCATTATAAATTAAATTCAGCTTAAATTTTTCCGTAACTGAAAAACGATAACACAATAGGTCTCTTGCTTAATTTTAAAACAGGTGTCCTAAATGTGTTGAATATATTAACCTAAATGCAATAATACAGAATTGTTCCACGGTAATATTTACTATTGGTCGATATCGTGTTATCAGCTACTGTCGGCTAGTAAGCCGCAGGAGCAGTTTTATCAGTCCATGGTAGTTCGATGGTGTTCATCGCCGCACGTGGTGTTTCCCGCCGCAGCTCACACCGCAGTGTGATGCAATG…	amino acids transporter	2223	20	0	0.762	3	C:membrane; P:amino acid transport; F:amino acid transmembrane transporter activity		no IPS match
Contig_775	GGCAGTGCAGTGATGATCTCACAGTAATGCAGAGACACAGAAACAGAAAGAAAACTACTTTTCTTGATAAACTGTCAAGTTAGACACATTGTGTCACGTTTAGAAACGAGTCAGTAGCAAAACCAAACGATGAAAAACCTGAATATTGGTTTGTCAAACAGCCAGTGAATGTTCTAGAAGTAATGAAAAGCTTGCTGATGAAGGCAACAATTGCTTCAAGGATTCGCTGCAGGGCTCTTTGACAGCATCTKGAACTTGACAAGTTAGTCACACGTGCAAAGTGTGGCTGTGTTTACTATTAACCGAAACAAGAAAATCAGACGAAAATGGTCCGAAAATTAAAATTCCATGAGCAAAAACTGCTCAAAAAAGTTGATTTCATATCATGGAAAGTTGATA…	u3 small nucleolar ribonucleoprotein protein imp3	973	20	5.69e-77	0.855	2	C:intracellular; F:rRNA binding		no IPS match
Contig_275	ATTACGTTACGGATGTTGAYGCTGTTGTGTTATTGAATTCTTAATCATAATTCGACTCAATACGTAACACATAATATTTCGTTATATCATCACAGTCCGCCATCATAACCATATTGTAACTGCAGTTAGTGCTATCAGTTAGTCAGCATGGGTGATACRAGAAAGAAGAAAAAGTTTTACTTTCGSAAACGAAGAAACAAATATTTCTTGGAACCCGGCTTCAGAGGCTTCTTTTGCACGTGTAACTTTAGAGARAAAGACTGTGTGAAAGAAGTGTATAACCTTTTGAACGAGTATGCTGGGAAGCTGTATCCGGACCTGGGCCTGGAACAGCCGTCTGYAGTGCCCGAGTCCGCCGCGCCCGAGGACAGGTCAGACAGCGAGTCRGAGGACGAGACT…	thump domain-containing protein 1	1273	20	7.24e-60	0.5905	0			no IPS match
Contig_387	ATTCATAATACGTGGAGCCGCGGTCAGTCAGTCTTTATTGTAACTTTTAAATTAAAACAACTGTATTTAGTCACAATTCGTTAGAAAATCATCAAAATGGTCACAAAATACGCGTTCTGTTTGCTCGCCATCGCGTCTGTAGCTTTAGGACAAGGCTGCACAAACCCACAAGTTGAGGCTTCATCTTTCACTAGCTTAGATGCCACAGTCGTGACACAAATAGCATATATTACAGAGTTTACGCTAAAATGCGACAACCCTCTGCCTGAAAACTACGCATTGTACGCTGAAGTTGAAGGAAAGCCCTTGACCGCGGCCCGTGTTGGTGAAAACAGATACCAGGTATCATGGACTGAAGAGCCAGCTAAGGCTCGCTCCGGTACCCACGAGGTGCTCATC…	translocon-associated delta subunit	655	20	5.02e-39	0.6535	4	C:integral to membrane; C:translocon complex; F:receptor activity; P:signal transduction		SignalP (SIGNALP)
Contig_798	AGTATCCAGTGTTCATGCGAACAAGTTGTGTGAACTAGGAAGCATGCAGAAGTTAACTTTGTTCGTGGTTGCGCTTGCGACGGTCGTGTTGCATTGCGATGCGAAATATTTCGCGACGAGATGCGAGCTGGTACATGAGTTGAGGAGGCAAGGCTTCCCCGAGGATAAGATGAGGGATTGGGTGTGCCTGATAGAAAACGAGAGCGGCAGGAAGACAGACAAAGTGGGCAGAGTGAACAAGAACGGTTCCCGAGACTACGGCCTGTATCAGATCAACGACAAGTATTGGTGTAGCAACACCAGTACTCCTGGGAAGGACTGCAATGTCACTTGTGCTGAAATGCTCTTAGACGACATTACCAAGGCGTCGACTTGCGCCAAAAAGATCTACAAGCGCCA…	lysozyme	929	20	3.2e-82	0.8795	6	C:extracellular region; P:cytolysis; P:cell wall macromolecule catabolic process; P:defense response to bacterium; F:lysozyme activity; P:carbohydrate metabolic process	EC:3.2.1.17	IPR001916; IPR019799; G3DSA:1.10.530.10 (GENE3D), SignalP (SIGNALP), SSF53955 (SUPERFAMILY)
Contig_1032	RGTATTATATTATTTAAAGAATCTTGGAAAGCAGCCGCTATGAAGACCGTATCCACGACTATCCTGGTACTAGCCAGTGTTGGCTACTCGCAGGCATTCTTAGGACCCCTGGCTGTTCTGTTACCAGGAATTACGTCAATCAACGCATCGCCAGCCCCAAACTTAAACAAAGTAGCACAAGTTATAATAAATGAATTTATTAATGCATTAAATTCAATGACGGAAGAGCCGACCACTGAAACAGACGAATCGACATTATCGACAGAATTACCAAGTTCATTGACGGGAGTACTGGCGTCTTTGACTGAAAACCCAAATTCTATATTGGGAGCGCTGACATCATCATCAGAAAGCCCGACTTCCACAGCGGGACTAGAGTCTTCATCAACAGAAAGCCTG…	---NA---	1268							SignalP (SIGNALP)
Contig_1171	GCGTTCTGTCATGCATTTTGTTTCTGTGACAACACGTTTCACGTGTGCGATGTTAATAAAAATTTAATAACATGGCTATGTTAGCGGGTCCCCGGCGTAAACAAAAAGTGATTAATCTTCGAGCTAAAAATAATGCATGGAGCAATGATTCCACGAAATTCGGCCAGCGGATGTTGGAAAAAATGGGATGGAGTGAAGGCAAAGGGTTAGGTGCTAAAGAAAATGGAATTGTGGAACATGTTGTGGCTCGGTACAAGAATGATGAACGAGGACTGGGCTTTGACGACAAGAACGACCAGTGGACAAAGCACGAAGACGACTTCAATTCGTTATTAGCTAATTTGTCTAATGGTGATAACAACGACGAAAAATTACACAGTGGAGTGTCTCTAGAAGTTA…	shelterin accessory factor	1121	20	2.23e-54	0.5365	5	C:nucleolus; F:nucleic acid binding; F:protein binding; C:chromosome, telomeric region; P:telomere maintenance via telomerase		IPR000215; SignalP (SIGNALP)
Contig_2554	GGGATTGCRATTAGAACAGCTGTCGATTAATTTTTTGTTTGTTGCGCAATAAATAAAATAATCAACATTTACACGCAAAAACATAAAACATCACCGGAAAAATCATCAAGTTAAACTGAAAATGGCAAGCAGCAATTTCATGGAAAAATTACGTACCTTTTTTGGGTTACGACAGGATCCACCCAGAAATGATTTCCGAAATCCGATTTGGAGTTCCGACGACGAAGACGACGGTGATGAACTTTACACAAGACACGAAATGGAAGACTTCACTAATGCTATGGACATTCATCAAGAGTTCTCCAGGCAGATGCTGGATATGATCCAAACGTTCGGTGCCATGTTTGGTGATATAAAATCATTCATTAACGAGAACCCTGTGGACTCTTTCGCGACCAT…	accessory gland protein	1042	20	5.46e-12	0.454	9	C:membrane; C:nucleus; C:mitochondrion; F:molecular_function; P:cell surface receptor linked signal transduction; C:cellular_component; C:nuclear membrane; F:protein binding; C:endoplasmic reticulum		no IPS match
Contig_1544	CTGGCAACCCGGTACGCGTCTACGATTGGTTTCTGAAGAGGTCGTCGATGACTTTGCGATTATACAAAATTACAAAGAAAAAGTGTGTCCGTTGTAGTGCTATTTTACTGTTTATCTACGTTTTTTAGTGTAAGCATATAAATATACACATCATGGCCGGAGCGATGTTATTCGAGCGATCGCGTGTGTCGTCGTCGACGAACAGAGACGAGGACGTCCGCATGACCGACAAAATGGTTAGCACTGGCGAAGTTCCCGAAGATGACGAAGAAAACATAAGGGCTAAGGAGCAGGGCATCCTGAACCTTGGCGAGAAATACAAAAAAGAAGGAAAGGCTAAAGAATTAGCGGAACTGATCAAAGCGACTCGACCCTTCCTAAGTCTGATAAGTAAAGCGA…	26s proteasome subunit s9	1694	20	0	0.8595	3	C:proteasome regulatory particle, lid subcomplex; P:proteolysis; F:endopeptidase activity		SignalP (SIGNALP)
Contig_66	GCKGTTTCACCGCGTAGCAAGTGAAAGTGTCACGTCGATTGGATTCCTGTCAGAAATATTATTATACTGGTTTATTTCACTCGGACTGCCTAGAGACAGGTTATCGCCGGGAAAAATGGGTGTTAAGCCTGCGATTGGAAGAAAATCTAACAAAAACCCACCTATTTTTAGTCATGAATTTGTGATTCAGAATCATGCGGACATAGTTTCGTGTGTGGTTATGGTGTTTTTGGTCGGGCTGATGGTACAGTCTACGAGTCCCATAGCGAGTTTATTCATCAGCCTGCACCACAATGTRAGTGGAGTTGAGCCCTCCAGAGAACTGCCAAAAGGAGAGCCATTCTTCTATGAAGCAGGATGGAAAGACGCCTGTGCAGTATTCTTTTACTCTTTGGTGTG…	translocation associated membrane protein	1112	20	7.22e-98	0.7	4	C:integral to membrane; C:endoplasmic reticulum; P:phagocytosis, engulfment; C:lipid particle		SignalP (SIGNALP)
Contig_1938	TCCAGTTCTGACCGGTAGTACGGACTCACATACTTTTAACTTCACCAAAAAGCATTTTTTATATTAAAAAATGGAATTCGTCGGCAAGAAATACAAGATGGTCTCTTCCGAGAACTTCGATGAGTTCATGAAGGCTATCGGTGTCGGCCTGATCACCCGCAAGGCCGCGAATGCCGTCACCCCCACAGTGGAGTTGCGCAAGGATGGAGACACCTACACCCTGGTCACCTCCTCCACCTTCAAGACCACGGAGGTCAAGTTCAAGCCTGGTGAGGAGTTCGATGAGGAGAGAGCTGATGGCGCTAAGGTGAAGTCTGTGTGCACCTTCGAAGGCAACACCTTGAAGCAGGTGCAGAAGTCAGCCGACGGCGTTGAGGTCAGCTACATCAGAGAATTCGG…	cellular retinoic acid binding protein	696	20	2.03e-68	0.766	3	P:transport; F:lipid binding; F:transporter activity		no IPS match
Contig_2584	ATTTGACAAGTGTAAACGGAAACGAGTGAGCGAGCGCTAGATCGTCATCATCTTTCGTTTTTGTCATATTTTTTGTAACTTGCCGACAACCTACGATTTGCCAGTGAGCCGGCGAAGACGCAAGCAGGATAGACTTCACTCCGTCCAAATATTTTAATCAGAAATAAGTGTGATTCCACCCTACCTAGGGTAAAACGTAAAGATATTTAGGAAAAGGATAAAACTTATTTTAATCATGAGCGCTTTTGCAGCAGCTCTTGGTCTTCTCCTGATCATCTCCTCTGCACAATCAGAGGAGGCTCCAAAGGGACCTAAAGTAACTCACAAGGTCAGTTTCGTAATGAAAATGGGTGACGAAGACATCGGAACCATTGTCATCGGATTATTCGGAAAGACTGT…	peptidylprolyl isomerase b	800	20	5.86e-92	0.829	2	F:peptidyl-prolyl cis-trans isomerase activity; P:protein folding	EC:5.2.1.8	no IPS match
Contig_148	GTGTCAAGSAGTCAAGTTAAGTTGGCAACCTGCGGAGCGGAGTTGCTGAGTCTCGAAATTCCGGCTTGTTTCAATTTTATTTCAAGTGATCAGTGATCATATATAACTTAAATAAAAAATGAGACTGTATTCTGAAACACTATTCTGTATCTTAATTTTAATTTCATGTGCTTTTTGTGAAAATAAATATTCACGAACCGCAAATGAGAAGAAGAAAAGCGATGTCGAGTTTAGAAGTTTGGAAAAGCCTTTCAGGATGAATAAACTTAATTTACTGTGGACTAAAGCTCGGCAGCGACTAACAGAACCTAAGCTGAAATCCTTGTACAGTGATTTGATGATACAAGACAAAGAGGAGCTCATACTCAAGAGGATGAAGAGTGAGGGAGGAGACAAGGA…	alpha-2-macroglobulin receptor-associated protein	1429	20	8.67e-105	0.662	2	C:endoplasmic reticulum; F:heparin binding		no IPS match
Contig_1236	GTAATCAATCTATATKGTTTATGGGTTTCAAGTAGCGAATGTGTGGCTGCCATTTTCTATTGAAATAAAATATTTCAGAAACAAGCTAGTTTCAAAAAAGCAAAATGCCTGAGATGATCAAATCGCCCGCTGACATCAAAACCGCACCTTTCGACCCTCGGTTCCCTAACCAGAACCAGACAAGGTACTGCTACGCCAGCTACCTGGACTTCCACCGCTGCCAGAAGGTGCGCGGCCAGAAGTACGAGCCATGCTACTACTTCCAGCGCTGCTTCAAGTCCCTCTGCCCCAATGAATGGGTCGAGAAGTGGGACACCCAACGTGCCGAGGGCACCTTCGCGGGAAGGATCTAAAGTATTCCAAAAATGTCGCCACCGACTTGTTAATTTATGCGAGTTT…	mitochondrial cytochrome c oxidase subunit 6b	591	20	1.93e-30	0.821	5	C:mitochondrial respiratory chain complex IV; P:electron transport; F:cytochrome-c oxidase activity; P:mitochondrial electron transport, cytochrome c to oxygen; P:proton transport	EC:1.9.3.1	SignalP (SIGNALP)
Contig_1426	KGTGGAKGYAGAGGCAAGGCAAAGGCAAGGAAAATCWGAAAATTATCCATCWAGTTGGAAAAAGAATTTTCgGCTGGTGCCTAGACGTCGTATATATTTGTTAAAACTCTAAATAGTAAATCGAGTGACTTGTSTTTCACGATAGCTGCAGCAWTTGCTGTAGAWAAAAAATAAGAATGGCCACCATATCATTCGCTAAAAGTTTGGTTAACCCAGCTGTTAAACTGCTGCTTAAGCAGAACAACTGTTCACATGTTAGAAGCAACACAGTATCTGGTTTAACWCCATTGAGTATTGTGCTTAGGAGGAACTATGCAGAGAAACAAGTATTTGAGCGAACWAAACCTCACTGTAATGTTGGTACTATTGGACATGTTGACCATGGRAAGACCACACTTA…	elongation factor tu	754	20	2.94e-95	0.911	6	F:translation elongation factor activity; C:mitochondrion; F:GTPase activity; F:GTP binding; C:ribosome; P:regulation of translational elongation	EC:3.6.5.1; EC:3.6.5.2; EC:3.6.5.3; EC:3.6.5.4	no IPS match
Contig_1493	TGTCAATCGAGCAAAAGACACGAAATGTCAATCGAGCAAAACCCCGCGATGCTCGTGTAGCGTCTCTGTTTATTTTAACGTAATTGTTTTACGTAATTACATTTCTGGATAAGTGAAAAGGACTATTAAAAGTGTTTTCGTAATCCTTCAACATGTTGGTGCTGTTCGAAACCTCGGCGGGGTACGCCATATTCAAGTTATTGGATGAGTCCAAGTTGTCACAGATTGATGACTTGTACCAGGAGTTCAACACTCCTGAAGGGGCTTCTTCTGTTGTAAAACTAAAGAACTTCATAAAGTTCGAGGATACTGCTGAAGCCCTGGCAGCAACCACAGCAGCTATTGAAGGCAAAGTCTCCAAGCCATTGAAGAAAGCTCTCAAAAAGTACATCAGCAAGG…	cg10206	1357	20	0	0.8905	1	P:rRNA processing		no IPS match
Contig_1675	TTACGAGATTTGGCATAGCATGGTTTGCCGATTGCCGGCTGTTACTTACTGTGTCAATTTTCGTTTTCTAAAAGGAAAATTGTATTAAAATAATAATGTATCTATCAGTTCAGTAACATAAGCTACGTTAATAGAACTACTCTTGCTAGAGTTAATTAATACAGAACTTGAAACAGGAAAGTGGTATTATACAAAATGTGTCAGTTGATGTTTTACATCGTCGTTTCAATATTTTCTGTGTTAAAAACTGCCACTGGTTTGGGGGAAATAATTTACGCGATAAATGCTGGTGGTCCATCGCACACTGACATATATGGAATACATTACGAAAAGGATCCTTTGCAAGGAAGAATCGGTACCGCTTCTGATTATGGTAAACAACTGGTAATGATCGGTAGA…	kiaa0152 homolog precursor	1268	20	2.13e-104	0.7345	1	C:integral to membrane		SignalP (SIGNALP)
Contig_1803	GTGATAAGCCGGCAAAACAAATAATAATTATTTTATTATTTTTCCTCGCCGGCATGATAAAAACTGTGAACCCGACTAATTAGGTCAGTATTTGGCCATTCGGTCGCACCGCGATGGCGCGTGCACTGTGGGCTCTTCTGTTGTTTCAAGTGTTTTTCCACACCGAGGGTTTCCTTCACCGATACCCAAAATTAAATCTTGGCGAAAGAGATGGAGGTGACCCTGGATCACCGCTATTCCTCACCCCTTACGTCGAGAGTGGAAACATTGCGGAAGGTAGACGACTTGCTCGGGTACCATTCACGGAAACCCTTCGTATCAAGAGTTACGCCGGTTATTTTACTGTAAACAAGAAGTATGATTCCAATCAGTTCTTCTGGTACTTCCCTGCGATGATTC…	retinoid-inducible serine carboxypeptidase (serine carboxypeptidase	1884	20	2.73e-152	0.7	2	P:proteolysis; F:serine-type carboxypeptidase activity	EC:3.4.16.0	no IPS match
Contig_1745	GGACATTGACAGCAATACTGCAGACTGACGCTTGTTTATGTGAATAAAAAAATAAGAATAGGATAGGAAATCTTTAAAGAAAAGTAGAAAATAAAGTGATTTCTGTAAAAAGAGTTACATACAATTGTGTAAAATGCCACTCCCACCAGCTTTAGCTGCGCGTCTAGCTAAAAGGGGTATCTTAAAACCTAAGCCTGATTCTGGTCCCAATGATGAAGTACCTTCTGTACAAGCTAGCGAAGAAATCATAGCTGAAGACTATGATAATAAACTTGATGACCGCGCAAATAAGGAACATTTTTGGGAAGGTATAGAAGGCGTCAACGTTGATCCTATTAAAGGTCATAAAAGTTGTCCAAACAAAAGCAATATCTATCACGAATGCTCAAAATATTGCGT…	polyglutamine binding	738	20	2.54e-43	0.5335	0			SignalP (SIGNALP)
Contig_1721	TATTCATTCTTTTTCGTATGATTGSCACTTTGCTCTACCTTTTAATCCATCTCAGACGCGCCGGCTACACGTTAATAAAAGTCATAATGGCGGAAAACCGTGAAAGAACTTTCATCATGATCAAACCCGACGGAGTCCAACGTGGACTTGTCGGCCAGATCATCGAGCGTTTTGAGAAGAAAGGATTCAAATTGGTTGGCCTGAAATTTGTTTGGCCCTCAGAAGAATTACTGCAAAAGCACTACAGTGACTTGGCGTCCAGGCCGTTCTTCCCTGGTCTAGTGAAGTACATGAGCTCCGGACCCGTTGTTCCAATGGTTTGGGAAGGCCTCAACGCCGTGAAGACCGGTCGTCAAATGCTTGGTGCTACAAACCCAGCCGACTCTTTACCCGGCACAA…	abnormal wing disc-like protein	651	20	7.57e-80	0.9245	18	P:epithelial cell migration, open tracheal system; P:nucleoside diphosphate phosphorylation; P:peptidyl-serine phosphorylation; F:nucleoside diphosphate kinase activity; F:microtubule binding; C:nuclear microtubule; P:UTP biosynthetic process; F:ATP binding; P:microtubule-based process; F:magnesium ion binding; P:mitosis; P:GTP biosynthetic process; P:protein amino acid autophosphorylation; P:CTP…	EC:2.7.4.6	no IPS match
Contig_1339	GCTGCTTTTCCGGTTTACCTGTGGAGCGTGCGAGACGTCTGCCACAGGCACCTGTCCAAGATGGGCGCGTACAGATATATCCAAGAGTTGTACAGAAAAAAGTTGAGCGATGTTATGCGATTCCTCTTGCGTGTGAGGGTATGGCAGTACCGTCAGTTGACTCGTATGCATCGCGCCCCTAGGCCTACAAGGCCCGACAAGGCGAGGAGGCTGGGATACCGCGCTAAGCAGGGATTCGTTATCTTCAGAATCCGTGTACGTCGTGGTGGTCGCAAGCGCCCCGTGCCCAAGGGTGCTACCTATGGTAAGCCCAAGAGCCAGGGTGTGAACCAGCTGAAGCCTACTCGCAACCTACAGTCCATCGCTGAGGAGCGTGTTGGTCGCCGTTGTGGTGGTCTG…	ribosomal protein l15	790	20	8.21e-115	0.947	4	F:structural constituent of ribosome; C:cytosolic large ribosomal subunit; P:translation; P:ribosome biogenesis	EC:3.6.5.3	SignalP (SIGNALP)
Contig_2737	TCCASGTCAACCGTTKGACAGCTGGCGAGCCACTCGCGGTTAATTGTTCATTTTTGTGTTTTTTGATAAATACCTATATTAAAAATGATTACTGTTCTTAACACAATTGATACGGGCCATGAAGACATGATACATGATGCCGAACTGGACTACTACGGATTGAGGCTAGCAACATGTTCTTCGGATAATTCGGTTAAGATTTACGACATCAAGAGTGGTACACAAACCCTTGCTGCTGATCTGAAGGGTCACTTCGGGCCAGTGTGGCAAGTCGCCTGGGCCCATCCGAAGTACGGCAACCTGTTGGCGTCATGCTCTTACGACAGGAAAGTTATCATATGGAAGGAAGCTGGCGAGTGGACGAAATTGTACGAATATACCGGACATGAGAGTTCTGTG…	sec13-like 1 ( cerevisiae)	1104	20	5.59e-143	0.81	2	F:molecular_function; P:biological_process		IPR001680; IPR011046; IPR015943; IPR017986; IPR019781; IPR019782; SignalP (SIGNALP)
Contig_1095	GGTATACGCCGTGTCGTGTCACCGACCGGTCATCAATGTCAATCTAATTGAATYTCTTTTCATCCGGCCCAGTTTATTTGTGAACTTTGCTCGTCGCTGTTGTTGTATTAGTCGATAAGGCAATAGTTAGATCAATAATTGTTTTAAATGTATTGAACAAACTACAAATCTATTTATAAATAGGGTACAATATTTAAGCATAATGGCAGAATTTTTGAAGGGTTTATTGTTATCGGTTTTATCAGAAAAGTGTTACGAAGAGTATTTCGTGAAATTCAACTTTCTTGATGGGCCTTGCTTGACCGCGACGCTAAGCAAGGGTCTAGGAATCGGTATTATCGCCGGCTCCATCCTAGTGAAAGTACCTCAGATATTGAAGATCCTGAACAGCAAGAGTGC…	mannose-p-dolichol utilization defect 1 protein	845	20	9e-94	0.76	2	F:molecular_function; P:biological_process		SignalP (SIGNALP)
Contig_1102	GGACGTGTCTGCTCGTCGTGTACGCCTCATGTCAGTGTATGGTTTTTGTGAAATGGACTATTAGAAAACTCACGAGTGGTGTTGTGAATTTAAAATAAATCAATTGAGACATAAAGTTTTACATTAGATTAATWAATAATGTTGTCTTAAAATGTATCCGAAGTGTATAATTTTGAGTGTCCATTTTTTATAAAAACAATCAAATTYTATAACAGCTGATGCCAATATAAATTTGGCAATATTGTGTACTTTTTACCCTTCTTTATCGGATTTTCAAGATGGTTTTAGCAGATTTAGGTCGAAAAATAACRACTGCTYTGCAGTCTTTAAGCAGAGCAACCATCATCAACGAAGATGTRTTAAACTCTATGCTGAAACAAATATGCGCCGCTCTCTTGG…	signal recognition particle 54 kda protein	771	20	5.29e-87	0.9615	7	F:signal sequence binding; P:SRP-dependent cotranslational protein targeting to membrane, signal sequence recognition; F:GTP binding; C:signal recognition particle, endoplasmic reticulum targeting; F:nucleoside-triphosphatase activity; C:membrane; F:7S RNA binding	EC:3.6.5.4; EC:3.6.1.15	no IPS match
Contig_124	GTGTAGATTGTCAAACGTCAATTCAATGTGCTTCCTTTTCCGTCCACCATCTTTGKTTCTTTCGCTTGTCAGACTTGGCTGATAAGAGGCCTCAAAATGCAGTTGCACATCAGAGGACAGTCGACGCACGTCTTAGACGTCAATGGAGAGGAGACCATTGGTCAGATCAAGGAGCGTATCCTCGCCCTTGCTGAGGTCGGTGCCGAGGAGGTGACTCTGTCCCTGTGCGGTGCCCCCGTGGAAGACTCCTGCCTGGTGTCAGAGCTCTCCTCCAATGAACTGGACCTGACCATCCCACTGCTCGGTGGTAAAGTGCACGGATCCTTGGCTCGTGCCGGTAAGGTCAAAGGTCAGACCCCCAAGGTTGAGAAGCAACAAAAGAAGAAGAAGAAGACCGGC…	ubiquitin ribosomal protein s30e fusion protein	545	20	2.44e-60	0.8345	5	C:ribosome; F:structural constituent of ribosome; P:translation; P:protein modification process; P:ribosome biogenesis	EC:3.6.5.3	no IPS match
Contig_1419	ATTTGAGATTATTGGAACACGAAAATCTGGCTATAATATTTGTAATATTGATTTAAAAACTTCAGGTTTTCACCAGCTGTCAAACAACTGTCAACGTCATAAATGTCATTTTGACGTTTGTATCGAGTGACGCAAGCGCGATGCGTGCACAGAGCGCGGCCGCATACATTTTATTTGTAGTCTATTCTAAGGTCTTTAAAAAATGATCATATCAAATTTATACGTAAAACGAAATATTATTTGACTCCTCGCTTGCTTTCGTAGAAGGAAATATGTCGTTGTTCTAAAATATAGAGCTCTTACACTTTTTCTATTCGTTTCTACACTTAAGACAAATGAAAAAAAAAACTGTATGTATTAAATCGTAGTCGTTGTAATTTCGTATGGAATCGGTCATAA…	---NA---	1611	0			0			no IPS match
Contig_72	GTGTTTCAGCGGATGTCTTACGAAGCGCAAGTTTTGAGTCTCCACGTACCTATTTTATAATTATACCTAAGTACCTATTCTATTTATATCTAATTAGTGAGTGCCGGTATTGTGATGGTGTTAGCGATAAAAAAAAATGATGACCATTGATTAATTGATCACTCTTCAGCGGCCCAATTATTATGTTTCCGGATAAATTCATAAAGTAACTTGACTTTAATACAGGAACTATTTCAATATCGATAAACTACATCTATTTTCGGACTTTTATATTTTTGGAAAAGTGTTGTTCATTCAGGTACTaAACCTTGTGGCGGTTGACCGGTTTGAACTCCACAAAACATACCTACTTAATCCGATGGATATAGTAGCATACCGACCATTATATTTTTGATATTC…	cg6465 cg6465-pa	1499	20	1e-66	0.583	3	P:primary metabolic process; P:cellular metabolic process; F:hydrolase activity		no IPS match
Contig_2200	TGATAGTGTGGTTGATTTTGCCGCGTTCGCTTGTGATCCACATGTTGAAATACTAAAGTCAGACATAAACGAAGCCGGCTAAACTAGTCTATTACAACTCAGACGTGACCTAAAACGTTGAGTTGTGCACCTTAGTTATAAATCATTTAATTTGCTGTAAAATACCAACGTCAAAATGTTTTGGGGACTTATTATGGAACCGAACAAGCGGTACACCCAAGTGGTGGAGAAGCCGTTCCACATCTCACAGGCAGCTATGGACATCTCAACAGGGGACAATGATCCCTGCCAAGTCATGGTCGTAGTTGACGGCAAGAACTTCCTGGTGTGCACATTACAGAAGGGCAAGAATATCCAAGTGCTCCTGGACTTGTACTTCAAGACTGGTGACTCCATCTC…	45 kda immunophilin fkbp45	2268	20	0	0.5895	8	C:mitochondrial large ribosomal subunit; P:protein folding; F:FK506 binding; F:DNA binding; F:structural constituent of ribosome; C:nucleus; F:peptidyl-prolyl cis-trans isomerase activity; P:ribosome biogenesis	EC:5.2.1.8	no IPS match
Contig_261	GGAGGTGGGGCGGGGCGTGAAGTTTGATTGAAGTTKCTTTTGAAAGGGGCATTTTGGTACTGTCAAATAACGCAATCTAGAAAACTTTAAAGAACAATAAAATATTCTAGAAGCTAGAAAGGTGGAAGAAATAACTTAATTAAACCATGCCCGTTGCCGATGAAATCCAGTCCTCTTGGGCTGATGAGGTTGAGATTGATCAGGGAGCTTTACCACCACCATCAGAAGTTGTCGAAAATGGATTGAAGATTGTGACAGAATACAAATATGATAATGACAACAAGAAAGTTAAGATTGTTCGTACTTACAAAATTGAAAAACGTGTAGTATCAAAGGACATTGCCAAGCGCAAAACTTGGAGTAAATTTGGTGATTCCGCCAATGACAAGCCTGGTCCCA…	eukaryotic translation initiation factor 3 subunit 4	801	20	1.31e-99	0.691	8	P:mitotic spindle elongation; C:eukaryotic translation initiation factor 3 complex; F:mRNA binding; F:translation initiation factor activity; F:zinc ion binding; F:nucleotide binding; C:ribosome; P:regulation of translational initiation		no IPS match
Contig_1897	AGCCCTGATCGCGCGTGTGTATTGTATAATACTTTATATATTTCCATACCTAATGTAGACTTATAATATTGTACCTGTAGTTGTAGTACTCTATATCCGGTAATAATATAATTGAGATGTTCTGGTGCTTGTAGTAAATAAGTGTCTTCTCTCCTTTCATTCCATTTGTGTGCATTTCATCCTTCAGTAATAGTTGACAGTAGATGTTATTCCTGCTAAACATTACTTTGATAACATCACCTGGTTTATGAAATTTAGTTGAACACCAACTAATTGTTTTATATTAACAGTGTTGTGATTTACCCATGACAAATATGTGATGAGACCTGAAATTGGACCAATCCGAGTAAATACGCGGTTTTACGTCGTAATGTCTTAAATAAGAATGTTTAAATTTTA…	---NA---	1579	0			0			SignalP (SIGNALP)
Contig_776	ATGTTTATTTTAGATATTTATTTAATTATAATTGGATTATTAATTTTAATTGTGGGAGTTTTAATTGGTGTTGCTTATTTAACTTTATTAGAACGGAAGGTTTTAGGTTATATTCAAATTCGTAAAGGTCCTAATAAAGTAGGGTTTATAGGAATTTTACAGCCTTTTTCTGATGGTATTAAATTATTTACTAAAGAACAAACTTATCCTAATTTTTCTAATTATATTTGTTATTATTTTTCTCCTGTTTTAAGATTTATTTTATGTTTAATAATTTGAATATTAATTCCTTATTATTTTAATTTAGTTAGATTTAATTTAGGAATTTTATTTTTTTTATCTTGTACCAGATTAGGGGTTTATACAGTTATAGTTTCTGGTTGATCTTCTAATTCTAAT…	nadh dehydrogenase subunit 1	947	20	4.12e-133	0.8655	8	C:integral to membrane; C:mitochondrion; F:NADH dehydrogenase (ubiquinone) activity; P:electron transport; P:mitochondrial electron transport, NADH to ubiquinone; P:ubiquinone biosynthetic process; P:sodium ion transport; P:proton transport	EC:1.6.5.3	no IPS match
Contig_2171	GRCTTCAACCTTTTTTGACGTCTTGGAACTATTGCCCATTTATTACGTAAATCTGCGAGCAAAAATTTATAATATAAAGGATCAGAATCACAGCAAAAATGTTGAAGTTGGCGACTACTTTGAGATTAGTCTCAAAACAGGGCAATCAGGTGCGTTGTTTGGCCACAGCCACAGCCGCAGGTTACAARGAGGCATTAGTCAACGTCCCACCAACAAAACTCTCAGTGTTAGATAATGGAATCCGCGTTGCGTCTGAAGATTCCGGTGCTGCGACCGCCACCGTAGGACTGTGGATTGACGCCGGATCCAGGTACGAAAACTCCAAAAACAATGGAGTCGCTCATTTTCTTGAACACATGGCGTTCAAAGGTACAAGCAAGAGGTCGCAAACCGACTTRG…	mitochondrial processing peptidase beta subunit	1298	20	1.31e-173	0.856	11	F:ubiquinol-cytochrome-c reductase activity; F:zinc ion binding; C:mitochondrial respiratory chain complex III; P:proteolysis; P:mitochondrial electron transport, ubiquinol to cytochrome c; P:protein processing; C:mitochondrial processing peptidase complex; C:lipid particle; P:electron transport; P:proton transport;	EC:1.10.2.2	IPR018247
Contig_2183	GGTTACTGATAGGAACAAGGTAGTGGGTGTTACAGATCGTTCTGTTTCTCGCAGCAGCACAGACAGGACAATAGTAAACAGAAGTGACACCAAAAACGTAAAAACCGTCACTACAACCACTACGAAAACTATTAAACAAATATCAGAAAAGAAACTAAGGGGTGGTAAGTGGGTGACAGTTACACGAAATGTTGAAGTGGATGTGACTGATGATTCCGGAAAATACGCTCCACAGCAGTCTACTCCAAAGAGAGAACCAGACGATCGTACGAACCGCCCACGATACGTTGAAGGAGATAACACTCAAAGAATCGTTTCATCTGATCATGTTTCATCTTCAAGTAATCAAGCTATCCATACAACACATGGAGGAAAAGGAACTACTATTATTGATCAGCA…	dentin sialophosphoprotein precursor	1543	20	2.32e-42	0.4165	0			no IPS match
Contig_681	AATAAAAATTGATTCCAGAATCGTCACTTGGATTTAGGTATATGGCGTTTTTAACATTTATTCGCCGTAACCTGGTGAGCATTACTTTTCCCGTTCTGACTGTAACCTTCATTTACCTCGACTGGAGTCACACTAAGAATTGGAAGCTRCAGCAGAAGGCACARAACTAAGATGGCTGTCTTCGGTATCACTTTGCGGTATGTCTGGTTTGCYGTCCCGATGGGAGGCTACTTTGTTGGCAAGTACTTGGACGATCAAGAAACACTGAGGATGACTAACTTCAGGGACAARTCCAAGCTCTATGGACCCAAGTACAAGGCCGGAGACCCACCATCATGGCCTTGAAGTAATGSATATGTAGTAATTATGTTTCATGTTTCAGTTTAATAAAATAGTTTT…	nadh dehydrogenase	426	20	4.56e-19	0.6725	3	C:mitochondrial respiratory chain complex I; F:NADH dehydrogenase activity; P:electron transport	EC:1.6.99.3	SignalP (SIGNALP)
Contig_75	CTTCTTGTCAATTATTTTATCTGTCTTAAGKCTTTGTGTTTTTGATTGAAAGAAAGAAAATCAACAAAACAACAWTCTGAAAAATGGAAGAGGCTGTGTCTGTCAAGCACGAAGGCAAGAATATTGATATTAAGCAAGAAAAACAAGAAAATTTAGAGAGCTATAAGCTGGAATATGATTCAGGAAGTCAAGACAGTAGTAAAAGTGGCAGCGGAGGATATCAACGATGGGCGCCCAATTTAAACGGTGTAAGGAAAAGTGCATTTACGCCGTACAAATCTGTCCAGTGCACTGCGCTAACTAATTTACAAAGAGGCAATACGCAGGCGCGAGTCCCGGAGTTACCCCAGCCAGATTGTAGCTTACACGCTAAGGCTGGCCGCGGCGAAATAACCCGTG…	regulatory factor x-associated ankyrin-containing	779	20	3.19e-47	0.64	0			SignalP (SIGNALP)
Contig_281	GGTGTACTTCCGGTTAATGSGTTGTCAAATGACAAAAATAATGATGTTACCGGCGATGGCTAAATTACGGTTTTATTGTATATTTCTTCTATATATCTTAATAAAATGTGAAAGTGCCAGCGTTGATACCATATCCAGTGATATACGATTCAAAAATGTCGACAGGACAATAGATATATCGACGCAACTCGTAAGAATTACATCGAAACTAACCTTGGAGAACACTGGGAGTACGCCGGTAAAGAATTTCTTGATAGCTGTTGAGAGTTCTGCAAAGAATAATGCAGCCTTCGCTGGCGCTAAAGACAGCAATAATAAAGATTTGCGAGTCGTCGAAACCACGGTAAAGGGTTATGAATATGCTAAGTTCTGGCGTGTTGATCTSAAGGAAGCTGTGAA…	ribophorin i	1570	20	3.33e-153	0.7215	4	C:integral to membrane; F:dolichyl-diphosphooligosaccharide-protein glycotransferase activity; C:oligosaccharyltransferase complex; P:protein amino acid N-linked glycosylation via asparagine	EC:2.4.1.119	no IPS match
Contig_28	AGTTCTTGTTGCATCACCAACGAGTGCACGCGTCAAAATGTTTTCGCCGCGATTGTTTGCGGTACTCGCTATCCTTGCGACGGCCGCCGCCGTGCCGGCTACTGACCGGCCGGTGCCGAAGCCGGTCACTACGATAACCGACGACGACATAAGCGAACCTTACGACAACCCGTGGTTTAGCTTCCCTCTCTTTGGAAATCTCTTCGCGCCTCTGTGGAAATTGTTCCCCACTTTCGCCGACATCGGACCTAGAATCACCGCTGACGATGACAAGTTCCAAGTTGTTGTGAACGTTAAGGACTTCAAGAAAGAAAACCTGAAGGTCAAGGTTGATGGTGGCTTCATCTTCGTCCAGGGCTCACACGAGGCTAAGCAGGACGACCACGACATCTTTGCCAG…	heat shock protein	804	20	9.01e-40	0.568	1	P:response to stress		SignalP (SIGNALP)
Contig_2740	GGACGTTTATCTGCGACTGATYGAATTTGTGATTTTGATTCTTTTCTTTCCCTTGATGGGAATCGAATACTTATATTTATAAAAAGCACTGTATTATTGGCCTGAAAATGGYAGCTGCTGCTCTAACAGGTCATTTCGTCACGAAAATCAAGCCTAGCACTGGATCTCTGGGCGTTGTTTACATCAAGTCGGCTGCGTACAGCTCGGATGGCAGTAAGCCGAATGTGGCCGCTTACAAGAGAGGTACTGGCGGCCGTGCCAGCTTCAATGGGATTGTAGCAACTGTGTTTGGTTGCACTGGATTTGTGGGGCGTTATGTGGTCAACAAGCTGGGCAAGTGTGGAACACAGCTGATCCTGCCCTACAGGGGTGATTACTATGATGCTCAGAGATTGAAGG…	nadh-ubiquinone oxidoreductase 39 kda subunit	1274	20	3.4e-134	0.736	5	P:mitochondrial electron transport, NADH to ubiquinone; C:mitochondrial respiratory chain complex I; F:coenzyme binding; F:NADH dehydrogenase activity; P:electron transport	EC:1.6.99.3	SignalP (SIGNALP)
Contig_439	TAAAAACTTTTATATAATCCGAAAAACACATCCCATTTTAAAAATTATTAATAATTCTTTAATTGATATACCAAGACCTTCTAATATTTCTTCTTGATGAAATTTTGGATCTTTATTAGGTTTATGTTTAATTATTCAAATTTTAACAGGCTTATTTTTAACTATATATTACACTGCTAATATTGAATTAGCATTTTATAGAGTAAATTATATTTGTCGAAATGTAAATTACGGTTGATTAATTCGTACCCTTCATGCTAACGGAGCTTCATTCTTTTTTATCTGTGTATATTTACATATTGGACGAGGAATTTATTATGAATCTTTTAATTTAAAATATACTTGAATAGTAGGAGTAATTATTTTATTTCTATTAATAGCAACAGCATTTATAGGTTA…	cytochrome b	713	20	7.12e-109	0.9025	6	F:oxidoreductase activity; F:iron ion binding; P:electron transport; P:transport; C:integral to membrane; C:mitochondrial respiratory chain		SignalP (SIGNALP)
Contig_2677	GGAGTCTATGGTTGAGCAGCCATTTGTTATCCTTACTAAAGTGTCCGTGTAAAGTCTGATCAAAATGCTGAAATCAGCTTCTGGTGCACTGGCCAATGTCCTGAGAAGGTCCCTGGTGCCGGCGACGAGGGCCAGCGTGGTGCCCCTGAGGCGGTCGCACGGCGGCCCCGTCGAATCCGATGAGGATTTTGATAGCAGATATGAGCTCTTCTTCAACAGGAAAGACATTGATGGATGGGAAATCCGCAAAGGTATGAATGACCTGTGCGGTATGGACCTTGTCCCCGACCCAAAGATCATCAAGGCAGCGCTGCACGCCTGCAGGAGAGTTAATGACTACGCACTCGCCATCAGGTTCCTTGAGGCCTGCAAAGACAAGTGTGGCCCCAAAGTCAATGA…	cytochrome c oxidase subunit va	735	20	4.7e-74	0.787	5	F:cytochrome-c oxidase activity; P:electron transport; P:mitochondrial electron transport, cytochrome c to oxygen; P:proton transport; C:respiratory chain complex IV	EC:1.9.3.1	no IPS match
Contig_2690	GCCTTTKCTTTCGGTTCTGTCAAACAAATCGGAAACATGGCTGAGGTCGATGAAACTCTCAAGAAAAAGCGTACCTTCAGGAAGTTTACCTTCCGAGGTGTCGACCTTGATCAGCTTCTGGATATGCCCAATGAGCAACTCATGGAGTTGATGCACGCCCGCGCTCGCAGGCGATTCGCCCGCGGCCTGAAGCGCAAGCCGATGGCGCTGGTGAAGAAACTGCGCCGCGCCAAGAAGGAGGCCCCGCCAAATGAGAAGCCCGAGATTGTTAAGACACATTTGAGGAACATGATCATTGTTCCCGAGATGGTTGGATCCATTGTTGGTATTTACAACGGCAAGACTTTTAACCAGGTTGAAATCAAGCCTGAGATGATCGGCCACTACCTCGGCGAGTTC…	ribosomal protein s15	582	20	6.39e-79	0.975	6	P:mitotic spindle elongation; F:structural constituent of ribosome; C:lipid particle; C:cytosolic small ribosomal subunit; P:translation; P:ribosome biogenesis	EC:3.6.5.3	SignalP (SIGNALP)
Contig_345	GCTTTCATGAGGTTGCAGATTCGACGTGGGCTGTCATTTTCGTTTCCATAAATTGAATTCATTCGTTCCTTGTTTCAAATCCCGTTCATTTTGGAATTAGGCCGGAGTTTTTCGGAAATAGTGTAAATGACTGTGAATTCTTTGTTGTAGAAGAAAGAAAAGTTCAGAATGGATCGTCTTTTACGTCTCGGAGGAGGTATGGCTGGCTTATCCCAAGCGCCGCCGCCAACCGACGCTCCTGCTGTTGATACCGCCGAACAAGTGTACATTTCATCTCTGGCACTTCTGAAGATGTTAAAACATGGTCGTGCTGGTGTACCTATGGAAGTGATGGGGCTCATGTTAGGTGAATTTGTGGACGACTATACTGTGCGTGTGATTGATGTGTTTGCCATGCCC…	proteasome ( macropain) 26s non- 14	1222	20	1.03e-172	0.9565	5	F:endopeptidase activity; C:proteasome regulatory particle, lid subcomplex; F:protein binding; P:ubiquitin-dependent protein catabolic process; C:cytosol		IPR000555; SSF102712 (SUPERFAMILY)
Contig_2814	CTCGAGATGACAATGGAGTCTGTATACCGATTGAACAATGTGGAGCACCAGTGTGTAAAACAAATGAAGTGTTTGACAGTTGTGCAAATGGAGGTTGCGATAGACGAAAATGTGCAGATCTTGAATATCCTAACCTCTGTAGAGACCCCATCGAGTGTATTGAAGACTGTGTTTGTATTGACGGATACTTGCGTAATGAAGATGGCTTGTGTGTACCCGAAAAGGAATGTAAATTGGAATGCAACAGACCTCATGAGGTCTTTGATTCTTGTCCTTCAACTTGCCCACCGCGAACATGCGAGAGTCTTGACAGGGCTTATGTCTGCCTCATCGAATTGGGCCAGGAGTCGCCCTGCCAACCTGGCTGTGTCTGCGAACAAGGCTATTACACCAACAAGA…	antitrypsin precursor	2209	20	2.49e-75	0.5765	1	F:serine-type endopeptidase inhibitor activity		IPR000215; IPR002919; IPR013032; IPR018453; G3DSA:2.10.25.10 (GENE3D), G3DSA:3.30.497.10 (GENE3D)
Contig_328	TCTTTCATTCATTGTCGTCAATGAACATTGATTGCCTTGAGGCTTGAAGTGAATTGTTTTGTGAAAACCAACATTTATTCAGGAAAATATTTGATTAATACACATAAAAAATGGGGAAAGGATTTAATAATTACATGTGCAAGAAATTTTTCCATCCCGCATCAAGAGATAACTTAAAAAGAGTATGGATGGCTGAACAGAAAACTGAGGCTTACAAGAAGAAACAAGAGGAATTAAGAGTACAATATGAGAAAGAACAAGAACTACACGAAAATAAGGCCTTGTTGAGCAAAGAAAGCAAGGACAAGTTGAGTTTGAACTTCATGTATGAGCCACCTCCAGGTGTTAAGAAGGAGAGAGAACGTGAAGACAACGAGCCAGAGTACAAATTTGAGTGGC…	PREDICTED: similar to IP14452p [Nasonia vitripennis]	1214	20	4.07e-97	0.757	0			no IPS match
Contig_2764	AGTGAGTTTCCAAGCAAATGTGCGTGCGCTATATGTGCTGCGCAGTTACCTCATCTCCTTCCACGAGCACAGCCGCCGTAGCCGATAATCAGCTAAGAGGACATCATCATCATTACATCATAAAAAAGTAGATGTTCAATAATTCGCTTTTTGTGTGGTATGTAATGAAGTTCAGTACTAATGTCTATTAGTTGTTCTCATGTCGAATTTTTATATCGTTTTGATACCCGATTGTTACATTCTTACGACTTGTTATCTTATTGATGGTTTTGCGCACAGAACTTGTTATTAATCAATTGTTATATCAAAGATTTGCAATCATACATGTTTGCTCTACGATCAGAATCAAAATTAACATTCCTGCAGGCATTCCGATTGTCTATGTTTATACAAAGTCCA…	---NA---	1029	0			0			no IPS match
Contig_2796	GCGTTAAAAAATGCTTTTGATATACTTCATAGTAACAATCTGTATTGCCAGATAAAATTGTGAATATTTTTCTTATGTAAAGTGATGTCAATGACATTTCAGTCACTGATTTCAATGTTATTTTTTTATTAAAGATTAGATCTTTATAATCTTGAATATTATGCCTAGGGATACTAATTAGTCAGCGTCAATTTGATCTAAGACAAAGTTGGGCTTTGAATAAAAACTCATTTTACCATTCACAAAAATGTAGAAGTGTGTATATRCCATGCATTTAACTTAGAGTGATTAGTATTTTGTGTGTGATAAATAATYAACCACAATATTTACTTTCATAGCAAAATAAGTGATTTGTTCTTATTTTTGATTATTTTTATGACATCATTTCAGATAAGTCGT…	---NA---	1982	0			0			PS00098 (PROSITE), SignalP (SIGNALP)
Contig_596	SRGGCGCAAATTGACCTTTCGGTTGAAGAACCCGTCGGTCACATATCACTCCTGACCGTATCTAAAACTCGGCACACACACAATGGCTGACATCGAGGATACACACTTCGAGACCGGGGACTCCGGGGCCTCCGCCACCTTCCCCATGCAATGCTCCGCCCTGCGCAAGAACGGTTTCGTCATGCTTAAGGGTCGCCCCTGCAAAATCGTCGAGATGTCCACTTCTAAAACCGGCAAGCACGGCCACGCTAAAGTTCACTTGGTTGGAATCGATATTTTTAACGGCAAGAAATACGAAGATATCTGCCCTTCCACCCACAACATGGACGTGCCCCACGTGAAGCGCGAAGACTACCAGCTGACCGATATCTCTGACGATGGCTACCTGACCCTCATGGC…	translation initiation factor 5a	1130	20	6.28e-89	0.945	3	F:translation initiation factor activity; C:ribosome; P:regulation of translational initiation		no IPS match
Contig_569	CGTTAAAGTTACGTTGCGCTCCGCAAACCGCCAAAGGTTTGTCGATCGACATCGGTGTGATGAAAATTCCCGTGGTGGATTAAAAGTTTTATAACGGTATATAACCCGAAAAAGAGATGGACGCAAACTTGAAGTTATTACCATATTTTAATGCTAAATTAATGATACATATAAAAAAAATCGAGAAAATGCGCAAAAAAATAGAAATAAATAAAATTCTTGAATGTGGTGTGTGATTGATTAGTCCTCTACAGGCACGCGTCGGCGACGGGTGCCCCTTATGTGTAACACTTGCCATCTGTTCAAATCCCCCACACAGGCGCGAGACATTGTGTGTGCATTCCATGGCGTGCAGTGTTCCTCTCCTCGTAAACCGTGACGTGCTAAATCRATGAAGAC…	---NA---	1582	0			0			SignalP (SIGNALP)
Contig_2582	ATCRGTAGTCTTCCATCGATCACCAGGAAATATGATTGTTAAAGGTGTCGTGGTGACAATAATGTTTAGCATCGGTATATTGAGCGGAGTTAATGGTACTTCGTATTCCAATGTCTATGTAGAGCGTGACATAGCCCCTAGGGGATATTATCGATATGGGGCTCCCTACACAGCATTAGCAGACCCCAGAATATCTCAAATCACTTCACTGCCTGCCATAACAGAGTATGGTCCACCATGTGGGTCGCCTTGTGTATTTCCTGCCCAAGCTGTTTCGCCTGTGGTGGCTCCCGCGAACCCTAGTCCAAATGTAATAGCTTACAGTGCTCCGGTACCAAGTGTACCCGTTTTAGTAACTCCACCTAAAGAGGCTCCCAACGGATATGAATATTCATACGC…	tpa: cuticle protein	1250	20	1.02e-42	0.502	1	F:structural constituent of cuticle		no IPS match
Contig_2305	TGTCACTGKCAGTCAGTCAGTTTCGTAATTCCCAACCGGACGACACCGTATCAGAAAAATCTCTCTTCCGTTTAGCTCTATCAGAAAAAGTGCATTTCGGTGTGCGTTAATTCGACCAGGAAATACATACATCAAATCGAATAAGATGGCGTTTTTGGTATCAAACATTCGCAGATGCGTTTGCCTGAAAAGTTTCAGCACCCCCAACATTATCCAAACGACGTCGTATCATGCCAATGTGATTGACCATTATGAGAACCCTCGCAATGTTGGTTCCCTTGACAAGAAAGACAAGAACGTTGGCACAGGACTCGTTGGTGCTCCAGCTTGTGGTGACGTCATGAAACTGCAGATCAGGGTTGATGAGAATGGCAAAATCATTGATGCTAAATTCAAGAC…	nitrogen fixation protein	975	20	5.2e-62	0.908	4	F:iron ion binding; P:iron-sulfur cluster assembly; F:iron-sulfur cluster binding; F:protein binding		SignalP (SIGNALP)
Contig_2562	TCTGTTGCGTGGTTCATAAATTCAGATCTTACCAAAGGACGAACCTATATTAACGAAAGTATTGAACTGATTTTTAAAGCTACACAATACCCGGGTTATTAAGGCTATTTTACAGATGTGAAACTGCGATACCAATCATTCATCATCATCATCATCATCTCAGCCATAAGACGTCCACTGCTGAACATAGGCCTCCCCCTTAGATCTCCACAGATACCTGTTGGAGGCGACCTTTATAAGATCGTCTGTCCACCTTGTACCAATACCAATCATTAAGTCAATAAATTCGCACAAATAGTACATTTTTTTAGTGTAAAACTAAATAACAAGCACTATGAGCGTTGTTCTAAAATATTCAAATTCACTTACCTCAATGAATTAAATAATCGTTCCAAAATC…	reverse transcriptase	1213	20	3.66e-05	0.7295	1	C:mitochondrion		SignalP (SIGNALP)
Contig_526	ATCAATCAAACGAAAATTTCCAGTTCAAACGTCAAACACATAGTACAAGTCCCCGGCTCCGGACAAACAGTGGCAATTGGCCCTACATTTTATAAAATTTCTAAAAAAAACAGTTTTCGATCTCAAAATGTTTAACTAGTAACTTTACAAACAGTTCAAGGGCTGTCTAAATTATACAAGTTGCAAATTTATCTAAAAGCTTCAAAAAAATTTCAAAAAAAATGTCAGGGCCAAAAGACCTCCCCGCACCAAAAGCAGCACCACAATTCAATTTATTACCAAAGGTCGTCAATGGCGGCATCGCCGGCATTGTGGGCGTGTCCGTAGTATTCCCCTTGGATTTAGTGAAGACTCGACTCCAGAACCAGACCATTGGCCCAAATGGCGAAAGGCAATACA…	mitochondrial glutamate carrier protein	1297	20	7.83e-118	0.7945	4	C:mitochondrial inner membrane; F:binding; P:transport; F:transporter activity		no IPS match
Contig_2634	GCCACAAGCTACTGAGAATCTGAGAAGGCGACTGACATTTTGTTTTTCTTCCTTCTTGCGAAGTTCTTCTTGTTTATAATTTATTTCGGGGAAATAATTTGTGTACTGTAATCATGTCCAATGATTACGGCTTTAATAGTGATGATTCACCCAATAAAACAAATTCTCATCTACAATTGCCAAGCCCAATAATTACGCGCCGGAACCGAACAGCTTCGACGTCGGAAAGGGCTTTAGGAAATCCGATAGAAAGTGGTAAAATCAAATCATTTTGCCGAGCGAAAGGTCATGGATTTGTTACTCCTGAAAGAGGCGGCGAAGATATATTTCTACATATCTCTGACATTGAAGGCGAATATGTTCCACTGCCAGGTGATGAAGTAATATACAGGCTCTGTC…	calcium-regulated heat stable	1364	20	3.27e-45	0.8	2	F:DNA binding; P:regulation of transcription, DNA-dependent		IPR003006; SignalP (SIGNALP)
Contig_2621	GTTCTTTATCTGGAGGAAGCATTATGAATCAGAATGTAATTTTAGGAGTAAGACGCGCTTGCCAACAGCTCTTAGATAGATTGAAGCCTGTCAGAGATGAAATGGATAATCCAACTTGGGAGGAGTTGATAACTAAAGCGTACAACGACAGCGTGGACCTACAAACTCATGGGTTTACAAGATCTGATGAAGAATATCCATTTGTTGTTTATGGAGCAACGGTAGCTGWAGTAGAATTAGATGTGCTTACTGGAGAGTTTGAGTTGTTAAGAGTCGATATATGTGAAGATGCGGGACAGAGTTTAAGCCCAGAAATTGATATTGGCCAAGTAGAAGGTGCCTTCATGATGGGCGTCGGCTATTGGACCTGTGAACACCTGGTCTACTCTCCGAAGGGCG…	aldehyde oxidase	1034	20	4.39e-54	0.641	3	F:metal ion binding; F:electron carrier activity; P:electron transport		IPR002226
Contig_2605	TATTTATTTACGTCATTCACTTGTCAAAATATGAGCAGATATAGTTACGTGTAATAACGGGAAATTTCCATATATTTTTCATTGGAAATAATTAATCGACATCCTAAAATGTATAAAATATATACCAGATCGAACACCTATTTTAGTGGTAAACAACATTATTTGGCAAATCCAGTGTTTGGTGGATTTAACAATAATATTGGTCAGGACGTAAACCGTATACATGTCACAAATAGTCTGAAATTTCCTCCGGCCGCTGCATTGAAATTGCCGACAAATGTAGTCGACATAAATGCTTCAGAAATGGGTAGATTTTCACCGCTACGCGAACGAGACATTTCTGGTCCAGTTATCAGTTCTTGCTACAAAAAACAGATTGACTTGGGAAAAATTGATATA…	hypothetical protein AaeL_AAEL005032 [Aedes aegypti]	873	20	1.4e-28	0.5935	0			SignalP (SIGNALP)
Contig_2606	GGACGTTTCTCTTTCGGGCCAACTCATCGGKCTTTTTGACATAGAATATGTTTGTTTTCAGTTCTTTATGTTATGAATTGTGACTGAATTAACGCGATATAGTATTAAACTTTTAATTAGAAGATGGAGTTGCATTATCTCGTGTTTGTTTTGAGTGTGTTATGGCACGGTACGGATGCGATCATGTGGAGCCTCGCGCCTAACACACAGAAGTGTTTGAAGGAGGAACTCCACGCGAATGTGCTCGTGGCAGGAGAATACGAAGTCACAGAGATTGCCGGACAGAGGGTCGACTATATTATTCGCGACTCCAAAGACCACATATTATCACAGCGAGATTCCATAACCAAAGGGAAATTCACATTTGTGACAGAAACTTACGACACATTTGAAGTATGT…	cg11785	1171	20	1.2e-98	0.852	2	C:Golgi stack; P:maternal specification of dorsal/ventral axis, oocyte, germ-line encoded		SignalP (SIGNALP)
Contig_218	ATTAGGCAACACTTTGGTGGGCTGGCTRGCTGTCACATTTTATTTACCATCTCGACGATTTGTTTTTCAGTAGAAAAATTACCAATAACTGACGTAAAATCTTGTAAAAATCAATTTCGACATGAGCTGTTTTGAAAATCTAACAATGCCGAGTTGTGTGTGGTTCGAAAGTGGAGAGAAGAGGAACATTCTGGCTTCCATATCATCAGGACTCCTGTTCTTCACAGGCTGGTGGTTTATCATCGATGCAGCGACAGTGTACCCAGGAAACCTGCCCAATGCTGCTCATGTGTGCGGTGTGATGGCCACACTATCCCTCATCATGGTCAACTCTGTATCAAACGCACAGGTTCGAGGTGAGACATACACAGGAGGCTGCATGGGTCCCCGCGGTGCACG…	transmembrane protein 50a	784	20	6.95e-58	0.756	2	C:integral to membrane; C:endoplasmic reticulum		SignalP (SIGNALP)
Contig_1541	GTGACTTACGAACGAAAGTGCTTGTGATGAGCAAAGACGATTAAAAAGTGTCGATAAGCCAATATTCTGCAGAAATTAGCCACAATCTTCAGGACCGATGGCTGCGATACGCAAAAAATTAGTGATCGTCGGTGACGGTGCGTGTGGTAAAACATGCCTGCTCATCGTATTCAGCAAAGATCAGTTTCCGGAAGTGTACGTGCCGACTGTGTTCGAAAACTACGTCGCCGACATCGAGGTGGACGGCAAGCAGGTTGAGCTCGCGCTGTGGGATACGGCCGGCCAGGAAGACTACGACAGGTTGAGGCCGCTGTCGTACCCCGACACTGACGTGATCCTCATGTGCTTCTCGGTGGACTCGCCCGACTCGCTCGAGAACATCCCGGAGAAGTGGACACC…	gtpase_rho	861	20	3.1e-105	0.9615	55	P:positive regulation of epidermal growth factor receptor signaling pathway; F:GTP binding; P:regulation of Malpighian tubule size; P:leg disc proximal/distal pattern formation; P:dendrite morphogenesis; P:ventral furrow formation; P:Wnt receptor signaling pathway; P:olfactory learning; P:epidermal growth factor ligand processing; P:salivary gland boundary specification; P:regulation of axonogene…	EC:3.6.5.1; EC:3.6.5.2; EC:3.6.5.3; EC:3.6.5.4	IPR000169
Contig_1006	TAGACATACTACCATAGACTAACATAASCTCTTTCTTTATCCGTCAAGCTTTGTAACACAAGGCCCAAAAATGACGAACTCCAAGGGTTATCGTCGCGGAACCAGGGATTTGTTCGCCCGCAGATTCCGCACTCATGGAACCATCCCGCTGTCCACGTACATGAAAGTGTACAAAGTCGGCGACATCGTTGACATCAGGGGTAATGGTGCAGTCCAGAAGGGTATGCCCCACAAAGTCTACCACGGAAAGACTGGCCGTGTATACAATGTCACACAGCACGCTCTTGGAGTGATTGTGAACAAGCGTGTCCGCGGAAGGATCCTACCCAAGCGCATCAACGTCCGCATTGAGCACATCAAGCACTCCAAGTGCAGACAGGACTTCCTCAAGAGGGTGAA…	ribosomal protein l21	573	20	2.31e-86	0.8975	6	P:mitotic spindle elongation; F:structural constituent of ribosome; C:lipid particle; C:cytosolic large ribosomal subunit; P:translation; P:ribosome biogenesis	EC:3.6.5.3	no IPS match
Contig_220	GYACTTTGAAAATATGAAAATATACGTAGGTATGTTGTTATGGTAAGAATTTATTTACTGTAAAAATGACGAAAAATTTCAAGGACTTCGACAAGAACTCCTCAGATGAGGACAGTTCCTCTAACTACACAAGCGAAGAAGATGTGTTATCCGATAATGACCCTGGTGAAAATGATATGAGTGAAGACGAAGCTAGTGACAATAATAGACAAGAAGAAGAAGAAGATGAGAGTGATGAAGATGATGTGGTTAGGGCTATAAAAGCTGAAAAAAATAAACAACGTGATCATCCTCCAACAATTATATGTGAAGATTTTATTGTAGATATATCACTACATCCTTCAAAAAATGTTATAGCAATTGCTAACATTGTTGGAGATGTATTATTATATGAATATA…	cg14722 cg14722-pa	684	20	1.22e-54	0.624	0			no IPS match
Contig_981	GCAGTGATCTGTGAGGTGTGGACCGAAACACACGCATTCGACGCCGACCGACCGTAAAAACATACAAAATGAGTGCGTGCCACTACCTACAACGCGTTGTGGTGTCAAACCTATTAACAATATATTACAACATTCAGATGCTCATAATTTTTGCTATAGTTTATTTAAAAAATCCGTTCTCTAACCCTTGGGCTCAGAAACTAAAGTTGGAACCACCGGCACGTCTTACGGACCCTAAATATGGAGTGCACAAGTATATCAAAGTTAATGGAACAGTTTTACATTATGTTGAGAGTGGTGATCCTTCAAAGCCCCTGATGTTATTCCTCCACGGATTCCCTGAATTTTGGTATTCATGGCGTCACCAAATTGTGGAGTTCCAAAAAGATTATTGGTGCA…	abhydrolase domain containing 7	1485	20	8.94e-76	0.578	2	C:membrane; F:hydrolase activity		no IPS match
Contig_1417	GGACAGTTGTTTTACGTGGCTGACTTTTGCTGGTTGCATCCCCACTTCCACTTTTGTTTGTCTTCGATTTTATTACAGAATAATTCAGTGTAACTTATGTTTTTCTTTTACACGTTGTGAATTAAATTACCTATTGGTATAATCTTTTCGAAAAATCACAATGGGGCTGTGTAAATGTCCAAAGCGACGAGTTACAAATCAGTTTTGCTTTGAGCACAGAGTTAATGTTTGTGAATATTGTATGGTGACGAGTCACCCGAAGTGCATAATACAGTCATATTTGCAATGGTTACAAGACAGTGATTATAATCCCATATGTGAAATTTGCACAAAAACCCTAAGCGAGGGCGAATGTATTCGTCTTACTTGTTATCATGTATTCCACTGGGCATGTGCAGA…	zinc finger 1	888	20	1.02e-66	0.664	3	F:zinc ion binding; F:protein binding; C:integral to membrane		SignalP (SIGNALP)
Contig_1057	GGCTTTTACGAATTCGTAGTGATGGTGGCTGGCTTCCTTGCAAACGAAGCGTCGTAAATTACATCTTATTTGTAAATCTTATTAAAAATTTGATCGTGAAACGATCGAATCTATAGTGATTTAAGTGCTCAAGAAGTTTCACATCTAATCGACAATGAGTTCGAGCGTATGCTACAAGTGCAACCGGACGGGGCACTTCGCCCGCGAGTGTACCCAGGGCGGCGTCACTGCTCGCGACTCTGGCTTCAACCGCCAGCGCGAAAAGTGCTTCAAGTGCAACCGCGCCGGACACTTCGCGCGAGACTGCAAGGAGGAGGCTGACCGTTGCTACAGATGTAACGGCACGGGACACATAGCGCGCGAGTGCGCGCAGAGTCCGGACGAGCCGTCGTGTTACAA…	zinc finger protein	1089	20	2.19e-83	0.713	2	F:zinc ion binding; F:nucleic acid binding		no IPS match
Contig_913	GCTTGCCCTAKCTTCAAAGAAAAAAATTGTTTCACTTGCATTCGTGAAAAGCGGTCTAGTGAGAAATTAAGCACAATGGCATCTTTATGCAGGCAAATTGTCAGAGGAAATGCATTTAAAAGTGTTCTGTTATCCACTGCCCGACGGGGATATGCCGATAAAATGATGCCGGATCCCCTGGAGCATGCCACCGGTATCGAGAGGAAGGAGTTGCTGGCCATGCAGGCCGGTAACGATGACCCCTTCAACATGAAGGTGCTGAAGAAGGCTGCCGGCACACGCGACAACCCCACCCTAGTGCCCTCTTGCTTTGACGCACGTATTGTTGGATGCATATGCGAAGAGCACGCGACATCCGTCACTTGGCTCTGGTTACACAAGGACCACCCCCGTCGCTGC…	mitochondrial cytochrome c oxidase subunit 5b isoform 1	690	20	6.84e-61	0.755	6	P:mitochondrial electron transport, cytochrome c to oxygen; C:lipid particle; C:mitochondrial respiratory chain complex IV; P:electron transport; F:cytochrome-c oxidase activity; P:proton transport	EC:1.9.3.1	no IPS match
Contig_1684	TCGGAGTCGGCCAGTGCTGTCGCCGTGCTCACGCTGTCGAGGCTGCAGGAGGAGGCCTACAGGACTGTGCCTGATACCAAGTTCAGCGCTGCCCGTGAATGCGGCGGCGGCGACGTCCCTGACGCGGTGCCTATCGCGGTGGGCTGCGCGCTGGGCGGGCTGGTGGTGGTGGTGCTGGTGGCCTACCTGGTGGGCCGGCGCCGCTCGGCTGCCCGCGGGTACCTCTCCATGTAGGCTGTGTCTAAAGCAGCCGTTCGGAGAGTCGGCGATAGTAGTCAATACGTGAAATGAAAAATATAGAAAACAGTTATACATTGTTTGCATCGCATTTACCCGCACCTGGCTAAATCACACCTGTCTATCCCTCATTACTATTATTATATAGCCATCTTATTTAGC…	lysosome-associated membrane glycoprotein 1	2102	20	1.61e-15	0.6865	0			SignalP (SIGNALP)
Contig_1697	ATGAATGTCAACAATCTGATTCAGGTTTGGTTGGTGTTGGTGTTTGGGTTAGCAAATTATCAGTTTTTGTGTATTTATTAGCTTCCCAAATCAAAAAATGTCTTCACCACTAGAAAATCTGGAGACCCAACTTGAAATGTTCATCGAAAACGTGCGGCAAATTCGCATCATCGTTAGCGATTTCCAGCCGCAAGGGCAGAGTGTCCTGAATCAGAAGATACAGTCTCTGGTCACTGGCTTGCAGGAGGTGGATAAACTGAAATCTCAAGTGCATGATATTCATGTTCCTACAGAGGTGTTTGACTACATTGACCAAGGTCGCAACCCTCAACTGTACACTAAAGACTGCATAGACAAGGCCTTGGCCAAGAATGAAGAGGTTAAAGGAAAGATTGACTC…	rna polymerase ii mediator complex subunit 10	689	20	1.32e-56	0.9005	2	C:nucleus; P:regulation of transcription, DNA-dependent		no IPS match
Contig_225	AGCTTTTTTAGTTAAAATACCTATATATTTTGTTCATTTATGATTACCAAAAGCTCATGTAGAAGCTCCAGTATCTGGTTCTATAATTTTAGCAGGGATTATATTAAAATTAGGAGGATATGGTTTATTACGTTTAATAATTTTTCTTCAAGAAATTAATTTAAAATTAAATTATATTTGAATTGTAATTAGATTAATTGGAGGATTTTATATTAGTTTGAAATGTTTTTCTCAAATTGATATTAAATCTTTAATTGCTTATTCTTCTGTAGCTCATATAAGAATTGTGATTAGAGGTATTATAGTAATAAATTATTGAGGATTTATTGGATCTTATATTTTAATAATTGGACATGGATTATGTTCTTCTGGAATATTTTGTTTAGCTAATATTAGTTA…	nadh dehydrogenase subunit 4	782	20	2.76e-107	0.872	7	P:mitochondrial electron transport, NADH to ubiquinone; F:NADH dehydrogenase (ubiquinone) activity; P:electron transport; C:mitochondrial respiratory chain; P:ubiquinone biosynthetic process; P:sodium ion transport; P:proton transport	EC:1.6.5.3	SignalP (SIGNALP)
Contig_545	TGTCATTGTCAACCGTGCGTGCAACAAGCCGAAATTTCAATTTCTAAAACAATAAATAATTTGATTTGCCGGACGCAAAATTCAATAAAAGGCACTACTATTTAGTGTTTATTTCGATAGAAAATAGTAAAAATGTCGAAAGCTCACCCTCCGGAATTAAAAAAGTTCATGGACAAGAAGTTGTCTATCAAGCTGAACGCTGGTCGAGCTGTGACCGGGGTACTCCGGGGATTTGATCCCTTCATGAACCTTGTGCTGGACGAGTCAGTTGAGGAATGCAAAGATGGCCAGCGCAACAACATAGGCATGGTGGTCATCAGAGGAAACAGCATTGTAATGTTAGAGTCACTAGATAGAATATAGTAATAGTTTCATTCCTTAATTTAAGTTATCATAGGA…	small nuclear ribonucleoprotein polypeptide g	743	20	4.84e-34	0.9305	6	C:small nucleolar ribonucleoprotein complex; F:RNA splicing factor activity, transesterification mechanism; C:spliceosome; F:protein binding; C:small nuclear ribonucleoprotein complex; P:spliceosome assembly		no IPS match
Contig_444	AAATTACGTGGCTTTCACGTAGGGAAAACAAGCTGTTCGCTTTTGATTGAAGAAAATCATATATTTTAGGCAAAATACTTTCAATTAAACAAAATGAAAAGCTCGTGGAGATCGCTTAGTTTTGCCATTTTAGTAGCGGCATCACTATTAAATACAGTGCACAGTTATACCATCACAGTGGATGCGCATGCCGAAGAGTGCTTTTTCGAAAATGTTGAAGCAGAAACCAAAATGGGACTGACATTTGAAATAGCGGAAGGAGGCTTCCTAGACATAGATGTAACAATCACGGGCCCCGATGGTGCTGTGATCTACAAGGGCGAGCGAGAGTCTTCCGGAATGTACACCTTCTCTGCCCCCACGTCGGGCAGATATACTTACTGCTTCAGCAATAAGATG…	transmembrane emp24 domain trafficking protein 2	1371	20	3.16e-72	0.7935	8	C:Golgi membrane; C:microsome; C:ER-Golgi intermediate compartment; F:protein binding; P:vesicle targeting; P:intracellular protein transport; C:integral to membrane; C:zymogen granule membrane		IPR000348; IPR009038; SignalP (SIGNALP), SSF101576 (SUPERFAMILY)
Contig_468	TCACACATCGGACTTCGTGCGACTCGGTCGTGTCGTGTTGACCCGCGCGCCTGTTTACATTCTGTACACAGTGACTTCACGGCGAACACCCGTGTCAGTGATTTAATTTATTATTTACAATAGCTAGCTGTTAGATAGTTCACTCAACATGGCCAACAACAGGGCTGCCAAGTCAGGATTTGCCGCCGAAGCGCAGAGAAAGATTAACAGCAAATACAGCGAGGAGCTTGCGCAGGAGTGCCTAGAATGGATCAACTCTATCATAGGCGAGCCCACCAACACTTCGGGAGATATGGACAACTTCTACGAAGTGCTCAAAGACGGCACCATTCTGTGCAAGCTCGTAAACGACATTCAGCCTAATATGGTGAAGAAAGTGAACGTATCAAAGATGGCGTT…	calponin transgelin	828	20	1.25e-92	0.869	2	C:striated muscle thin filament; F:actin binding		SignalP (SIGNALP)
Contig_482	GCACTTGTCAACACGAGCTGGTTCTGTTATCGCTGSGCAGTTCATTATTTTCATATAATATAATCAGAGGAACCAACGTGAATAGTACTTGTTTTCCAATTTTGTTGCGTTCTGATAAGTCGCCTTCTGCGCCAGTGTGTGTAAAGGCTAGACTTTCGCGAGTACTCGTACGTTACGGAACTGCTTGTCATAACATAATTTGTCAAAGTATCTGTGATTTTAATTGTAACAAAAAATAAAAGATGAAGGCCATCCTCCTTGCTGTCGTCGGACTCCTGGCTGTATGCCTCCCTGCTTCTGCTACACAATGCCACGTRAAYCCAGTRAACATCCCGAAGGAGTGGGTGACGATGGTCCGCAACTGTCGCATGTCCATGAGGCAGCAGATWCAGATGGAGG…	ferritin heavy chain	1064	20	1.66e-96	0.797	4	P:cellular iron ion homeostasis; F:oxidoreductase activity; F:ferric iron binding; P:iron ion transport		no IPS match
Contig_494	GCTCATCGASGAACGACAGGCGACAGGCGACAGCAGCAGTTTCGTATTTTCGCTTTGCCAATTGCTATGTTTTAAGATTTTTGGTGAGCTCGAACACAATGAAATGACTTTAAATTTGTATACGTAAAACACAAGTTTTATTCAATTGCGTCTATTTATTTTTAAAATTGTTTATTTTAAGTGCCACGTTAAAGTTTAAAATCGAAAATGGATGGGGCAATGCACCACATGGGTATGGATCACGCCAATCACCATGGACACGGTAATCATATGGACCACATGATGCCAACAGTTGACCATGAAATGTCTATGAACAGTACATTTCAGGATGGTATTATAAATGCTTTTAATTCCAGTGAAGACAGTATAGACTACAGATCAGATGTAAGGGCACATGCA…	high-affinity copper uptake protein	1185	20	1.04e-89	0.5995	0			no IPS match
Contig_2639	GCTCAAGGTGTACAAATCTCAGCGCCTTCGCGCCGGTAAGGGTAAGATGCGCAACCGTCGTCGTGTGCAGCGCAAGGGACCCCTCATCATCTACCATAAGGACCAGGGCCTGACCCGCGCCTTCCGCAACATTCCCGGCGTTGAGATGCTGAATGTGGACAAGTTGAACCTGCTCAAGCTGGCGCCCGGTGGTCATCTCGGCCGCTTCTGCATCTGGACCCAGTCTGCCTTCGATAGGCTTGATTCCCTGTTCGGTTCGTGGAAGACGCCCTCGAAGGAGAAGAAGAACTTCAACCTCCCTCAGCCTAAGATGGCCAACACCGACCTCAGCCGTCTGCTCAAGTCTGATGAGATCAGGAAGGTGCTGCGCGCGCCCAACAAGCGTGTAGTCAGAGCGAC…	ribosomal protein l4	766	20	6.27e-133	0.8005	6	C:mitochondrial large ribosomal subunit; F:structural constituent of ribosome; C:lipid particle; C:cytosolic large ribosomal subunit; P:translation; P:ribosome biogenesis	EC:3.6.5.3	no IPS match
Contig_1194	GGCTCAGTCGTCGCGCCACATTCGCTCCGAATACACATCCATTAACCACTCAGCTGTGAAAAAGAAAATAAAGAAGTGAATAATGGCCGCTTCGCGTGCAACGTTTGTTGCGCTCGTGTGCGCTCTCGCGCTCGCCGCCGCCGATGTGCAGAATCCGCTCAGTGACGATTTCATCAATCTCATCAACACAAAGCAAAATTCTTGGAAAGCTGGTAGGAACTTCCCAGAGCACACGCCCTTCGCACACATCAAGAGATTAGCGGGTGTCCTGCCTGATTACCATTTGTCTAAATTAAGCAAAGTTGAACATGAAGATGAATTGATTGCGAGTTTACCGGAGAACTTTGACCCGAGGGACAAATGGCCGAACTGCCCCACTTTGAACGAAGTCAGAGACCA…	cathepsin b	758	20	4.83e-138	0.7755	4	F:cathepsin B activity; P:salivary gland cell autophagic cell death; P:proteolysis; P:regulation of catalytic activity	EC:3.4.22.1	no IPS match
Contig_1180	GGTGGTGCACGAACTGTCAAAGTGCGCGTTCTCTTTCTTKCATYTCTCTCTTTCCGACGTGCCCATCAAAAAACCGACGAGTGCGGTTTTTATCCTGTTGAAAAGTTCAGATTTGAATGTTATTTTGTGATTCGTTTAATTTGCTATCTTAATAATATCTTTCGATATATATTACAATGTCTGCCTTGGTACATGAGAAGATTTGGTTGGACAAAAACATCTATGGTGATGCTGAACGAAATTATTATGAATCATTRTCAAAGATGGACAGTGTTGCTACCTTGGCTGGAGTTCCGAACACAGAATTGACTAACAAAGTCAATACTCTGGAGAAAGAAAACAGTGACCTGAAGAAAGCCATCAATGATTTGCGCAATTTGGTTATTAGTCTTCAAGCTA…	elongation factor 1 delta	813	20	2.14e-81	0.6725	6	F:guanyl-nucleotide exchange factor activity; F:translation elongation factor activity; C:eukaryotic translation elongation factor 1 complex; P:regulation of GTPase activity; C:ribosome; P:regulation of translational elongation		no IPS match
Contig_2612	GGAGTCGCATTTTGACGTCGCTACATAGTGCACGGAACGCCTTTCTTTCTCCACATCAAATAACACTTGATAAAACCACATAAAATGGCGTGCTCAGTAGATGCCCCCTCCCTCAAGGACCTGCCCAAGGTAGCCACCGACCTCAAGAGCCAGCTGGAGGGCTTCAACCAGAGCTGTCTCCGTGACGTCGACACCAACGAGAAGATCGTGCTGCCATCTGCAGAAGATGTTGCCACTGAAAAAACTCAGAAGTCCCTGTTCGATGGCATTGAAAAGTTCGATGCTACCAGGTTGAAGCACACAGAAACACAGGAAAAGAACCCACTTCCTGACAAAGATGTTGTTGCCGCGGAGAAACAGCATCAGAACCTTTTGGAGGGCGTTGAACACTTTGACAAG…	thymosin beta	771	20	9.02e-87	0.765	4	C:cytosol; P:cytoskeleton organization; P:larval central nervous system remodeling; F:actin monomer binding		IPR001152
Contig_1214	GTGCGTCATCATATCGTGAACAGCGCTCAAACGGGGAGGACGTGGGATGAGAGTGTGCAGTGCTTAATTAGAAACATTGTTTTATTATTTTTTCAAATGTTTCTAATATCGGAATTATAAAGTACAAAGTTTAGGATAGGTTCCTCTCGGGGTCGCCGCCATCATGGCGTCGGACGAACAATTTTCACTATGTTGGAACAATTTCCACGCGAATATGTCAGCAGGCTTTCATGGCCTGCTGTCGCGTGGAGATTTAGTAGACGTAACGCTGGCTGCCGAAGGCAGGTTATTACAGGCACACAAATTAGTTTTATCAGTATGTTCTCCCTATTTTCAAGAAATGTTCAAAATGAACCCAACTCAACATCCCATAGTATTTTTAAAAGATGTTAGTCATTC…	tpa: mod -	1329	20	3.05e-157	0.533	1	F:protein binding		no IPS match
Contig_2706	GTAGTATTATTTTCTCTGTTAACAGCGAATCACGGTGTGAATATAGAACAATCCAGAATGTCCTTAGACTTGTATTACGCCCCTGGGTCGGCACCGTGCCGAGTGGTCCTGCTCGTAGCAGCAGCACTCGACGTCCATTTTAATCCCCACATCTTAAACTTAAGAAATGGCGAACACCTTACACCAGAATTTTTGAAGCTGAATCCCCAACACACAGTGCCCACACTAGTCGACGGCGACTTCTCTCTATGGGAGTCGAGAGCCATCGGCAAATACTTGGTGAACAAATATGGTGGAGAGAACAACGACTTGTATCCCAGTGATCCTAAAGCCAGGGCGATCGTCGACCAGAGACTAGACTTCGATTTGGGAACGCTTTACCCAAGATTTGGAAACTAC…	glutathione s-transferase	694	20	8.87e-117	0.777	3	F:glutathione transferase activity; P:glutathione metabolic process; P:glutathione conjugation reaction	EC:2.5.1.18	no IPS match
Contig_1136	GGATAATAGGTTTTTCAGCAAATGTTGAAGGAATGCTTGAACAATTGTTGAGAAACAAAAGGAGTTTGCTGTGGTATTCGGTAASGGGGACTTGTTACAATCAAATATACGCCAAGCCTATGCAAGCTCCTTAAATATTGAGTAGGACGTGAATAAATCTATCAAGACAGCTATCATTATGTCATCAATCCGTTGCTCCCTCGTCTGATGGGTTTATCAACGTCCTATGTACTGCCGAGCCTGTAGGGCCACTTGCGTCATTTCACGTGTTCACTTGTCGCGTACTTTATTGCTGTGCCAATGACAAACTGACGTAAGTGGACTTACTGGTGGTTTATCGGTCCCCGCCAATCACAACTCTTTTTATGCGCCACAAAATCATTTGTAAGTGGCAAATAA…	---NA---	981	0			0			SignalP (SIGNALP)
Contig_2725	GTCGTCTGTGACCCGGCTTGACAGCTGTTAAAATTTTCCAATARGTTCTACGATTTTTGTCGATATTTCTTACTGAAAATCTAATTGAATGTTTATYCGAACTATTAAAACCTTCTAATAGAGWGTGCCTATATATCTCTGTGTTCATTTTTACTTTAAGTGAGTTTGTTAAGTACTTACCAGTWACTCAACTTGGAACAACAATGCCGAAGAAATTCGCAGGTGAAAACAGCAAGGCTGTTGCTGCTCGACAGCGAAARGAAAATGAAAAGCAAGAAAAGGATCTAAAGGCTAAGAARATGATGGAGGATGCAGAGTGGGAGGACAATGAYGACAAACTCAAAAAGAAACAGCAAAAGAAGGAAGAGCAAGAAAAGAAACGTYTAGAGCAGCTTCAAA…	coiled-coil domain containing 124	686	20	1.04e-37	0.6655	0			no IPS match
Contig_2806	CCACAAGTTGCACGTGTTGAGCTGGTTAAGGAGATCGTAGTAGAATGCGTTGAAAGATCTCCACCGATTCAGCAATATGAATCGAAAGTTGAGAAGATTGAACCGCCTAGGTTCAAACCCGATAGACCAGATAAGCCTGGTAGGATTGAAAGACTTGAAAAACCTGACCGTCCACCTCCTAGAAGTAGGTCTAGAGAAATGCCAAGACAGAGGCGTGCACCAGAAAAAAGACCAACAAAGGCGCATGACGTTCAGGCTATGAAAAAGAAGAAGACCATGAAAAAGGTCATTGAAGTTCAAGACTTTGATGAACCTGAGCAACCAGTAGAGGTTGRATTGGAACCCATTAGGGATACACCTATTGTGCGTGCGCTGGTAGAACCGRCCATAGAGACTGGC…		1393							no IPS match
Contig_1056	GGCTATAAAAATCACGAGCAGAGCAATAAACATTGTCATGTTAGAAAACTGACACGCTTCTTACGACTGATAATTAAGTAAAGAGATAGTGGTTGTTTTAGCTGGTAAAGTGGATGCATTAACCTCGTGTTCATTATTATTAACCTATGCTTAGTGAGATATGAAGGAAGTGATATTAGCTATTATAACCTTCGTATGTAGCGTATTTTTAGTTTTTGTCTTTGTGTTATTTTGTTGGTACATTGTGTGGAAGTGTTGTCTGTCGAAGTTCCGATTCGTGCGCGAGCTTCTAGGTGGTATGTCAGATAGCCCCCCGGCATCTGAGATCMGGCAGCCTAGTAAAACAAGGAAAACTCGAAGAGAATAATTTAAAAAAWAAASAMAAGATGAATATCCGGT…	n-terminal acetyltransferase complex ard1 subunit homolog a	682	20	2.79e-51	0.9255	0			no IPS match
Contig_2782	ATTGCAAGCAAGTGTGTTATGACGACGGTTATAAAAGGGACTGTTAATATAAATAATTTCATTTTCATTTCGAAAACAGTTTCAAGTATACAATGTTCAGTTTGTTTTCGTTTCTGTGCCTAATTGTTTGTGTTTACTCAAATAATATTTTAAAAGAGCAGCCTACAATTTCTTCAGGACCATGTAAAGAAAACGAGCATATGGAAGTTAACAGCACAAGTTGTCAACTGACTTGTGATAACAGATATCTGCTGAGCTATGAGAGTATATGTGAATCTTTCACTGGTTGTGCTTGCAATGTTGGGTATGTTAGACTCCATAGGAATGGCAAATGCGTCTTAGAAGATGACTGTCCTCCAGAAGAAAATTACTGTGGACCTTACGAAGAAAAAACGGATT…	elegans protein confirmed by transcript evidence	1032	20	1.29e-13	0.406	3	C:extracellular space; F:metalloendopeptidase inhibitor activity; F:binding		SignalP (SIGNALP)
Contig_2783	GATTCKGCTTTCATTCGCGGTAGTCAGCGGGTGCATCACACACACTGGTTTGGACACAATGAGAACGACACAAATTGCCCAGTACGCTTTAAGACTCACATATTCGCAGCCTGCGAACCGTGAGAAGATGATGTCGAGGTCTGCGCTACTGCTCGCCGCCGTCGGCCTAGGCTTGTCCACGTTCAGCGTCCGCCAGATGATCCTCCACCAAACCAGACGATTCTAGACACCAGACACTTATTCCCCAAGCCAGAGCTCAACAGACATGCCAGATTCTAACCACCGGTCTGCCCTGTCCATTAACGCGTTCTCTCACACAAACAGTCAAATATATATTTTTTTAAACGTGAGATACGCGCAAATTCCAATTTGGGTTCTGGCCGAAAAAAATGGTATAAG…	uncharacterized polypeptide	594	8	4.4e-06	0.6188	0			no IPS match
Contig_1029	TGTCAGACTTGTCATTTTAGTGTGTTGTTGGATTTTTGCTTACGAGATGTTATAATTTCATAAAAGGTTGCATTATAATATTATGAAACAAGAAGACACTACGTTTCACAACACCGCAATTTAATGCGTCAGTTATAACTCAACTGTAACATCGAGTATACATACACTACTCATGCAACTGAGTGTCCAAAGTCTTATCACATAACTGTCACTAATTTTTGTAAAATTAAGCTGTTCAGTGTAAATATTAGTCAAAACGGCGGGACGAAACAGTATGCGGCGAGCCCGGGATGGGTACCAATATCAACCTGTGCCAAGAGTGGCGACAGAAGATGCCCTGGAGTATGACAATGAACGTATGGCAGAAGAGCTCAGTGGAAAAATATCTTCATTGAAGAA…	bet1-like protein	704	20	1.47e-50	0.7395	0			SignalP (SIGNALP)
Contig_2818	TGTCAGGCGACCAATCATTTGGCAATCTGACGCTGCTAAGCCTTATAGAAAATAAGTAAAAATAATTAAKATAACAAAGAYAYACGATAGTTTCAAATACCTTGACTAACTTTTATCACGATGTCCCAAGTAAAATCTAATAAGAAATTCAAATGGGCTTTGGATTTCAATCAAAAGACRCGCACACAGACAACTGAATTACCATCACCACCAGGTTACAGCCAGTCTACTAACGCAAGTTACACTGAAACTTCCAGAGATACTGATTCCAATTTACTTTTGATCAAAAAGTTATGGGAYGTTGCTCTGGGWCCTCTAAAACAAGTTCCAATGAATTTGTTTATAATGTACATGGCTGGAAACTCAATATCCATYTTCCCCATAATGATGGTTGGTATG…	membrane protein	996	20	2.05e-61	0.794	0			IPR000183; SignalP (SIGNALP)
Contig_351	AGTTGACACCTGCTCTCAATTTAATCATGTCATCGAGTTTCACGGCAGAAGCATGTCTGACACCAACTTTGGGAGCAGTCCCTAAAACGTTTTTGGCAGCGCTGCAGTACTTTGCTGCAGCACAGTGCGTATTGACACGCCCCTTACTGCCAGAAGCTGATGTCACTGACGGCGATACTTTTGATTTCATCATAGTAGGAGCTGGTTCATCAGGGAGTGTTGTCGCTAATCGGCTTAGTGAAATTGAGGATGCGAAGATTTTACTCATTGAAGCAGGACCTGATGCCCCTTTGGAAGCAGATGTACCCGGTACCGARGGCGCCTTAATAAATACGATTTATGATTGGCAATATTTAACAGTTAACAACGGAAAAACTGATCAAGGTCTCATAAACGGAT…	glucose dehydrogenase	1941	20	7.78e-102	0.539	0			no IPS match
Contig_1041	CCATTCCCTTCGGSGCCATCTTGAGCATATGATCTTTGTTGTTGATACTCTGATCCTATTTTATTAAAGATTTGTGGTTAATTTCTCGCAAATAACTTCAAAAGTGAATAATGGCTCGTACCAAGCAGACTGCCCGTAAATCTACAGGAGGTAAAGCTCCTCGTAAACAGTTGGCCACCAAGGCAGCGCGTAAATCAGCGCCCAGCACTGGTGGAGTCAAGAAACCTCATCGTTACCGTCCTGGTACAGTAGCGCTTCGTGAAATTCGTCGTTACCAGAAATCTACTGAGTTGCTGATCCGTAAACTGCCATTCCAACGTTTAGTGAGAGAAATTGCTCAAGATTTCAAAACCGACTTGCGTTTCCAGTCTGCTGCCATTGGCGCTCTGCAGGAGGCAA…	histone	914	20	6.72e-69	0.997	10	P:positive regulation of growth rate; C:nucleosome; P:embryonic development ending in birth or egg hatching; P:regulation of cell shape; F:DNA binding; P:body morphogenesis; P:cell adhesion; P:nematode larval development; P:nucleosome assembly; C:Barr body		IPR000164; IPR007125; IPR009072; SignalP (SIGNALP)
Contig_2779	ATGACCCATTCTATCGAGTCTGCAAAGCTTGGGCCATATTTGTCTGTGCAAAAGTAGTTCCGTGGAGTGAGTGTGTGCAGATAGTCATCACAGTTTTTGGGACCTGTAAATACTCCCTCAATAAACCTACAAAATGGCCGAAAATCCAATCTACGGACCCTTCTTTGGAGTTATGGGGGCGGCGTCTGCTATCATCTTTAGCGCGCTGGGAGCTGCCTATGGAACTGCCAAGTCAGGCACCGGTATCGCCGCCATGTCGGTGATGCGGCCCGAGCTCATCATGAAGTCCATCATTCCCGTCGTCATGGCGGGTATCATTGCCATCTACGGTCTGGTAGTGGCTGTCCTGATTGCGGGTTCGTTGGACGCCCCCTCCAACAACTACACCCTTTACAAAGG…	vacuolar h	1455	20	3.77e-79	0.975	10	F:hydrogen-exporting ATPase activity, phosphorylative mechanism; F:hydrogen ion transporting ATP synthase activity, rotational mechanism; C:integral to membrane; P:ATP synthesis coupled proton transport; F:metal ion binding; F:ATP binding; F:protein binding; C:vacuolar proton-transporting V-type ATPase, V0 domain; F:proton-transporting ATPase activity, rotational mechanism; C:proton-transporting …	EC:3.6.3.6; EC:3.6.3.14	no IPS match
Contig_2735	ACTATGGGTGGTAAAGGGCATCCCGGAAAAGTCGAAAACTATCCAGCTCCAAATGCATACAACCCTGAGAAAGGTGATAAGGTATTGTTGGAGAGTTCTCCAGCATACTCATTTAGAATTAAACATCCAGGCCACAAACCAGAAGATACTCCTGGCCCCAATTCATATGATCCTAGCAAGTACGACTACATGTTGGATGGTGCACCTAAGTATACATTTGGTACAAAAGGTCCGGCTGATAAGCCATCAAACAATCCCGCTCCCAATGCTTATAGTCCCGAAAAAGCCGACAAAATTCTTCATGAACATGCGCCAGCATATACGTTCCGACCAAAAATTGATACTGATAAAATCTTCAACACCCCAGGCCCGAATGCTTATAATCCCGAAAGGCGGATA…	---NA---	1928							no IPS match
Contig_413	GTAATTTATTTTCAATTTTTGACCCCTCTACTAATTTATTTAATATCCCATTTAATTGAATTAGAACAATTCTAGGAATTATATTTATCCCATACTCATTTTGATTAATTCCTAATCGACATTTTTTTTTATGAAATTTTATTTTATTAAAATTACATAATGAATTTAAAACTTTATTAAAAAATAATTATTTTCAAGGATCAACTTTTATTTTTATTTCCATATTTACTTTTATCTTATTTAATAATTTTTTAGGACTATTCCCCTATATTTTTACAAGAACTAGTCATTTAACATTATCTTTATCAATTTCTTTACCTTTATGATTAAGATTTATAATTTATGGTTGATTAAATAATTCTCAACATATATTTATTCATATAATCCCTCAAGGAACAC…	atp synthase f0 subunit 6	710	20	7.57e-95	0.874	6	C:mitochondrial inner membrane; C:proton-transporting ATP synthase complex, coupling factor F(o); P:proton transport; F:hydrogen ion transmembrane transporter activity; C:integral to membrane; F:hydrolase activity, acting on acid anhydrides, catalyzing transmembrane movement of substances	EC:3.6.3.0	SignalP (SIGNALP)
Contig_1116	TGTGATCTCCGATCGCTGCGCACTGTGCACCGTGACCTGTGACGTCATGCGGCATAGCCCGCAGCGAGACACGGATGCGGAGTGTTTTAGCTCGTGTTGTGTATATTTATTGTATGATTGTTTGCGCGTGTGTATAGCGTGAGTGCGGCGTGTGCGGCGGCCGGGCTGCCCGCGCATCCCGAGATCTGATCGAGTTTCTACCGCTGCGCGCGCACGTCTGAATGGTGCGTGAAGTTAATTGTAAAAATTGATGCATTTTTATTTTTAGTGAAAGCAATAGTTTCGCGTATGTTGCGAGAGGCCTGATTCCATGACTTTCCAATATCGATTCATGTTTGTCATCAATTAATGAATTGATTAGTCTCGTCCATCTGAAGAGGCTACCTCAGTGTTCGTAAT…	---NA---	601	0			0			SignalP (SIGNALP)
Contig_437	GCATTCAAACAAATGAAACTAAGGTAGAAACATCTCAAGTAACCTAAAAACCAAAAATATGAGAATCCACATAGAGGCCGATTTTTACGATATACCCCCCAACGCCCATCATGGGCGATTTGGTGGGGTAGGACGATCGCCATTTGGTTGTCCTTCCAGTGGAGACTTCCATGAGCATTCCCGAAGGCCAGGGTTTGGTCCTTTCGGAAGATTTAATCATAGCCCTGAAAGGTATGATCGTCATTGTCATGAAAGGGATCATTGTAGACGCTGTTTTGAAGATAGCAGAAGACATAGATGTGATTGCCGTTGCAACTCCCATTGTAATGGACCTTTTGAAAATTGTTGCTGTGGTAGTTCCAGCCCCAATTGCAGAGGACCTGTCTGTCACAGCCCAGA…	dna damage-inducible protein	778	19	0.000971	0.4258	6	P:multidrug transport; F:drug transporter activity; C:membrane; F:antiporter activity; P:pathogenesis; C:outer membrane		no IPS match
Contig_2759	GTATGAACCGCTACAAAAATATGACACTAAATAGTAAAAAAAAGAATTGGGGGTGGGGCCCCCCATACATGTAACTGAGGGATGAAAtttTTTTTTTTTTTCGATGTACATACCCGTGTGGGGTATCAATGGAAAGGTCTTTTAAAATGATATCAAGTTTTCTAAAAAACATTTTTCTTAAAGTGAACGGTTTTTGAGATATCAGCTCTCAAAGTCGTAAAAAGTATGTCCCCCCCCCTCTATTTTTATAACTACGGGGTATAAAATTCTAAAAAAAATAGAGGTGATGCATGCTACTTAACTCTTTCAACGATTTTTGGTTTGATCAAAGTATCTCTTATAGTTTTTGAGATAGGTTGATTTAACTGTAATTTACGGAACCCTTCGTGCACGAGTCCG…	truncated cytochrome p450	1136	1	1.75e-14	0.86	0			no IPS match
Contig_1001	TGTCATTTCACTTTTTACATACGTGTCAAGCGAACTTGCGCGTTTGGCTTTAGCGGCCCTTAATTTTAGGAAATAATTGACAAATATACCTGCTAATCATTGAAAATGGCACCGAAACAGAGGATGCGTATCGCCAACGAAATTGCCAGCAAAAACATTACCATGAGAGGCAATGTGCCAAAGTCTACCAAGGTAGAAAAGGACGACCAATACCCCGTCGCGCCCTGGTTGCTGGCTCTCTTCATCTTCGTAGTTTGCGGTTCAGCAGTGTTCCAAATAATCCAATCCATAAGACTTGCCTAGGTCCCCTCTCTTGTGATTCCCACCCTTGACTGAATACCTTACCATTGTGGCTTGAACTGTTTCCTACTCACTTCTGCTWGCCTAGTACTTTTTTGA…	ribosome-associated membrane protein	1225	20	1.45e-25	0.88	2	C:ribosome; C:endoplasmic reticulum		SignalP (SIGNALP)
Contig_989	TGCAAATGGAAGTTTCGCGGTGTGTGCTTTTTGTGTCAGCWGCACARTTTTTGATTKAGTTTAATACACGTGTCTMACTAAACATAATAAAATGGTGAAGTTGAAAACTAAAGTTGGGAAGAAAAAAGTAAAAGTACCGGTAGTACTACAGAGTAAGAAAGAAGAACAAGATGTTGTATTRCCGCCTGTCCGAATGTCGGATGATCCGGTACCTAARCAGGTAAAATGGATAAACAGRCAAAGAGTTTTGGTATTTGCCGCACGTGGTATTAACCATCGTCATCGTCATTTGATGGAAGATATTAAGAAATTAATGCCGCACCACAAGACAGAGTCAAAGATGGAGAGAAGTAAAAACTTATATGTTGTCAATGAGATTAGTGAAATGAAGAATTGCAA…	brix domain-containing protein 2	1241	20	8.42e-122	0.71	2	C:nucleolus; P:ribosomal large subunit biogenesis		IPR007109
Contig_2754	GTTAACAACTTACAGCCGACAATGCGGGTCGCCATTTTGTGTTTGCTGAATCTACTCATCGGTTCAGATGGCTGGTCTGACCACAGGAAGAGAAAGTTCCCTACTAACTTTCTGTTCGGGGCAGCCACCTCTGCTTACCAAGTGGAAGGGGGCTGGAATGCTGATGGTAAAGGCGAGAGCATTTGGGACAAGTTTCTCCACGACAACCCCGACCTAGTCGCTGATGGCAGGAACGGTGACGTGGCCAGCGACTCCTATCACCAGTGGAGACGAGACGTGGAGATGCTGAGGGAATTAGGAGTGGACTTCTATAGGTTCTCTATATCCTGGTCGAGGGTGTTGCCTACAGGCTTCGAAAACGAGATCAACGAAGCCGGTTTCAAGTACTACGACAACCTC…	glycoside hydrolases	1608	20	1.01e-136	0.6465	3	P:carbohydrate metabolic process; F:hydrolase activity, hydrolyzing O-glycosyl compounds; F:cation binding	EC:3.2.1.0	SignalP (SIGNALP)
Contig_817	CGGACAAGACCGGAAGCKCTTTTTCGTGAACACAGTGTTTATGTAAAGACGTTGTAAGGACGTCATGCCTTTCGCACGGTTTGTAGAACCAGGGCGTGTTGCCCTGGTAGCAGACGGTCCCTTGAAGGGAAAGTTAGTGAGCGTGGTCGATGTTATTGACCAGACTCGCGCTCTCGTCGACGGGCCTTGCAGCGGCGTCTCACGTCAACAGCTCCGCCTCAACCAACTGCATCTCACCAAGTTCCGTCTAAACTACCCATTCACAGCACCCACACGCGTCGTGAGGAAAGCATGGACAGACGCTAAGCTGACCGAAAAGTGGACAGAGAGCCAATGGGCCACCAAGCTCGCCAACAAAGAGAAGCGTGCACAGATGACCGACTATGACCGCTTCAAGCT…	ribosomal protein l14	633	20	7.27e-85	0.7425	7	P:mitotic spindle elongation; P:translation; F:structural constituent of ribosome; C:lipid particle; P:negative regulation of neuron apoptosis; C:cytosolic large ribosomal subunit; P:ribosome biogenesis	EC:3.6.5.3	IPR002784
Contig_713	TTTAAGTCAAGTCATTTTTTACACATAAACTTTATCACTTCACTTCACGACACTTAAATTGTTTTGATRGTATTTTTAATGTATTTGTATATGGGTTTATAACTGTTCTTGTCTTTTAATAAYTGTTCAAGTGGCGGCGGGCGGGATGAAGAATCAAACTTAATTTTCAGTTCACACAGTTCACTMGCCAACACTAATCTGTCAAGTAGGAAGGTTTGGCAGTCAAAAATAAGATGCTCCATGGTYCCTTCTTGTGATTCACAATGGGGGCACGTATTACTCGTAATAATCCCAAGTCTAGCAAGGTGTGACGGTGCAGTATTATGGCCAAAGCGCAATCTATTTAACGTAGTGATAAAGTCTCGGCTGGCTTCTTTCAGTCTATTGTACCAGGGTCTA…	pol-like protein	1022	20	1.07e-20	0.572	3	F:RNA binding; P:RNA-dependent DNA replication; F:RNA-directed DNA polymerase activity		IPR012337
Contig_2134	GGTGCTCCTATGAAGATCCGTGATGCATCGGTGACTGTGCGGCCTACCTGGGTCACTATTGAGGACATGGACTTCCCTCGTCTTGCTAAATTGTCTTTACCTGGTATTAAAGAAGGTGAAGACATTGTGTGCTGCGGTACACTGGAGTACTATGACAAAAGCTATGATCGTGTCAATGTGAAACACGAGAAGGCATTGCAGCGTATTGACCGTATCTTCCATACGGTGACTACTACTGATGACCCTGTGRTCCGACGGCTCAGTAAGACCGTGGGAACTGTGTACGCCACGGATGCCATCCTGGCCACCATCATGTGCTGCACCCGCTCCAACTACTCCTGGGATATTGTTATTGAAAAGATTGGTGACAAGCTGTTTTTCGACAAGCGTGACAACACC…	eukaryotic translation initiation factor 3 subunit 7	1443	20	0	0.888	5	C:eukaryotic translation initiation factor 3 complex; F:translation initiation factor activity; C:cytosol; C:ribosome; P:regulation of translational initiation		SignalP (SIGNALP)
Contig_2162	ACATTTCAAGATCGACATTATGGCGTCTTTTCAAAAAGTATTCGCAATTTTTGTTATAATTTCTGGATCCTGTTATGCAGAAGATTTGGTTAGTTACGATGAATGGTGGGGTCCAGAAGGATCCAGTCCCGAAAATGATACCAGCATCAGACCTTTTACCGTACAATTTGATGAGAATATTATAACCGATCTAAAATACCGYCTCAACCACCACCGCAACTTCACATCACCACTGAACGACTCTGCCTTCACATACGGCTTCAATTCAGATGCCTTACAAAGCTGGCTCACCTACTGGTCTGACACCTACAACTTCACTGAACGGGAGACATATCTCAATCAGTTCCCGCAGTACAAGACTAATGTTCAAGGATTGGATATACATTTCATTAGAGTCAC…	juvenile hormone epoxide hydrolase	1489	20	7.69e-144	0.6655	8	C:microsome; P:response to toxin; C:integral to membrane; P:aromatic compound catabolic process; F:cis-stilbene-oxide hydrolase activity; C:endoplasmic reticulum; F:epoxide hydrolase activity; P:xenobiotic metabolic process	EC:3.3.2.9; EC:3.3.2.10	no IPS match
Contig_691	GGCAGTTTCATTTTCACTTTATTTGGAAACAGACTTATCAACGAGAGTGCCGCTACATTTAATTACAGAGATTCGCTTATCAGTATTTTTATCTTCGCTGAAGTGAGGATCATACTTGATACCGTCATTCGTGCATGGGAACGGGGAACYGGCGGGTCTCARTCACAAAATGGGCAATTCAAAAAGTAAGAAAGTGAAAATYAGTGACGAACARACRCAAAATGTGACGAAGAATAATGAAGAAACCCGTGAGAGGATTAATTCGYTGAAAACTGATGTATCTGATGTGGGTTAYAAGASTGTGAATGAAGGATTTGATAATGGAGAGARTAAAGACAAGGATAATGCGAGTAGTGCGTCTACGGTGGAAGTGCTAGATGACAAGTGAATAAAAcAGAC…	solute carrier family 24 (sodium potassium calcium exchanger) member 2	516	7	0.219133	0.4714	1	F:phosphotransferase activity, alcohol group as acceptor		SignalP (SIGNALP)
Contig_1467	GGAGACGAACAGAAATATCAACAGAATAGAATGTAGAATTAAATTGCSGGTTTTATTTACATATTTTATTATGTAATTAGGCTCGCGATAAGATAATTTTGGTTCGTGATTTAAGCAGTTSATCAGTTTGGCCCCCTACTGTGGAGTCTGCCCGTGTGAAAGTTCCATAACAACATCGCCCATGTCCCTCAAGAAAGGYGTTCAGTTAGCAGCAAATACTGAATTGAAGATGAGTTTGCTCGGAAAAGTCGTACTTGTAACCGGTGCTAGCTCCGGCATTGGTTCTGCGACAGCGGTATTTTTATCAAAACTGGGGGCTCAACTGTCCTTGACCGGCAGAAATGTTGAGAATTTAAAAAAAGTATGCGATGAGTGCAARGAATCTGAAAATTCTTCAAC…	short-chain dehydrogenease reductase	893	20	4.14e-100	0.819	1	P:metabolic process		SignalP (SIGNALP)
Contig_1451	GGTTTSGCTTCATGYTTYTTKCTTGTTAAAATTTGTGTCCAACATGGCTCGCGGACCTAAAAAGCATTTGAAGCGTTTAAACGCTCCCAAAGCATGGATGTTGGACAAATTGGGCGGCGTGTACGCGCCTCGGCCGTCCACCGGGCCGCACAAGCTGCGCGAGTGCCTGCCGCTGGTCATCTTCCTGCGCAACCGGCTCAAGTACGCGCTCACGGGCAACGAGGTGCTCAAGATCGTGAAGCAGCGCCTCATCAAGGTGGACGGCAAGGTGCGCACCGACCCCACCTACCCCGCCGGCTTCATGGATGTTGTTTCTATTGAGAAGACTAATGAATTATTCCGTCTCATTTATGATGTGAAAGGACGCTTCACAGTTCATCGCATTACTCCTGAAGAGGC…	ribosomal protein s4e	861	20	4.28e-147	0.937	7	P:mitotic spindle elongation; F:structural constituent of ribosome; C:lipid particle; C:cytosolic small ribosomal subunit; P:translation; F:rRNA binding; P:ribosome biogenesis	EC:3.6.5.3	SignalP (SIGNALP)
Contig_1535	GCTCTATCAAAATAKSAATGGTTGATGTGTTATTGTATTGTTTACAGTTTGGACTAGAAAATTATTAAATTTTAAGACTGTGTGTACTGCGAGACACCTAAAAATAATCGAACTTCATACTCCATGAACATACACAATGTCTGAATCTTATGAATACTTATTCAAGTTTTTGGTCATTGGGAGTGCTGGGACTGGGAAATCTAGTCTGCTAAATAATTTTATYGGAAATAAATTCAAAGAAGATAGATGTCACACAATTGGGGTTGAGTTTGGTTCAAAAATTGTAAACATAGGTGGAAAGTCTACTAAACTACAGATATGGGACACTGCTGGTCAAGAGAGATTCCGCTCCGTTACCCGCTCCTATTATCGTGGAGCTGCAGGTGCTCTGCTTGTGTA…	member ras oncogene family	726	20	1.78e-102	0.925	6	F:GTP binding; C:intracellular; C:membrane attack complex; P:small GTPase mediated signal transduction; P:endocytosis; P:protein transport		IPR003006
Contig_1483	GGACATTTGGTAGTTKGACAATTTTGAGGAAAATTCACGAAATCGTAGCAAATTCTCAATTTTCTTAAAATTACACGAGAGAATAAAGTTATAATTATTTGTATTCATAACAATTGGATATAAAAGCACGTGTGTTAATTATTGAAATGGTTGTATTCACGTGTGGACATTGCGGGGAGTCTGTTCAGAAACCCAAGGTTGAGAAACATTATTTGACAATATGCAGAAACAGGAATCCTAATTTGTCTTGCATGGATTGTTTTAAAGATTTTCTTGGTCAAGATTATGAATCGCATATAAAATGTATTACAGAAGAAGAACGCTACTCCGGAAAGGGATTCGTTTCCAAAGAGAAAAAGGGTGAGAAGAAACAGAACGCGTGGGTGGAAATGTTACAAT…	ly1 antibody reactive homolog	1691	20	1.64e-52	0.5075	2	C:nucleolus; F:protein binding		no IPS match
Contig_1618	CTTCTATTTTGACAAACATGTAGTGACATGGAATTTGTCTATTAAAGTAATAAACTGAAGCAAATTTGTTTATTCTTATTAAATCTGGAACTAAATTACATCAAATATGGCTAATTTCAATAACCCCAACGATTTCTCATGGCAGACKCAAAAYAGCCAAAATTACTCTTTCAACACTTCTGCCAACACATTTGCCGATCCAGCGCAAACCTTGGACTTTCAGACCTTTCCAASTGATCAACAAAACTACTCGTTCGACCAGGGTCAGGGTACTATGACCGCTAACAACAATCAGTACTAYAAYTCAAACATATTTACCCCAGCGCCAGTACCCGGGGAACCCGTCGGYGAACCTACAGAATTCGACGARCCGCCACTGYTAGATGAACTTGAAATTTA…	rab gtpase-interacting factor golgi membrane protein	1011	20	3.13e-65	0.6075	7	C:endomembrane system; C:Golgi apparatus; P:transport; C:organelle membrane; C:endoplasmic reticulum; C:membrane part; C:intracellular organelle part		SignalP (SIGNALP)
Contig_1610	GCTGTCTTTTCGTGGAAGTGGTGTCACTTTGTGAAGATCACAATGGGGCGCCGACCAGCGAGATGCTATCGGTACTGTAAAAACAAGCCGTACCCTAAGTCACGGTTCTGTCGTGGTGTGCCCGACCCCAAGATCCGTATCTTCGACTTGGGTAAGAAGAAGGCTGCCGTGGACGACTTCCCGCTATGCGTGCACCTTGTGTCCGACGAGTACGAGCAGCTTAGCTCTGAGGCTCTGGAAGCAGGCCGTATTTGCTGCAACAAGTACCTCGTGAAGAACTGCGGCAAGGACCAGTTCCACATCCGCATGAGGTTGCATCCATTCCATGTTATCCGCATCAACAAAATGTTATCGTGCGCTGGAGCTGATAGGCTCCAGACTGGGATGCGTGGTGCTTTC…	ribosomal protein l10	734	20	1.63e-127	0.962	4	C:ribosome; F:structural constituent of ribosome; P:translation; P:ribosome biogenesis	EC:3.6.5.3	no IPS match
Contig_1699	GGGCTTTTATTTGGCATTCAGTCAATTGCAAGACGTCARACAAGCGAGCGAAAGTATCGGASAGTATTCAARAGTTCSAAACTCTTTACCAAGTGAATTATAAACCAGTGAACGTGCTATAAACWSTAAAAATGTCGCTGTATCCATACTTTTTCGAGTACGAGCGCCCAAGGCAATACCCACGCCGTCTCCTTGACCAGCATTTCGGCTTGGGCTTGACACCGCAGGACCAGTTGACCATCATCGCAGTTCCTCAAGCRTCCCGGGACTAYTACAGACCKTGGAGAAATCTTCAAGCTGCAGCCCAGGACACCGGCTCCACAATCAAAGCCGACAAGGAYAAATTCCAGGTGAATCTCGACGTCCAACATTTTGCGCCGGAGGAAATTTCTGTCAAGA…	heat shock protein	785	20	3.54e-86	0.7615	2	C:ribosome; P:response to stress		no IPS match
Contig_802	GCTTKCTTCCGGTTGCCAACACAAGGCAAGATGCGTTCCGTCACATTGAAGGATGTTGAACAGGACAAGGTCGTCAAGACCGTCGCTGCCCATCTGAAAAAGACGGGCAAGGTCAAGGTRCCAGAACACATGGACCTGGTGAAGACCGGTCGCTTCAAGGAACTGGCTCCCTACGACCCCGACTGGTTCTACGTCAGGTGTGCTGCCATCCTCCGTCACATCTACATCCGTTCCCCAGTTGGAGTCAAGACTGTCACCAAGATCTTYGGTGGTCGCAAACGCAATGGAGTCACACCCTCACATTTCTGCAGGTCATCAGGCAGCATCGCCCGCAAAGCCCTTCAAGCCCTTGAGGCCCTGAAGATGGTTGAGAAGGTCCAAGATGGTGGCCGCATCCTC…	ribosomal protein s19	529	20	1.97e-80	0.8595	4	C:ribosome; F:structural constituent of ribosome; P:translation; P:ribosome biogenesis	EC:3.6.5.3	no IPS match
Contig_1574	GCTGGSGAGAAKCAGTCGCGAACGAACTTACCGCGCGCGCGTTCGCTTATCAAACTGATAAGAGTTAGTGAAAAATTTCAGTTCGAACTCGATAACCGAGGTGGTAACATTGAAAGGAGGTTTTGTGTCCAAAATGACGACGAACAGTTCAGAAGTCGGAATGAAGTGCATAAAATATATGCTGTTGTGCATAACAGCTATATTTGTGCTAACTTCAGCACTAATAATCTCAGTGGGCACCACAATCTACGCGATCTACCATGACGTGTCATTCTTCCTGGACGACAAGTTCTTCTCCCCGGCGACGTTCGTCATCGCTATTGGAGTCATCATGCTGTTCGTGTCTCTCTTCGGCTGCATCGGAGCCCTGAAGGAGAGCACCTGCCTTGTCAATATTTT…	tetraspanin 29fb	799	20	2.45e-98	0.611	1	C:integral to membrane		no IPS match
Contig_2035	TGTAAATGTGACAGAGACAAGAAAATACACACACCGGACCTTTGGGGTTGTAAAAGATAAGTATCAACAAATGTCAAGGCGTAAYATCTAAAGTTCAGTTCACGAAATGCAGACCGTGCTGATCACAGGTGCCAACAGGGGCCTCGGCCTCGGGATGGTGAAATATCTCACTAAGCAGAACGCCGCAAAGACGATAATCGCGACGTGCCGAACCGTGTCGGAGGAGCTGAAAACTCTATCGGCTGAAAACAAAAACGTGGTTATTTTGAATTTGGATGTCAAGGATACCTCATCTTTTGATGACTTTTCCTCTCAAATAAGTAAGGCTGTGGGCAARCAGGGACTGAACCTGCTWATTAACAATGCAGGTGTTACTACTAAGTACACTAAATTGCCATA…	short-chain dehydrogenase	779	20	2.73e-115	0.7105	4	F:binding; F:carbonyl reductase (NADPH) activity; P:leukotriene metabolic process; P:prostaglandin metabolic process	EC:1.1.1.184	no IPS match
Contig_735	ATATAATGCGATAGTGGTGACTATGACGTAAYGTGAAATATTGCGAAACTAAAACTGTAACCTCAAAAATTTTACTGAAGTTTTCACGAGAATATATTATGCCGCTTGGAAAATTCGGGAAAATTACACTTTCGTGGTTAGCAGTAACAGTGACTAGTTTATCGCTTTTTGTGGTGGCCAAGAACTCAATAAATGCCAGTCGCCTGGAGAACATGAGAGCGCGGGAACGTATGCGCAAGTCCAATCAGGGAGAGTATCCAGACGTCTACAGAAAGCTGTGAAGCACTGCACTCAAGCTAAATATTTAAAAGAAAGAACTAGAACAAATCAAGATGGCRTCTCCGGTGCTGGATGCTGCCAAACTGCAGCTGGTTCAGGAATTGGAGATTGAGATGATGT…	mitochondrial import inner membrane translocase subunit tim10	1132	20	3.51e-39	0.8375	7	F:zinc ion binding; F:P-P-bond-hydrolysis-driven protein transmembrane transporter activity; C:mitochondrial inner membrane presequence translocase complex; P:protein import into mitochondrial inner membrane; C:mitochondrial intermembrane space protein transporter complex; P:intracellular protein transmembrane transport; C:chloroplast envelope		IPR004217
Contig_2014	GTATCTTGAAAGTTTTGTGAAATTTAGCTAGAAGTTGGTTTTAGAATTTCAAAGTACCAAGTTTTCCTATAAATATACTTCAATTTTGTAGTAACTTGTTAATTATGTAAACAGTATTTTCTACTTGCAATTGTTCTAAGTGTTCCTGACGAAAACTTTGCCAATTATTTTCAGTCTATTGTATAAGACATTTAAACACACTTGACGTAAAAATCAATGTGACATTAAGTCAAAACTAAGCTTTCTTCATTCAATTAACTAACGTGTCTAGAAGAAATTGTAATACTACTCCAATATATTGAGCATCTATGAATAACTACACAACTTACATTCAGTACTCGTGCCGATTAACCATATAGTTACTATCAGATATCAATGCGTTATCAAAATTTTATTTTG…	hypothetical protein TTHERM_00836720 [Tetrahymena thermophila]	1428	1	0.524034	0.46	0			SignalP (SIGNALP)
Contig_2023	GGCTGACTTTACGACGACATAGTATTCGGCATCGAAAAATAAAATTTCCTTATTTATCACAAGGAATGCTTATGCAATGAGCGATGGTAGGTCTGTAAGTGGTCAGCTGAAGAAGTTTGTGTTTCGTGGCAAGTCATCAAGCAAAGGCGACTCTCGAGGAACGCAGCGCGGACTGGTCCATTGAGGCTCTGCTGAAGAAGTGGGGACTGAAGGGAGCTCTGCTGGACTTGGATTCTCTGAGTGAGAGCTCAGGTGTGGACTACAGGTCACTAGTTGGCGACCGATCTTTGCATTTACTTGAAATAGTTGCAGTTTAAGGTTATGGCCAGCACAGCAAGAGCAGCTCGCCTGTAYGTAGGCAATCTGCCCTGGACTGTAGGTCATCGACAGCTCAAAGAG…	acyl-coenzyme a binding domain containing 6	1166	20	1.56e-74	0.544	1	F:binding		no IPS match
Contig_1302	GCAGCTTGACATGAATGACATTCCAAAAATTCTAATTCTAWCCTSGCTTTCGCTTGCTTGCTCGACTMGtWGTTGAATTGAAAGTTGTAATACTATTTTTAAAATGTCCACAATAATAGTGAGTGACGAACAAGAACTAGTTAACAAACTAGCTTCTCATATAGAAACGATAGCTAATGATGCTATCGAGAACCGCGGAAAGTTTTTTGTCGGATTTTCTGGAGGTTCTGTATTGAACAACCTCTGCGAGTGTCTGCAGACYGTAGACACGGAATGGTCCAAGTGGGTGGTAGCATTCTGTGACGAGCGCGTGGTGCCAGAGAACAGTGAGGACTCCACCTTCGGCACRTACAAGAGGGAGCTCATACCCAAGACCAAACTAGTGGAGAAGCAGTTCAT…	6-phosphogluconolactonase	1190	20	4.69e-82	0.651	5	P:microtubule-based movement; P:pentose-phosphate shunt; F:structural molecule activity; C:microtubule; F:6-phosphogluconolactonase activity	EC:3.1.1.31	SignalP (SIGNALP)
Contig_1295	GGGCCCCGCKGCCGTCAGTGTAGTATATCGTTCACCGCAAGACAAAAACCGATATTGTGTTGTAATTTGCTGGTTTAATTACTTTATTTCCCTTCCAACAAGGGCATCAGTGAATTAATCCTCTCCCATCGTCCACGATGTCCGTCGACAAGGAGGAACTGGTGCAACGCGCCAAGCTGGCGGAGCAGGCTGAACGATATGACGACATGGCGGCCGCGATGAAAGAAGTCACGGAAACCGGCGTCGAGCTGAGCAATGAGGAAAGGAACCTGCTTTCCGTTGCTTACAAAAATGTCGTGGGCGCTCGACGATCGTCATGGCGCGTTATCTCCTCCATTGAACAGAAAACCGAAGGCTCGGAAAGAAAACAACAGATGGCAAAAGAATATAGGGTTAAAG…	14-3-3 zeta	1187	20	1.25e-135	0.966	17	P:Ras protein signal transduction; P:compound eye photoreceptor cell differentiation; P:oocyte microtubule cytoskeleton polarization; P:olfactory learning; P:cell proliferation; C:cytoplasm; C:germline ring canal; F:protein domain specific binding; P:chromosome segregation; ; P:mitotic cell cycle, embryonic; F:tryptophan hydroxylase activator activity; C:nucleus; P:activation of tryptophan 5-mono…		IPR000308
Contig_2572	AGTTATTCACTGTTGGTTAATGCGACGTATATTGTGAATTGTTTGCTGCCTGTAATAAAATCTTGGCCATATAATGGCTGTCACGACTGTTCTAATAGTCGCTTCCTTGGTCGCCATCGCTAGCGCTGGATTTCCTGGCTTCCCATGGTCTGACAACGACGATGTATTCCCACCACTACCCGTACCGTTCTTTGAATTCGACGCCCCACAGCCCAAACCGTTAAATCACAACAATAGGTTCAAGAAATTCGAATTCAACTTCGAGCCACTAAACCCTGAGAGGCTCAAGAAAATTGTACCTGGTGAAAATGAATATTTTAAAGGAAAATCAGTCAGAAGCCACAGTTACAGTTCCAATGTTAATGGCGTCGTTAATCAAGAAGCGAGTGTAATTAGAGT…	orf470	1262	19	2.85e-08	0.4874	4	P:iron-sulfur cluster assembly; F:nutrient reservoir activity; F:protein binding; C:extracellular region		SignalP (SIGNALP)
Contig_2577	GGACGTGTCCGGCCTGTCAGCAACGTCAAACAACATTTTaAAAACGCCTATTGCAGCAGTGGTTTTATGTGCCACCGCTGCATAGtTTTTAATATAAAAGTTAACTAMAGCCTAAACCTAAAATGTACTCCGTGTTGACAAGAGGAAATGCGATCCTAACGTACACATTAAGCGTACTAGCATGTCTAACCTTTTTGTGTTTTTTGTCCACATTAACAGTGGATTACAGAACTGCTGCYCAAATGAACACAGTAAAAGTAGTCGTTAAAAACGTACCAGATTATGGAGCATCAAGGGAAAGAAATGATCTTGGCTTCCTTACTTTTGATCTGAAGACGGATCTCTCTCACCTATTCAACTGGAACGTAAAGCAAYTGTTCCTGTACCTGACTGCTGAGT…	signal peptidase complex subunit 3	1043	20	9.39e-97	0.88	4	P:signal peptide processing; C:integral to membrane; F:signal peptidase activity; C:signal peptidase complex		SignalP (SIGNALP)
Contig_2586	GGTGTATTGGAAGCCGCGTCGCGTGGTATTGGATTTAAGAAATCTTGTAAATAAATTATTTAAACAACCATGGGAGTTAACGTTGAAACCATTTCTCCCGGAGACGAGTCCACCTACCCCAAATCAGGCCAGACCGTGGTGGTTCACTACACCGGTACCCTGACCAACGGGAAGAAGTTTGACTCCTCCCGTGACCGCGGCAAGCCTTTCAAGTTCCGCATCGGCAAGGGAGAGGTCATCCGAGGCTGGGATGAGGGTGTTGCTAAGATGTCGGTGGGCGAGCGCGCCAAGCTGACGTGCTCCCCTGACTTCGCTTACGGGCAGCAGGGCCACCCCGGGGTCATCCCCCCCAACTCCACCCTCGTGTTCGACGTCGAACTCCTGCGTCYCGAATAAAAC…	fk506-binding protein	1112	20	2.87e-54	0.9115	2	F:peptidyl-prolyl cis-trans isomerase activity; P:protein folding	EC:5.2.1.8	no IPS match
Contig_2599	CTGTCGATTGAASGTAAAGKGAAGTATAATAATTTTAGTCGTTCAAGTAGTGTTTAGTGACATTTTAGGGTTGAGTTTTGAGTGTATTTTTTAACAAAAGAAGCCGCATCATGTTCAAAAAATTCGATGAAAAGGAAAGCATCTCAGGCGTCCAGCAGCTCAAGTCCTCGGTGCAGAAGGGCATCAGGGCGCGTCTGCTGGAGCTGTACCCTCACTTGGAGAACTACATCGACCAAGTTCTGCCGAAGAAGGATACTTTTAGAATCGTTAAATGCCACGACCACATCGAGATTATGGTGAACAGCGCAGGAGAGCTGCTCTTCTTCCGACAACGCGAGGGACCCTGGATGCCAACCCTCAAACTTTTGCATAAATATCCATTCTTCCTACCGATGCAGC…	translation machinery-associated protein 20	733	20	8.74e-89	0.8835	0			SignalP (SIGNALP)
Contig_1279	TTTTGACTTGACATCTGTTTCTTTTTTTGGGTGATGTGTKGTGTTGTGGAATGGAATGATGGAATGTGGATCATCATTATTGGTTGACGATTTATTATACTGAATGGAATTATTAATATATCAGTGTKAATTTGTATTACGTTACCTATAATCAAGATGTGGGAAATATTGATATTACTTATATTGTCTGCGATAGCGTTCTTCATTACAGATGAGTTAATACCGAATCTATCGGACTTGTTTGTTAAAGCCGGTCTATTTGGAATAGATCTCTGTAAATCAAAWAAGAAAAAAATCCCAGAAGCAATAGGTGTTGTATCTGGATGTGTCTTTTTGGTAACAAGCTTCATATTTATACCAATCGTGTTTGGTAATGGCTTGATGGATACACAGCAGTTC…	udp-n-acetylglucosamine--dolichyl-phosphate n-	775	20	1.08e-79	0.777	4	C:integral to membrane; F:phospho-N-acetylmuramoyl-pentapeptide-transferase activity; P:lipid metabolic process; P:peptidoglycan biosynthetic process	EC:2.7.8.13	SignalP (SIGNALP)
Contig_607	GSRTTGCGACACCACGTAAAGGGAAATCCTAAACAGTTCGTGTAAAACAGTTTGTAAATCTCCATTAAATACTAAACTATTGTGTAAAATCTAGTAAAAATGGCTTCAATACCACTAATGTACGCTCAGGAAGATTGTGAGTTAGGTGGAAAGGAATCTATCGAGGAAGATTTTTCATACCGCAACAATGTGCTCAATGCTGACAAAGAGATCCGTCTCGGTTTTGTGCGTAAAGTCTATGGTCTACTCTCTGTCCAACTGCTGGCTACCGTCGCAATCGCTGGAACATTCCATCTTGTGGAGCCTGTCAAGCTCTTCATACATCAGAATGACTGGATGGTGATAATAGCGTTCATACTGAGCATGGTGACGCTATTCGCACTCATCGCCAAGAGGAAG…	mgc88883 protein	749	20	5.21e-68	0.664	2	C:membrane attack complex; F:protein binding		no IPS match
Contig_1293	GGCCTTTSCTGTGTKGGTTGTTCACTGTCTGTAGTGGTCATAGTGTGTTACACGTTTCAAAATGGCTGGCGGTAAAGCGGGTAAAGATTCTGGTAAAGCCAAGGCCAAAGCAGTGTCCAGATCGGCAAGGGCCGGGCTTCAGTTTCCCGTGGGAAGGATTCACAGACATCTTAAAAATAGGACTACGAGTCACGGACGAGTCGGGGCAACAGCAGCCGTTTATTCAGCAGCTATTCTCGAATATTTGACGGCCGAGGTATTGGAGTTGGCGGGAAACGCGTCTAAGGATCTAAAGGTGAAACGTATCACACCGCGTCACTTGCAACTAGCCATCAGAGGAGATGAGGAGCTAGACAGCTTGATCAAAGCTACCATCGCCGGTGGTGGTGTGATTCCCCA…	histone h2a	786	20	5.92e-65	0.987	4	C:nucleosome; F:DNA binding; P:nucleosome assembly; C:nucleus		IPR002119; IPR007125; IPR009072
Contig_2239	GCTTKCTCTGTCAAAATGGCTGCCCCCCAAGAGGCGCGACGTGAACCTATCCAGGCCGTCCAAGTATTCGGCCGTAAGAAAACCGCCACGGCCGTGGCGTACTGCAAACGCGGACATGGAGTGTTGCGCGTGAACGGACGCCCCCTGGACCTGGTGGAGCCCCGCCTGCTGCAGTACAAACTGCAGGAGCCCATCCTACTGCTCGGCAAGGAGAAGTTCTCCGGTGTCGACATCAGAGTCACCGTTAAGGGTGGTGGTCACGTTGCCCAGGTGTACGCTATCAGACAAGCCATCTCCAAGGCACTCATTGCTTTCTACCAGAAATATGTAGACGAGGCGTCAAAGAAGGAAATCAAAGACATCCTCGTCCAATACGATAGGAGTTTGCTGGTCGCCGAC…	ribosomal protein s16	597	20	6.1e-80	0.9595	6	P:mitotic spindle elongation; F:structural constituent of ribosome; C:lipid particle; C:cytosolic small ribosomal subunit; P:translation; P:ribosome biogenesis	EC:3.6.5.3	SignalP (SIGNALP)
Contig_651	GGTTcTTTTTGACAACTCTTTTTCGGCGAGCCGTGTTAGCGGAACAAGCTCGCCAAGATGGTGAACAACCGAGTACCGTCGGTATTCTCGAAGACGTACGTGACGCCTCGCCGTCCGTTCGAGAAGGCGCGTCTCGACCAGGAGCTTAAGATCATCGGCGAGTATGGTCTGCGCAACAAGCGTGAAGTGTGGCGCGTCAAGTACACGCTCGCTCGCATCCGTAARGCTGCCCGTGAGCTGCTCACCCTTGAGGAGAAGGACCCTAAGAGACTGTTYGAAGGTAACGCACTCCTGCGTCGTCTCGTCAGGATCGGAGTGTTGGATGAGAAGCAGATGAAGCTYGATTACGTGCTYGGTCTGAAGATCGAGGACTTCTTGGAGCGCCGTCTGCAGACCCAG…	ribosomal protein s9	670	20	7.92e-104	0.9525	6	P:mitotic spindle elongation; F:structural constituent of ribosome; C:cytosolic small ribosomal subunit; P:translation; F:rRNA binding; P:ribosome biogenesis	EC:3.6.5.3	IPR001912; IPR002942; IPR005710; IPR018079; G3DSA:3.10.290.10 (GENE3D), SSF55174 (SUPERFAMILY)
Contig_2235	GCAAACCAAGCCAAACTGKGAGKGTGATGAATGTGATGATTGYGGTCGGCAACAATTTCGACAAGTGTGWTCGGTTGTTGAARTCGTCCTAACTAAATAAGTAACRGCACGGACGAGTAAAAAAGTAGTAAAAGCTAATCAGTCGGCATGGATGAGTTAATTGGACATACAGCAGAGTCGAAGCGACAAGTTCCTCCAATGTTGAAGAAAATATTGCATGAAGATGTACGGGTTACGAAGAAAGTTGTGGAACTYGGGACAAAAGTCACTTGGACAAGATCTCTACGGAATCATTCTAATCTACTAGAGGTGTCATGCCATGGTATTGTCTGGCTGGCCGGCTGGCTCACATTTATCTGGCTGTTTAACAACAAGGACTTTTATCAAATTCAAGTGAAT…	presqualene diphosphate phosphatase	1079	20	4.99e-56	0.666	1	C:membrane		no IPS match
Contig_669	GTGGCGGTAAGCTACATCKGTCATTTTGCCGGAAACTTCGCSCGCCACCCCTGCTCTCAACAACGCGTTTTTAGACGGGTGAAGTAAGAATTTGCTTGTAATTATTGTGAAATCCGCGGTAATTCATCAAACATTTGCCTCGTGACAATGGCGCCAAGGTCTGCAAAAACAAAGAAAGCTGCTGATGTCAAAGTAACGGAAAATGACGCTCCCAAAAAAGGGCGCGGAAAAGCTAAAAACGTGCCAGAAGTAGAGCCTGAAGCTGACATAGAACTGAATGAAAAAGTTGCCCCAGTCACTGACAAAAAGCCTAAACGTGGAAAAAAAGCTGCCAGTGATTCAGGAGAACCTCAGGTAACAGACAAAAGTGAAGAAGTAGGCCCTCCAGCTAAGAAAGGT…	apex nuclease (multifunctional dna repair enzyme) 1	1913	20	9.05e-111	0.6185	10	F:endonuclease activity; F:DNA-(apurinic or apyrimidinic site) lyase activity; P:heart looping; F:DNA binding; P:heart contraction; P:negative regulation of apoptosis; C:nucleus; F:double-stranded DNA specific 3'-5' exodeoxyribonuclease activity; P:base-excision repair; P:DNA catabolic process	EC:4.2.99.18	no IPS match
Contig_1329	GCTTTCACAAAAATGGCGAACCGTAGTGGGCCTGCAAGGCGCGTTCCTGAAACTGAAGCCACAATTACGTACGTTCAGTGCGATGGATTGGCGGTAATGAAAATAGTGAAACATTGCCATGAGGAATCATGCAGCAATATGGAGGTGGCCCAGGGAGCKCTGCTCGGTCTGGTKGTGGAGAACCGTYTGGAGATCACCAACTGCTTCCCRTTCCCCAAGCACGATGAYACSATGGACGAGGAGGAGTATCAGCTTGATATGATGAGGAGACTGCGCCGTGTSAATGTTGATCATTTCCATGTTGGATGGTACCAGAGYGCAGATGTGGGCAACTTCCTGAGCCAGTCRCTGCTGGAGTCGCAGTACCACTACCAGACCTCCATYGAGGAGAGTGTGGTC…	eukaryotic translation initiation factor 3 subunit	1054	20	0	0.8695	5	C:cytosol; C:eukaryotic translation initiation factor 3 complex; F:translation initiation factor activity; C:ribosome; P:regulation of translational initiation		no IPS match
Contig_2564	GCAGCKGAAGCGGTGGCACAATCAGGCTATCTGTGTATTTTCGATACGCATAGTTCGTGTTAAGTATTAGTGAAATTAAGATCAATATTAAATAAACAATCATGTCGGGTAAGGCAAACAAAGCTTTCACAAAAGAAGAAGAGCTATTGCTTCAAGATTTCAGCCGGAATGTTTCGACGAAGTCCTCTGCCCTCTTTTACGGGAATGCTTTCATCGTCTCTGCTATTCCCATATGGTTGTTCTGGAGGGTGCACGCCCTCGAGGTGAGCTCGTCCCTGGCTTGGTTCGCCATGGTGACGACGGCGAGCACCTGGCTGCTGGCCCTGGCCTACAGGAACACTAAGTTCCAGCTCAAGCACCGCGTAGCAGTGCGCAGAGAGGACGCAGTCGCTCGCGAGA…	translocon-associated protein gamma	787	20	1.65e-91	0.8655	3	C:integral to endoplasmic reticulum membrane; C:translocon complex; P:cotranslational protein targeting to membrane		no IPS match
Contig_2568	GCAGTCTGAATTCGTCAGTCAAGTCAATCGGACGCCTACCTAAATACTCTCCCTAAATATTTTCTCAAGTGACAACTACAAACAATATTTTTAATTTGTATAGTTTCTGAACAAAGGACCTCAAGTCGTCTTTAAGATGGCTCACCCTGGTCCCGAACCGACACTCGATGCTTATAAGAGCGACATATGTGTTAAATTTGTCAAGATCCTCTCGGAAGTGAATGATCGACAGAGCCTTCTTGCCAACATTGCGAGCCTTGTCAATGTCGGTAGCCTGAAAAAGAAGAAAGAGACGAAATCGCCGATAAAAAAAAGGAAATCCGAGAGCAAAGTATCAGACATGAAGAAGAAATATCAGATGGATCAAGAAAATTTAAAGAAATTACGTGAAAAATTAAA…	viral a-type inclusion protein repeat containing protein	755	20	1.45e-09	0.5155	0			no IPS match
Contig_1323	AGGACTTTCGTCACGACGAGCTACTGCGCCTATTGATTTGTGTCTCGGTCCTGATTCTTGCTCGACATAGTTTTTGTGTGTATCAGAAATGGCGAGCCAGACACAGGGAATCCAACAATTGCTGGCAGCTGAAAAGCGCGCTGCCGAGAAGGTCTCAGAGGCGAGGAAGCGGAAAGCGAAACGCCTAAAGCAGGCCAAGGAAGAGGCTCAAGATGAGGTAGAAAAGTACAGACAGGAACGCGAGAGGCAGTTCAAAGAGTTTGAGGCCAAGCACATGGGCACCCGGGAAGGTGTTGCTGCTAAGATCGAGGCTGAGACCAAGATCAAGATCGAAGAGATGAATAAAATGGTCAAGACACAGCAGGAAGCGGTGATCAAGGATGTTCTCAACCTGGTSTA…	vacuolar atp synthase subunit g	1124	20	2.92e-54	0.911	4	C:apical plasma membrane; F:hydrolase activity; F:hydrogen ion transmembrane transporter activity; P:proton transport		IPR018062
Contig_1314	ATTTGAACTGTTTTCATTCAATAACAGSTTGTTTTTTGGTGTGGAGCTATTCAGTCAAATCGTATTACGTAAGTAATATTTTGATTTAAAAGAAATAACATGTCGTTTCTACTGAAACGCACCGTTGGGGCTAGCAGTAGTATAGGACGWAATATTCTGAAGAATTTAARAARCCCAGTTGTCGTACGCATCGCTACAAAAGCTGATCAAGCTGCTCCTCCAGCAGAGACAAGACCGACTGTAGCCAAAGTAAACCCTCTTCAGAARAGTCATTTAGTAGATTTTGGAAAATATGTTGCTGAATGTTTGCCAAAATACGTACAGAAAGTGCAACTAACGGCAGGCAATGAATTGGAAGTTCTTATTCCTCCAGAAGGTGTCATTCCAGTGTTGCAATTC…	nadh dehydrogenase iron-sulfur protein mitochondrial precursor	1234	20	1.03e-103	0.849	7	P:mitochondrial electron transport, NADH to ubiquinone; F:NADH dehydrogenase (ubiquinone) activity; P:electron transport; C:mitochondrial respiratory chain complex I; P:ubiquinone biosynthetic process; P:sodium ion transport; P:proton transport	EC:1.6.5.3	no IPS match
Contig_41	ACGTAGATTGCCGCCATTACATACCACTGTCAAAGGTGTGTGAAAATATCCAATAAAAATTGAGCTTTTTGAAATTAAACAGGAAGTTGTCTTCGGATAACAGAAATTTGGTGGAATTGGAGGCATCTGATTCTGATTTTATTCGCTCCAATTATTATGGCTCAAAATATTAATCCACATTACGCGTCGTCGTCAAATCCAGCGAAACAAAATGAAGATACGATAAAACTAAAAGATAATCATGCCGTCAGCAAACGGCTTCAAAAAGAATTAATGGAGTTGATGCGCTGTGCTGACAAAGGTATATCTGCATTCCCTGAGAGTGAGAATCTGTTCAAATGGATTGGTACCATTAATGGCCCCCAGGAGACAGTATATGCCGGCCACAAGTACAAACTG…	ubiquitin-conjugating enzyme e2 c	1206	20	4.5e-72	0.791	6	P:mitosis; P:regulation of cell cycle; F:ubiquitin-protein ligase activity; P:regulation of protein metabolic process; P:cell division; P:protein ubiquitination	EC:6.3.2.19	no IPS match
Contig_140	CTCGGYTTGTAATAAAATKGTTGCTCCGATTTCTCTTCTCCTCGTTTTGTTTGATTGATTTTCGTTTGTGCAAATAGCGTGGTACGATTAATTATTATTTATGACAGTGTCCGTTATTACAGTTTAACTTAATAATGTCGTCGGATTTTTATATACGTTACTACGTAGGCCACAAAGGCAAATTTGGTCATGAATTTTTAGAATTTGAGTTCCGCCCTGATGGCAAATTGCGGTATGCAAATAATTCCAACTACAAAAATGATACAATGATTCGTAAAGAAGCCTATGTACATCCTTGTGTAATGGAAGAGCTGAAGAGAATTATTGTGGACTCAGAAATTATGCACGAAGATGACCGTTTGTGGCCACAACCAGACAGAGTGGGAAGACAGGAATTGG…	mago-nashi proliferation-associated	612	20	2.66e-81	0.946	14	C:pole plasm; F:RNA binding; P:sex determination; P:cell-cell signaling; P:RNA splicing; P:regulation of pole plasm oskar mRNA localization; P:oocyte microtubule cytoskeleton polarization; C:spliceosome; F:protein binding; P:maintenance of pole plasm mRNA location; P:pole plasm protein localization; P:mRNA export from nucleus; P:mRNA processing; P:nuclear-transcribed mRNA catabolic process, nonse…		SignalP (SIGNALP)
Contig_216	CGGAGTTTTATCAGTTTAATAGTCACTGTCTGAAGTCGCCTTCTGCGCCAGTGTGTGTAAAGGCGCTTTCGACAGCACAATCTTCTTCGTTGCAAATTTTATTCAAGTTTTAATTGCCTTACAATATTTTGAACTCCAGCACCATGAAGCTGATCATCCTAGCAGCCACCTGCCTCCTGGCCTTCGCCAGTGCCTCAGCAGCTGACACCTGCTACCAAGACGTCTCCGTGGACTGCGCTCAGGCTTCCAACAGCCTCGCTCTCCCAAGATGTAACGCAGTCTACGGCGAATACGGTCGTCATGGCAACGTGGCAACAGAATTGCAAGCCTACGCCAACTTACATCTAGAACGTTCTTACGAATATCTGCTCTCGGCTGCGTATTTTAACAACTATCAGA…	ferritin light chain	1494	20	5.61e-102	0.689	4	P:cellular iron ion homeostasis; F:oxidoreductase activity; F:ferric iron binding; P:iron ion transport		SignalP (SIGNALP)
Contig_105	GATGACATTGAAAGAAGAGAGAGACTAGAATGGGAACGGAAATAGGAATAATAACTTGTTGATAAGTTTTTTTGCATAACAGGTGTATATATATTTTTAAGTTAAATTTGTTGTATTACAGTACGAGATTATAAACAGGCTTTTACTGAGTCGGGAAAACTGTGAAAAAGTAAAAATGACGGCAAATGTCCCTCTGATTGTAAGAGTGTTGGCTTCTTCGGTGTCAGTCGCCAACAGAGCTGGMAAAATTGTTCGTGATGTTATGAGTAAAGGAGAACTAGGAATCGTCGAAAAGGGTAAAGATGACTATCAAACTGAAGCAGACCGGTCTGCACAGCGCTGCATTGTAGCATCTCTTGCTGCACAATATCCCAAAGTGAACATTATTGGAGAAGAGGA…	pap-inositol- -phosphatase	757	20	1.06e-60	0.7285	1	F:inositol or phosphatidylinositol phosphatase activity		IPR000425
Contig_129	GTGTAGATTCAGACTTCGTACGATCAACACTACAGCAAAGAAATAAGTGATAACAACAGTTGAACTTGTGTCTACAAACAATAAACAAGATGGCTCACCCTGGTCCCGAACCGACACTCGATGCTTATAAGAGCGACATATGTGTTAAATTTGTCAAGATCCTCTCGGAAGTGAATGATCGACAGAGCCTTCTTGCCAACATTGCGAGCCTTGTCAATGTCGGTAGCCTGAAAAAGAAGAAAGAGACGAAATCGCCGATAAAAAAAAGGAAATCCGAGAGCAAAGTATCAGACATGAAGAAGAAATATCAGATGGATCAAGAAAATTTAAAGAAATTACGTGAAAAATTAAAAAGAGAGCAGATAACAGAAAAGGTAAACAACTTAACGAAGCAATTAG…	viral a-type inclusion protein repeat containing protein	681	20	4.51e-09	0.501	2	F:binding; C:intracellular part		no IPS match
Contig_43	GTCATAATTTGACATTGACAGTTGATAGTGACCAAAATATTTGGGGAATCGCTTAATCACATTAAAATATTGTTTTTTTTTTGCTTCAAATTATATCTTTTTCCAATAAACAATCATGAGGCGTCGAGCAGGATTAGGTGCCATACAGAAACATAAACTGGAACAAGAAAAATACCGGGAAAAGGGGTCGGAAATACAAGAGAATCAATTTCAACAGATGTCTAAACAACTGGAGGTGTTTAGGGAGAACTTGGAAGAATTCGCGACTAAACATAAAAGTGAGATAAAGAAGAACGCTCAGTTTAGGCGGCAGTTCCAGGAGATGTGCGCGGCCATTGGTGTCGACCCTTTGGCGTCAGGAAAAGGATTCTGGTCTGTATTAGGAATTGGTGATTTCTA…	ell complex eap30 subunit	881	20	1.02e-127	0.827	0			no IPS match
Contig_68	GGGCCCTTTGAAAACTCGACATTGACGTGCTACACATGTTTATAGAAAAATATTAAAATAATTACACAAAATGTCGGTTGTTAAGAAGAAGAAGCGTGTTTCTAAGAAAAATAAGAAGGCGTGGGGAAAATACTGTGATATTCGCGATGTAGAGGAGTTTCTTGAAGACCAGAGATTAGAGGAACGACTGGGTAAGTTTGAGACCAAGCCCGACAGTGAGTTGTTCGTGGTCGATACAGCCGGGGACAATAAAGATGAGGCTGAGGACAAGAAGCCACCAATATCCCATAAACTACAGAAGAGAGCCAAGCTGAAAGAAGTGCCCAAATGTTTCGAAGTTCTGCTGCCTACTTCTAAGGTTCAAGACCCAAATGCAAAACGTAACCACGTAAACCCAAT…	glioma tumor suppressor candidate region gene 2	826	20	5.14e-38	0.5205	2	F:molecular_function; C:cellular_component		no IPS match
Contig_788	GTTGTAGGAGGCACCGTGGATGCAGTTGGAGATACGCTGGGTGCTGTTGGCAGCACGGTAGGCGCTGTTGGAGACACGCTGGGTGCTATTGGCAGCACGGTAAATGCTGTTGGAGACAAGTTGGGAACAGGATGGGGTGAAGGCACCGCTGAAAGTGATGACACTACCACAAGCGATGTGGAAAATGCATCTTCGGACACCGCTTCAAGCTCTGATAATGCATCTTCGGACACCGCTTCAAGCTCGGATAATGCATCTTCTGACACCGCTTCAAGCTCGGATAATGCATCTTCGGACACCGCTTCAAGCTCTGATAATGCATCTTCTGACACCGCTTCAAGCTCGGATAATGCATCTTCTGACACCGCTTCAAGCTCGGATAATGCATCTTCTGACACC…	---NA---	1006							no IPS match
Contig_1017	AACTTTTACGAATATTTTCGGCGGAGCTGACAGGAATACGTGTTTACCATCCGAGCACCAGGAACGGATCCGCATTGATGACCCTCATGCCCCCTATGCCTCTCTTGCGCAATAGTGACGTCGATGTAGTCTTCTCTAGCACCAGCCCTGGGCCTGCAGTCTCGACAAAGATAGCGATCGCTTAACGACAAAATTCGGTCGATAAGTCCTAACGATCCGATCGTAACGATTTTTGGTAGTCTCTACTGCCAAAACTATCGAGTGTCATCGCAAAGTTACCGAATATTTTCGGTAAGATAACGATTTATCGTTATGTCATAGAATTTCCTKGCGACAGTTTTTGACAGCCCGCTAAGTGATAGCTACTATCGATATCGTTCCTATATTTGTTTATTTTAC…	loc100135188 protein	1594	20	4.36e-100	0.5455	0			no IPS match
Contig_2770	AGTCCTGACAATCTCTCCTACAAATAACCTAACCTCATGCTGTTGTATGTTACTATAATCATCGGCTAAAAAAATATCATATTTGTCTATTGTGCCGTTAGAACTGACTTYCTTGGTAAATAGATAGTTGACAATAATATTATAATTGCCAAAATGTCTCAGAAAGCTTCTACGAAGAACCCTAAAGCAAAAACTAGCGAGGAGATCTTTACAGGCTTTCAAGCACTACGCGGTGAACAACGTCAATTAGCCAATAAGATTTCGGAGTTGGAAATGGATCTGAATGAGCACAAAATAGTTATTGAAACTCTTCGCGGTGTGGATAAAACTCGTAAATGTTTTCGGATGGTGGGCGGAGTTTTAGTTGAACGCACAGTTGCTGAAGTGTTGCCTGAGCTT…	prefoldin subunit 2	1316	20	8.75e-32	0.722	3	P:protein folding; C:prefoldin complex; F:unfolded protein binding		IPR000215
Contig_1809	GCTTAATATATAAGCTATACCAACTAGGAGTGCCGGATCGTCTCGTACTCATCCTGCGAGACTTTCTGTCGAACCGCACCTTTCGTTACCGCATCGGCAAGTCACTATCTGACCCACACCCGATCACAGCGGGAGTCCCTCAGGGCTCTGTCATCTCCCCACTCGCCTTCTCGCTGTACACGAGCGATATTCCCAAGTCCCAAAAAGTGAAACTCGCACTTTTCGCTGATGACACGGCCATATACTATACAGGCCGTGACATTAAAACCATCGCCCGAACCCTCCAGGAGGCAGTCAATAACTTGGCYGACTGGTTCTGGAAGTGGAGAATCGAAGTGAACCCGGACAAAAGCCAGGCGGTGCTGTTCAGTAGACCACGCCACAAGCCTGGCACTCCCC…	reverse transcriptase	1303	20	2.63e-105	0.5895	4	F:endonuclease activity; F:RNA binding; F:RNA-directed DNA polymerase activity; P:RNA-dependent DNA replication	EC:2.7.7.49	no IPS match
Contig_400	GCATTGTCAAATGAAAAATTTGTCAATCTAAAAGAATTGGCCAAGTAAAATAAAAATTTATTTGTTAGCTATCACAAATTCATAATTTTATTGTTTTTATTTACAAAATAATTCAATGGCGTCAAGAATTCAGGCTACAGCTCGTCAACTCTCAAAAACATTTAAAAGAAAGAGTAGGTTYGATATAGGTATCGCCTCTGAACTACCAGTAGCTTATAAAAAGTTCTGGCGTGAATGGAAGATACTGAAACCAGCTGCAGTGCACTACATACCTCAGGAAGGGAAATGGAAGCGTGACGACCTCACTGGGGAGATACTTCCGATACAAAACGTCCCTCTTCCCCTTAAATATCCGGCGGAAATTAATGAGGGATTGTGGGGTGGCGAGGCTGTGGTAAA…	mitochondrial ribosomal protein l28	678	20	4.11e-63	0.778	8	C:mitochondrial large ribosomal subunit; F:3'-5'-exoribonuclease activity; F:structural constituent of ribosome; F:RNA binding; P:translation; P:RNA processing; P:regulation of RNA metabolic process; P:ribosome biogenesis	EC:3.6.5.3	no IPS match
Contig_63	CCTTAAATGTCAAAAATCTAAAGCAATACATACACACTGAATTGAAAATCTTTCTGTTTCTGTGAAGTTATAATCAAATAAGAAAAATAATTATGGATGACCCGGAGTTAGACAAGATTAGACAACAGCGATTGGCTCAACTTCAGGCTCAACATGGGGGGACAGGTGATCCGAATCATGCTAAACAACAGGAAGAAAGGATGCAGGCAATGGAAGAAGCCAAACACACAATACTTGCACAAGCACTTAGTCAAGACGCCAGAGCCAGAYTGAACACAATTAAGCTGAGTAGACCAGAAAAGGGTGCCATGGTTGAAAATATGATCTGTAGAATGGCCCAAATGGGTCARGTTCGCAATAAAATTACAGAACCAGAACTGATACAACTCCTAGAGTCGC…	programmed cell death protein 5-like protein	674	20	2.79e-56	0.777	1	F:DNA binding		IPR002836
Contig_2730	GGAGCCGACAAGTTATTACTGAGTCCAACGTGCGAACGATATTCTCCGACAACATCAACACAACCCTACGATAGTACGACAATGTAAAAATAATTTTAAACAATCTGATAATATTACAGTGTAATCTTCACCTTTCGACTGGTAAATTTACGAATCCATTCGAAGCAAGATTACAACTTGTTCTTTCAATAATATAATCATGAATTAATGTTGTATTAGTATTAAGAYCCTTTGAAAACCAGACAATACGGATAGTTTAGTGGAATTGAGAACGCGAATGTTGTATCAATATGTAATGATGAATAACATGTGGTGAGGTGTCTGACTGTTCGCGTATACCGCAGCGGTGCTCCCCGGAGCAACATTGTGTTTGGTGCCATAAGATGAATTTTAAATATT…	---NA---	1009	0			0			no IPS match
Contig_2576	ATAAAGGATTGTCAGTTAATAGGAATCTTTGACACTTCTCGTTCGCTCATTTGTGTGAATAAAACATTTTCTTAAAGCATTTGTACTGCAAAATGTCTTCTTTAACGACAGTTATACCCAAATTATACCAGGAATACTCAACTAAAACACCCAAAAAGCTTAAGATCATCGATGCATACTTATTGTATATATTTCTGACAGCGGTGATTCAGTTTGTGTATTGCTGCCTTGTCGGCACTTTTCCCTTTAATTCGTTTTTGAGTGGTTTTATTTCAACTGTCAGTTCCTTCGTTCTTGGAGTATGTCTACGCCTGCAAGTTAACCCCGAGAACAAGAGTGAGTTCCAGGGCCTGAGTGCAGAGCGAGGCTTTGCAGACTTCATATTTGCACATCTTGTGT…	defender against cell death	774	20	1.33e-45	0.8535	3	C:oligosaccharyltransferase complex; C:plasma membrane; P:anti-apoptosis		no IPS match
Contig_2575	GGACTSMATKTRAAWCaSCSGTAATGGTGATATAAGAACTCTTCTGTTCCGAGTTCCTATGATATTGAAAAGAACTATCGGTCGTATCGTATTATCATTATCAGTACCACTACTTGCCCCAACCGGTGTGGTGAAATTACTGTCACAGTTTTGCGTAACAGTGCCAAAACAGCCTATCAATATGGAAGGTTTGGAGTTGGTTTCATCAAATAAAATATTTGGGGGTCACCAAAAGGTGTACTCTCATGAATCGTCTGAACTAAAATGCAAGATGAATTTCTCTATATATTTGCCACCTCAGGCTGAAGCTGGTGATGTTAAATTACCTGTTATATTCTACCTCTCAGGACTCACATGCTCTGAACAAAACTTCATCTCTAAATCTGGGTTCCAAAAGTA…	esterase d	815	20	5.83e-79	0.783	4	C:cytoplasmic membrane-bounded vesicle; F:S-formylglutathione hydrolase activity; F:carboxylesterase activity; P:methane metabolic process	EC:3.1.2.12; EC:3.1.1.0; EC:3.1.1.1	no IPS match
Contig_58	GGTGGTCAAGGAATGCCGAGTCGAGTGTCAGTTGYCkGAAATCGAGCGACTCTGAAAATAACCTAAATCACGCGTGTCGTGTTGTTGATAGTAAAAGAAAGTTACTTCTGTTATTTGTAACTATGTCGGCTAATGAAGCAGAAGACCAGATGGAGGCTAGTTCCTCTGGAAGTGAAGATGAGGTTATGGAAGGAGAGGAAGAGGACGATGACCGTCCCAAGACTTATCTCCCAGGACAACCTCTGAAGGAAGACGAGCGGCTGGTGTGTGACCAGTCGGCCTATGTGATGCTACATCAAGCTCAGACTGGCGCCCCTTGTCTAAGCTTTGACATTGTTCCTGATAATCTTGGTAACGACAGAAATGAGTACCCGATGACCGCTTATTTGGTTTCCGGCA…	lethal 09851	774	20	1.61e-67	0.709	0			SignalP (SIGNALP)
Contig_52	GGAACTCGAGGACTCATCACAATGTTTAAGTCGTCTTTCTTGATTTTGAGCTGCGTTGTAGTAGCTGTTATGACGCAGTCACGGGAATGTGGGCGCAATGAATATTTCACGTCGTGCGGTAGTGCTTGTCCAACTACATGTTCAAATCTGGGGCAGAATAATAATTGTATAGCGCAATGCGTTGTCGGCTGCTTTTGTGACGAAGGTTATGCAAGAAATGACGATGGAGAATGCATACCTGTTGGTGACTGCCCGTCCCAGTAGGTATTAAAAGCCTGGTTCAGGGTAGGTGGTGCTTCCACGGTGTCCAATGCGATAGCATAAGTCATGTTTGTTTTGTCTTCAGATGTTTACTTTTTGCATATAAGTAAGTTTATCATTTGCACTTATGTTACTCGG…	cysteine-rich venom	493	20	3.03e-39	0.609	0			SignalP (SIGNALP)
Contig_1718	GGTGTCAAAGAAAGTAGGTGAATATGTTTGTAATTGCGAAAATCCATGAAAATCTCCTGAAATTTAATATAAATCGATGTGATAGTGCTTAATTTAAATGAGGAACAACCCGTAGCACCAGTTCTTAACTATATTTCAGTTACCAAACTTAAAACATATCCCCCAGTTGACTGACAAGTGTTACAACAAACAGGTTAAGTTCTATAACCAATTCTGKTRTCRMWKWARGCTTGACCATGAAGCAAATAGTTGCTAATCAAAAAGTGAAGATCCCTGAGGGGCTCACTGTACACGTTAAATCGCGGTTGGTGACAGTGAAAGGACCGCGCGGAGTTTTGAAGAGGAACTTCAAGCACTTGGCTGTTGACATTCGCATGGTTGGCCCCCGAGTCCTGAAGG…	ribosomal protein l9	835	20	6.97e-99	0.917	5	P:mitotic spindle elongation; F:structural constituent of ribosome; C:cytosolic large ribosomal subunit; P:translation; P:ribosome biogenesis	EC:3.6.5.3	SignalP (SIGNALP)
Contig_111	CAGAATAGAGGTTAAGAACSGCAGTCGCATGGAAATTTTGTCCCCACATTACAATCATATTTTTGTAGTCAAGAATAATAATTGTTGCAATGGCCGCCGTAAAAAAGGACGAGGAATTGARCAAAAATGAAGTTCTGGAAAACGGCGATGAAGACGAATTAGATGCAGTAGACGACGGCGAAACTAAAGATCCCGCTAAGAAGAAGAAAAAGAAAAAAAAGAAGAAGAAGGCAGAAAATGACACAAATGCWGAGAATGATGTTACTGAGGATGTTGGAGATAAAATTGAAGCATTAGCTGTAGAAGATGGTGATGAGAAAAAGAAGAAGAAGAAAAAGAACAAGGGCAAATCTGGCAARGGTCCATCAAAGGAGCAGACCAACCCTCCAACCATYCCTA…	methionine aminopeptidase	1074	20	7.26e-124	0.7585	2	P:proteolysis; F:methionyl aminopeptidase activity	EC:3.4.11.18	no IPS match
Contig_1112	GGAGACTCCAGGGTTAACATCACGAAGAGCGAGTGCGGAGCCAACGGGCCTTGCGGGGGAACTGCTGTTGTCAAGTACACGATGCTGTCATCAGGWCACGTGATACAGACGCTGCTCCACTTCCTGCAGTCCACCGCCTCCTACACCCTCATGCTGGTGTTCATGACCTACAACGTGTGGCTGTGCCTGGCGCTGGTGCTCGGCCTGGCTGTCGGCTACTTCTTCTTCGGCTGGAGGAAGAACACCGTCGTCGACGTCAACGAGCACTGCCAATGATGTCCACCACCCCGGAGTGGCCCCAGACCTTCCCACATCAAGAGATTCTATCAAAAGCTGGTTGCACTCGACATCCCCCGTGAAGTCCGTCGTATAACTAAATTCAGTCGCGTGCGATTTAGT…	high-affinity copper uptake protein	1410	20	3.3e-40	0.795	0			no IPS match
Contig_310	TACAGCTACACTTGCTCAACGGCAGATAAGCGCAGCGGTATTGCTGCGGTGGAACTTTAATTAGTTTACTCGTGCAGAAGCCACAGCTGGTGTCAGACARTATTAAAAATGCCTCCCTCTATGTCGTTGACGGCTCAAGTGTTAGCAAGGAATACCAATGTGCCTATGTTTTACGCAGCCTCGAGGGCTGCCAGTTCTTTCTGGGGCAAAGTTCCTATGGGACCCCCGGACGTCATCCTGGGCATCACGGAAGCTTACAAGAAAGACAAACACCCTAAGAAAGTGAACCTGGGTGTGGGTGCGTACAGAGACGATGAAGGAAAACCTTTCATCTTGCCATCAGTGAGGAAGGCAGAAGAGCTGGTCTACAGCAAATGCATGAACCACGAGTATGCACCG…	aspartate aminotransferase	1602	20	0	0.7645	30	P:oxaloacetate metabolic process; P:fatty acid transport; P:aspartate catabolic process; C:protein complex; P:glutamate catabolic process to 2-oxoglutarate; P:aspartate biosynthetic process; C:mitochondrial inner membrane; P:response to ethanol; F:phospholipid binding; C:extracellular space; C:cell surface; F:enzyme binding; P:glutamate catabolic process to aspartate; F:carboxylic acid binding; C…	EC:2.6.1.1	no IPS match
Contig_1773	GTAATTGCGAAATAATACACCATATTGGGTGTATTATCTGACCAAAAATATTTTATTGTTATAATTGGCGGCTGAGTGACAAGATGGCCGCCTTAACTTCGTCAGCTATTGCCCTGATATTAACGGCACTAGGGTTAAACGAGTCCATGTTCCCTGATGAGGCTAATTTAAATGATGTCACAACATTTGACTATATCATCGTGGGAGGGGGCACAGCCGGTTGTGTTCTCGCCAGTAGGCTGGCAGAACTTGAGAACAGTACCGTACTCCTCGTAGAGAGAGGTGAAGATCCACCACTGTTGTCATACTTATCAGGACTATTCTTCTTACTACCAAAAACAAGTATTGACTACGACTACTCTTCCGTTTTTGACGATTACGCAGCGAGCGGCCAGGGTA…	glucose dehydrogenase	2107	20	2.13e-92	0.5	1	F:oxidoreductase activity		SignalP (SIGNALP)
Contig_2587	GTCTATGGTTTGGCTTGTGTTGAATAGGTGTGTGGCGTCGCTTGATATTGTGGAATTACGTGAAAAATAGATTTAATACCCTCGTTTAAATTACATTTTGTCAAAATTTAGACCATATACCAGCCGCTATTTTAATAGCATTTTGTACGTGCTGCTGGAACAGCGTTAGCCATAGCGGATTAATTCTCATTCTCGGAGGCATCATCACAAACCCTCAAAATGACTATGGACATTAGACCTAACCACACAATATACATTAACAACTTGAATGAGAAAATAAAAAAGGAAGAACTGAAGAAATCTCTTTATGCTATATTTTCTCAGTTTGGTCAAATATTGGATATTGTGGCATTAAAAACACTGAAGATGAGAGGACAGGCTTTTGTTATATTCAAAGAA…	u1 small nuclear ribonucleoprotein a	816	20	2.81e-89	0.8455	10	F:mRNA binding; F:U1 snRNA binding; C:snRNP U2; C:snRNP U1; P:regulation of alternative nuclear mRNA splicing, via spliceosome; C:snRNP U11; P:female germ-line sex determination; F:nucleotide binding; P:primary sex determination, soma; P:oogenesis		no IPS match
Contig_101	CAGCGATGTATGTTTACGATAGCCAGATAAATCATAAAATCAAAGCACACAGAATTGTTTTTATTAATAATAATAATCATTTTTGAAAATAATTTGGATTTTATTCATCGGAATGTATCGYGAGGCGCGAGTCGCAGATGTGTGCTGCGGCTTATATTTTATTTGTGGTAKTTGATTCGGTTATTATRATTTGTCTGTTGATTATTTTAGTGTTTGGCGGATGTGTGTGTGTATGTGTGGACAGACGGGAGCCTGGCTTGCCGCTCTCCACTCGGGACGGTGCTGGGCTGCTGTGCAGTGCTCTGCACACTGTGCATGCTGCTCTGCACAGCATGCTCAGCAGGCGACGCACTGCGACAAACATTGTTCATACATAACCGAACGAGTTTTGCTCAAAAA…	hypothetical protein Mflv_5433 [Mycobacterium gilvum PYR-GCK]	973	1	0.298339	0.46	0			SignalP (SIGNALP)
Contig_2259	GGTGGCATATTTCTTCTACAGTGAGATTCGTAATATTGTTAATTTTTAGATAACTGATTTAGAATTATAATACAAAAGTAACCTATACCAGAATGGAAGAAATTGGTATCATATTGCCGGAGAAGGATGACCAAGTCGTAGATGCCAAGGGATTATCATTCCCAGGACCTCAGACGTTTGATGAATTGGAATCTGAAGATCTCTACACTAAATACAAGAAACTCCAACGTATGCTTGAATTCTTGGAAGTTCAAGAAGAGTACATAAAGGATGAACAAAGGAACCTCAAGAAGGAGTACCTTCATGCTCAGGAAGAGGTGAAGAGAATCCAGTCTGTACCTCTTGTGATTGGTCAATTCCTTGAAGCTGTGGACCAAAATACTGGCATAGTTGGCAGTA…	26s protease regulatory subunit 6b	1380	20	0	0.947	8	F:endopeptidase activity; C:proteasome regulatory particle, base subcomplex; F:ATPase activity; P:protein catabolic process; F:ATP binding; P:proteolysis; C:nucleus; C:cytosol		IPR007087
Contig_389	CGCAATTTTCTTTGCACACAAACACATTTCGGTTCGTAAGTGTTGTTGAATATTTTGTCATTAAAATGACATACAAACGAAAAAAATATCACCACGGTGACACCCACCTGAAGAAAAGGTGGAGAGTGAGGAATCGGAAGAAGGATCTTGATCAAATTGACGACGATATAAAAGAAGAAAACGCCGAGAAGTTATTAAATCAAAGTGTAGACTTGGACCTGCCGGGTGCAGCGCAGCAYTACTGCTTACATTGTGCTAGATATTTCATAAACGAGCAATCGCTTAACGAGCACTTCAAAACAAAAGTCCACAAGCGAAGGTTGAAGGCGCTTGAGCTCGAGCCTTACACTATCGAGGAGTCAGAACGCGCCGCAGGACACGGCARCTTCAAGCAGGCGG…	zinc finger protein 593	1113	20	5.82e-47	0.7815	2	F:zinc ion binding; F:nucleic acid binding		IPR003604; IPR007087; IPR015880; PF12171 (PFAM)
Contig_2719	GCACTTAGAGAATTTTGCGTTCGCTTGATGACCGGCCTCATGTAATCGTACTTGCACTAACGTCGGTCGGTAATACGTAGGCAAAATGAGTGTCGAAAATCCTGCTAGCGACAATGATTGTGAATCAGGAAAGGTAAATGGTAATAGAAATGAACACGTGAATGGTGTTCACAACGGATATAGTAGCTCCGAGAAGCATAAGTCAAGTCACAAGTCATCCAGTAAGGACAAGCACCGAGACAAAGATCGGAACCACAAGAGCTCGTCCAAACACAGCAGCGATAAGGATAAAGACAAGCATTCATCTAGTAAAAGTCACAGCAGTTCACACAAGTCCTCCAGCAAAGACAAAGACCGCAGCGAAAARGATAAAGAGCGCAGTGATCGAGAGCACAGCAG…	dna topoisomerase type i	1082	20	7.23e-55	0.4625	11	C:polytene chromosome puff; P:chromosome condensation; F:DNA topoisomerase type I activity; P:instar larval development; P:chromosome segregation; C:DNA-directed RNA polymerase II, core complex; P:embryonic development; P:oogenesis; P:DNA topological change; P:cell proliferation; C:cytoplasm	EC:5.99.1.2	no IPS match
Contig_2108	GCAGCCCTCCATTGACAGTCAAGCAAACAAATTGATTCAGCAATTTCGAAAAGAAAATTATAATAAAATACAAAAATACAGTAAGCAAACCTTCACTACCTTGTCTACTATAGGTATACCAGTAAAGCATTTTAAGCACAAAGTGTTTCTATTTTATTGAAGTCGATCAACATGGTTTGTGTACCTTGTTTCGTCATTCCCGTATTATTGTTCCTTTGGCATAAATTCATCCAACCTTATGTTCTTCGCTTTTGGAATCCCTGGGCAGTCAAAGACGCGGATGGCAACGTAAAAACCGAATTTCCATTTAAATGCGAAGGCGGAGTATGTGCGTTCAGCAAGAAGAAGGATGACAAATCAAACAAAGACACGGAAGTAAAGGACCAGAATATCACTTCG…	cg18508	728	20	1.82e-22	0.696	1	P:cell redox homeostasis		no IPS match
Contig_670	GGTTTCATTCGAGTCGARCGTATTTCGGAATTCGGTCTGTAGTGATTTGGGTGTGTCGCTGAACAAAGAAACTAATCAACATGAGTGGACAACAGTACTACCCTTACAAGTGCACCCCCACGGTGTACCCAGCGGAGCCCTTCGAGCCTGCTGCGGACGCCGAGACTCTTCGCAAGGCGATGAAAGGAATCGGCACCGATGAGAAAGCCATCATCGATGTCCTTTGCAGACGTGGTATCGTCCAGCGTTTGGAAATCGCTGAGACTTTCAAGACCAACTACGGCAAGGACTTAATCTCTGAGCTGAAGAGCGAGCTGAGCGGAAACTTGGAGAACGTGATCGTGGCGCTCATGACTCCCCTCCCCCACTTCTACGCTAAGGAACTGCATGACGCCGTCG…	annexin ix-a	1062	20	3.37e-174	0.8995	3	F:actin binding; F:calcium ion binding; F:calcium-dependent phospholipid binding		no IPS match
Contig_911	GGTTTGAGTCCGTCGTATATTTCCGAACAAAATGGCTGTAGCCATGGCTCTGTTTTGGGTTTCTCTTGTTTTATCAGTAATCGGCTCCAATGCTGGGGGAGAGTTCAGTGTTCTTCATAGTCCAGAATCCCTTAAATTCTCGGGTTCAGGAAAAACCATGGAAAGTCTCCTGAAAGAGATCTTTTCAGCTGCACTGGGACTCTCCGTCGAAGAGAATTCAGAATGGAAAGGCATGTATGTCATGGATCCCTTCAACACACCGGAAGCCGTTGTGGAGGTTTACATTGATGGCGTCTCCAGCCTTGGTGAAACTGCAGGATTAAAGTCCAAAACCTACCCTCTGATTGTGAATGAGTACGAGCCAGACACATTCCAAGGTGTTAAACACAGGATCAAGCA…	cg8444 cg8444-pa	1378	20	2.29e-62	0.5045	1	C:integral to membrane		SignalP (SIGNALP)
Contig_668	TATGTAGAGTATTCGTGAGTTTATGTTGAGGCGCGGCGCTAGCGCCTACAGACCGACGACGGTCGATAAAAATCGTATTATACCGAGATAGTTCCGCCGATCTACGTACTTTACGTCTTGTGTCGATTACGGGGATGAAAAAATGTTTATGTTTTGGATTTATAAAATCCGCGTTTCGAAATTGAGCTTATGTATTCGTGTAATCGCCTTTAGTTTGTGGCCTATCCTTTGCAATAAATATAAATTATGTAATTTTCGATGGCGTTTTTGGATACTAGTCTGTTTATGTGATTGTTTTTTGCATTTTTACCAACGATGGAAAACCACATCTCATTAATTAAGATTGAATCAACCTAATATTTATATAAGAGAGTTAAGGGCAATATGTGACATTATTCC…	---NA---	1053	0			0			no IPS match
Contig_836	ACTGTGCTGTTATATGACGCCGGCGCAAGCTTGTGGGATGCTGTTCTTGATATCTCAAGTGTTGAAAGGTGGGGAGAAGAAAGATGCTGTGAAGCTGGTTTGGACTAAGAGGGAGATTAAAGAGGAAATAAAAGAAGAGTCACCAGACCAAGAAGATCAAGAAGAGAATGCAGAAGACACTATCACAGAAGTAAACAATACATTGGACAGCACAGAGGATGATGAAGTTAAAGTTGAGCAGAAGAGAGTCGATCTGTTGAGGGGAGATAAGAAAGATCTCTTGTTAGATGACGACGAAGAAGAATCCTATGTGGACCTCAAAATAGATGACCAGGGCAACATAAAGCCGAAGAAACGTAAGCAAGGACCTGTCACCGCCGGCTGGTACCACGCCAAGGT…	ccaat enhancer binding protein zeta	1690	20	2.43e-80	0.4895	3	F:DNA binding; C:nucleus; P:transcription from RNA polymerase II promoter		no IPS match
Contig_729	GGCTTTTCCTGTTAAATTTTCTCCTGAGAGAAACTAAAAATGGGTCGTTACTCTCGGGAGCCTGATAACCCAGCGAAGTCATGCAAAGCGCGTGGCTCAAACCTCCGTGTTCACTTCAAGAACACATATGAGACAGCCATGGCGATCAGGAAACTGCCCCTGCGCCGAGCTGTACGTTACCTGAAGAATGTGACAGAGAAGAAGGAATGCATTCCGTTCCGCCGCTTCAACGGTGGCGTAGGCCGTTGTGCACAAGCCAAGCAGTTTGGCACCACACAGGGTCGCTGGCCCAAGAAGTCYGCTGAGTTCTTACTCCAGCTGCTGAGAAATGCTGAGTCCAACGCTGACTACAAAGGCTTGGATGTTGACAGGCTTGTCATTGATCACATTCAGGTGAAC…	60s ribosomal protein l17	642	20	1.12e-104	0.916	4	F:structural constituent of ribosome; C:large ribosomal subunit; P:translation; P:ribosome biogenesis	EC:3.6.5.3	SignalP (SIGNALP)
Contig_2720	GGTAGTCTCGAGTCCAGAGCGGCGCGCGCCTGCAACGAAATAACACAACCACAAAGATGTCGATAGTACCTCTAATGTTCCGCGACTGGTGGGACGAGTGGGACAGGCCCTCTCGTCTGCTAGACCAGCACTTCGGCATGGGCCTGAAGAGGGACGAGCTCCTCTCTTCCCTCTCCACCCTCCCCTCCTCCTCGCTGTTCAGGAACTCCTACTTCAGGCCATGGAGAACGAGTCTGACGAGGCAGGAGTCTGCTTCCACTATTAACTTGACTAAGGAGAAATTTGAGGTCATCCTAGATGTCCAGCAGTTCACACCTGAAGAGATCACAGTGAAAGCCTCGAACAACAGCGTTGTTGTCGAAGGCAGGCACGAGGAGAAGCAAGACGAGCACGGCTTCA…	lethal essential for life l2efl	671	20	4.5e-99	0.7835	2	P:embryonic development; P:response to heat		no IPS match
Contig_2114	TGTCAAGCTGTCAAGAGATGAATGGGACATCAGCTTGCTAATTCATTAAAAAATATTAACAAAATAAAAGAAACAGAGGCTTAACTCTGTTTCAAAATGTCTGTAAAATTATTCTCGCTTGGAAACATCTTGAGCAGACCTATAAGTATTCTTTTGAAGCAAAACAATGTAACACCTAACCTTAAAACTAACTTCAGCACTTCGTCTGTTGCTTGTGTGAATTTTTTCAACAAATTGCCCGCAGAAAAGCTGTGGAAGTCAGTGACATCCGTAAGTAATGCTGGTGCCAAGAAGGGTCGTGGTAGAGGAGCGGGACGCATCCGTATCCGCGACTTGAACCGCGGTCAGGTGATTGGAGTGGGCAAGATCAATATGCTATGGCCTGGTTTGTCTGCACCT…	mitochondrial ribosomal protein s5	656	20	1.26e-82	0.73	5	C:mitochondrial small ribosomal subunit; F:structural constituent of ribosome; F:RNA binding; P:translation; P:ribosome biogenesis	EC:3.6.5.3	no IPS match
Contig_851	TGTGGAGTTTCTTGCAACGGAGATAAAAATGCCATATCTGGTTGTGGTGGCTATTGCGGTAGACGTTGTTCCACCTACAATAAAGGAGTAGTGGCATGCCCCCTTATCTGCCAACTAAACGGCTGCGATTGCAAACAAAGCTACGTTTACGATGACAATCTGAAGAAATGTGTACAACCTAGGAACTGCACACCAGTGTGTAAAGCAAATGAAGTATTTGACAGTTGTGCAAATGGAGGTTGCGATAGACGAGAATGTGCAGATCTTGCATATCCAAATCTCTGTAGAGACCCCATCGAGTGTATTGGAGACTGTGTTTGTATTGACGGATACTTGCGTAATGAAGATGGCTTGTGTGTACCCGAAAAGGAATGTAAATTGGAATACAACAGACCTCAT…	antitrypsin precursor	2174	20	5.26e-78	0.5705	1	F:endopeptidase inhibitor activity		SignalP (SIGNALP)
Contig_801	ATCACTATAWAGTTTGCGGCGAGTGAATAGTTTACTGAGAGTGATTTGTAAAATATTTGTATTCTAACTAAACAAGAAAATGTCTGCGAGATACGAYAGAGCTATTACCGTATTTTCACCAGATGGTCATTTACTTCAAGTAGAATATGCWCAGGAAGCCGTACGCAARGGATCGACAGCGGTCGGTGTCAGAGGCGCTGATGTGGTCGTCTTAGGAGTTGAAAAGAAATCAGTGGCAAAATTGCAAGAAGAAAGGACTGTGAGAAAGATCTGTCTTCTGGATGACCATGTCGTAATGGCATTTGCCGGATTGACTGCCGATGCAAGAATCCTCATCAACAGGGCCCAAATTGAGTGTCAGTCGCATAAGTTGACTGTTGAAGATCCTGTAACTTTGGA…	alpha4 proteasome subunit	699	20	9.55e-111	0.943	4	C:proteasome core complex; P:ATP-dependent proteolysis; F:threonine-type endopeptidase activity; P:ubiquitin-dependent protein catabolic process	EC:3.4.25.0	no IPS match
Contig_92	CATGTTCTAAACAATGTACTCAGAAAAGTTCTCGGAAATGATTCTGATCAACGCGGTTCMCTTGTTATGCCAGACAGACTTAGGTTTGATTTCACCAACAAGGGTCCGATGTCYATCAAACAAATAAAAGAAACTGAAGATCAGATCAAAGACATCATAAATAAAAATAAACCTGTTTACGCTAAACATACTAGCCTGAACGACGCTAAAAAAATTAAAGGTTTGAGAGCTATGTTTGATGAGCAATACCCAGATCCAGTCCGTGTTGTATCTGTTGGTGTTCCAGTTGAGGAATTGGARAAAAATCCAGAAGGCCCAGCTGCTTATGAAACGTCTGTGGAATTTTGTGGAGGGTCTCATTTACATCAAACAGGWCAYATTGGAGATTATGTTATTGTG…	alanyl-trna synthetase	1177	20	2.09e-159	0.753	7	C:cytoplasm; F:alanine-tRNA ligase activity; P:alanyl-tRNA aminoacylation; F:nucleic acid binding; F:ATP binding; P:alanine metabolic process; P:aspartate metabolic process	EC:6.1.1.7	SignalP (SIGNALP)
Contig_799	GTATCCAGTGTTCATACGAACAAGTTGTGTGAACTAGGAAACATGCAGAAGTTAACTTTGTTCGTGGTTGCGCTTGCGACGGTCGTGTTGCATTGCGATGCGAAATATTTCGCGACGAGATGCGAGCTGGTACATGAGTTGAGGAGGCAAGGGTTCCCGGAGGATAAGATGAGGGATTGGGTATGCCTGATAGAAAACGAGAGCGGCAGAAAGACAGACAAAGTGGGCAGAGTGAACAAGAACGGCTCCCGAGACTACGGCCTGTACCAGATCAACGACAAGTATTGGTGTAGCAACACCAGTACTCCTGGGAAGGACTGCAACGTTACTTGCGCTGAAATGCTTCTAGACGACATAACCAAGGCGTCGACTTGTGCCAAAAAGATCTACAAGCGCCAC…	lysozyme	1015	20	6.31e-82	0.8795	6	C:extracellular region; P:cytolysis; P:cell wall macromolecule catabolic process; P:defense response to bacterium; F:lysozyme activity; P:carbohydrate metabolic process	EC:3.2.1.17	IPR001916; IPR019799; G3DSA:1.10.530.10 (GENE3D), SignalP (SIGNALP), SSF53955 (SUPERFAMILY)
Contig_1877	GCTKCTGTCAAAATTGTCTGCCGCTTGCCACATGTCAGTCAATAATTACAGTGATTTTTTCATATTTTACTAAAATTATACCGCAAAACAGCCACACAAAATGAAACCCCTTATGCTGCAAGGGCACGAGCGTGCCATCACACAGATCAAGTATAACCGTGAAGGTGATTTGCTGTTCTCCGCCGCTAAAGATTCCAAGCCGAACGTATGGTGGTCTTTGAACGGTGAACGCCTCGGAACTTTCAATGGCCACGGAGGTGTCGTTTGGTGTCTCGATGTAGACTGGCAGACCATAAACCTCATCACCGGTGGAGGTGACAGTTCATGCAGATTGTGGGACTTGGAGACTGGTAAGAACATAGCTACAATCAAGACTAACTCCTCGGTGAGAACATGTAA…	eukaryotic translation initiation factor 3 subunit 2	1488	20	0	0.8435	5	C:eukaryotic translation initiation factor 3 complex; F:translation initiation factor activity; C:cytosol; C:ribosome; P:regulation of translational initiation		SignalP (SIGNALP)
Contig_968	GGAAAAATATTGTCTGCGACTGAAATTATTGTGTTGGTTCGCATAAAAGTGTTTTATTATTGAATGTGGCTAAAATAACTTAACAAAATGACTCTCACTAAGATGGAGGTGGATTCGGGGAAAGGAGAAGGGTTTCGGCCATACTACATAACAAAGATTGAAGAACTGCAACTAATCGTGGCCGAGAAATCTCAAAATCTTCGTCGTCTGCAAGCCCAGCGAAATGAGCTCAACGCTAAAGTTCGTATGTTGCGTGAAGAGCTGCAGTTGTTGCAAGAACAGGGCTCCTACGTCGGCGAGGTGGTCAAGCCCATGGACAAGAAAAAGGTCTTAGTCAAGGTGCACCCGGAAGGTAAATTCGTGGTCGACTTGGACAAGAACGTCGACATCAACGATGTG…	26s protease regulatory subunit 8	1353	20	0	0.9735	8	F:endopeptidase activity; C:proteasome regulatory particle, base subcomplex; F:ATPase activity; P:ATP-dependent proteolysis; P:ubiquitin-dependent protein catabolic process; F:ATP binding; C:nucleus; C:cytosol		no IPS match
Contig_316	GTAATGTAAGTCGTGAGTTGTGTAGCATTGAATTAGTTGGACACTACCGGGGGCTAAAATAGGCAGTGCCATGATATTAGTGATGAATTTCAAATTAGTTCTATTGCTATGGTTAGTGAACTACTCATCGGCTCAAGATGCGAATTGTGACTTCTATCAACAAGTAGATGTGGGTACAGTCTACTATGTGAGTAGTCCCAACTACCCAGGGTCCTACACTCCTGGGCAGCGATGTAGGTGGATAGCCACCTGTCCTCAAGGGTACAACTGTAGGCTGGAGTGTCCGGCTATCGAATTACCTCAGTCACCATCATGTTCGGTGGATCGTCTGCTGGTATCACGCTCGGGAGACCCTCAGCTCAACGCAGCCGACACCTACTGCGGCAGAGGGTCACTGAC…	silk gland derived serine protease	1656	20	2.75e-145	0.623	2	P:proteolysis; F:serine-type endopeptidase activity	EC:3.4.21.0	IPR018271
Contig_1966	AACCCTGACTTACATTTTGAAGAACCAGCAGTCCCCAGCGACTGTCGCCAACTCCACCAACCCTTACTACGTCGCTATCACTGAAGCAGCCGAGGACCTTGGCATCACAATTGTACCGACGCTGCCGCCCGGCTCGACGGACGCGCGTCACGTGCGTAACGCCGGCTACCCAGCTTTCGGCTTCTCCCCCATGCCCAACACTGAGATGCTTCTCCATGCCGTGGACGAACATGTTGCCGTGTCAGTCTTCAATGACGGCATCGACATGTATGAAGAAATCATCACCAGATTGGCCAACTTACCTGCTAACTCCACAGCTACAGATCAGAGTGTTTATCTTTATAGTACAGCTTAACAAACCAAACCAGTAATGTTCTAGAAACACTRTGCCAGTGCATT…	cg6465 cg6465-pa	924	20	2.74e-17	0.645	7	F:protein dimerization activity; C:cytoplasm; F:metallopeptidase activity; P:cellular amino acid metabolic process; P:proteolysis; F:aminoacylase activity; P:urea cycle intermediate metabolic process	EC:3.5.1.14	IPR002933; G3DSA:3.40.630.10 (GENE3D), SSF53187 (SUPERFAMILY)
Contig_1964	ATCAATGTCAAACTGCGTTCGTCTGSRTCTGcaTCTGCTGCAGCSGGAGACATTTTGATTGGAAAAACGAATAACAACTTGATTTCGCAACATAATATCTTATTATAGTTTAAATGCGCAGCATTGGGATAATATTTTAGACGTGGCTATATACGTATTAAGATGCTAGTACGGAGACTTACAAGATCCTTATGGAACGCGGTGAGAGTGGAAAAGAGGTTTCTAGCCTCTGAACCGTTAAAACCACAGACTGAAGAAAAAGATAGCGTTGACCCAGTCCAGTTGGAGGCTCTAGATAAAGACATATGTCTGTTAGTTGATGAGAAGGACAACTTCGTGGGAACGGCCACCAAAAGAGAATGCCATAAAGTAGGAGATGATGGTGAAGTACTACTCCAC…	cg5919	796	20	1.13e-103	0.76	4	F:hydrolase activity; F:isopentenyl-diphosphate delta-isomerase activity; P:steroid biosynthetic process; P:terpenoid biosynthetic process	EC:5.3.3.2	no IPS match
Contig_951	CATAAAATGTCAAATGGAAATGAAATGCACCACATGTTTTTGATTKGCTTCCTTCCTTGAGTTCCTTGATTCTGTGTGTGTTAAGCGGGCTGTATTAAAGTTTGTTTGAAATAGTATTAAAATGGGAAAAGCTAAAAAGTTTAAGCCTTCCCAAGTAGGGAAGAATTTAGCTTTAGCAGATCAAATCGAGTCCGTTAACTCTGTGAGGAGTAAAAATAGAACGAAAGAGAGGAACAGACACGACGATGATGAAGAGTTTGTCAATGCAGACTTATCTAAAAAAATCTTAAAAGCTGCAAGGAGGCAACAAGCTGAATTAGGTGATGCTGAAGAAGGGCCGTCTCCTGCAAAACATGTAACTCTTCCTGCTACATTCAAAGACGCAGATTCTGATGATGA…	bystin	1421	20	0	0.776	5	C:cytoplasm; P:cell adhesion; C:nucleus; P:female pregnancy; P:ribosome biogenesis		no IPS match
Contig_947	TGTCTGCGGCCGGTTGCGCACCATTTTATCTTGTACTWRTSTKYRgccgKTTGcKMAYMAWTWtAWCTWSTWCYaAtgTTTAWTTSTAATAMATWRAYWACKTYSAKTYAMTTCTaCMTMCRTTGMTRWSKTTKRGTcGARMTTRMKYSTSYRTTKSTGWGWTTWGSTGRWRTTRAGWSWGTAYTTGTKWGATWTWGWcTYKGTGTTKARWYMGYGAYKWGTTWSAWWWWGWWWWSWSWWKAATYYGCtGcWTGWGTKSAtCWWMAMcKtcWAAASAtCMcAGMATCtRCTgcTTGYRTSGRTcTTCaCMWWSYMWRGMWCYMARMATSCTYTGCRTYGtGWWTTMWRRGCMWRGYAYTRMWWMYSMWMYGMRKYSTGRWYTWYRSSMAAAKTMYWGSW…	---NA---	855	0			0			SignalP (SIGNALP)
Contig_1253	GGCGCTTGTCAAATTGAAGCGAGTCGCCGCTGATTCCTTTTTAGATCGAAAAATCCTAATTAAAGGAATCTCTTAGCAACATAATACAAGATCCAGCAAAGACTCCAGAATGCCGGAACTGACTGAGCTGGACAAAGCCACCGCCTCCATGACGGAGAAGCGCAAGGAGGAGACCGCGTCCTCTGACAGCGACTCCGATGACACTATCCCTGAATTGGAAGATGCTGGTGCACCAGGCACTGGAGGTATCTCCAACCCCATTGCTGGCATCGACATCGTCTCCAAGGCGAAGCAGTCTCGCGGTGAGAAGAAGGCGCGCAAGATCATGAGCAAACTCGGTCTTAAGCCCGTGCAAGGCGTAAACAGAGTGACAATCAGGAAGTCCAAGAACATTCTCTT…	nascent polypeptide associated complex protein alpha subunit	697	20	2.54e-95	0.7925	3	P:regulation of pole plasm oskar mRNA localization; F:protein binding; C:nascent polypeptide-associated complex		no IPS match
Contig_1475	GTTACCGTTTGTCTTACACAGTGTTTTATCGTGTCGCCTATCTGACGTTAGATCCTCCGTAATTATGTTCCTAAGAAATTTATATCGGACTTCAATTAAATTAAATGTTAGAAATTATTCTGGAAGCAAATTAAAGAAGCCACCAAAGATTTTAATTACGGGAGGCCTCGGTCAACTAGGCGTTGAGTGCGCCCGGTATCTTCGGGGAAAATATGGCCGAGAAAACGTAATCTTATCAGATATAATCAAGCCTTCCCAAGACATCGTCAATGACGGCCCCTACATTTTTGTGGACATTCTGGACTTCAAGGGTCTCCAAAAAACTGTGGTGGACCACAGGGTTGACTGGCTGATTCACTTCTCAGCTCTTCTCAGTGCGATTGGAGAGCAAAACGTTCC…	threonine dehydrogenase	714	20	1.23e-108	0.9435	3	P:cellular metabolic process; F:coenzyme binding; F:catalytic activity		no IPS match
Contig_544	GCAGTTTGACATTAAAAACAATAGCGGATAGTAGCGATTTTTTGTAACAATGGCAGATCCAAGAATTCGTCAAATAAAAATTAAAACCGGCGTTGTAAAACGTATAGCTAAAGAGAAGGTKGTGTACGAAAAGGAGGCTGAACAGCAGAAGAATAGAATACAGAAGATAAAAGACGAAGGACAGGACGAACATAATATTAGGAAGCAGGAGGAAGTTTTGCAGGAGTCGCTTATGATGGTCCCTGACTGCCAAAGGCGGCTAGTGAAGGCATTTAACGATCTCAAGACAACCTTAGAAACTGAACAGGATCTCAAAGAGCACGAGGACTACATAGCCGCTGAACAAGTACTCAAGGACGCTGAGAGTCAGCTCCCCGAAAACGCAGCTTTATAATAAAA…	tubulin-specific chaperone a	1151	20	3.94e-38	0.7985	6	P:post-chaperonin tubulin folding pathway; C:cytoplasm; F:unfolded protein binding; F:chaperone binding; C:microtubule;		SignalP (SIGNALP)
Contig_2805	GTTGTGCCGGTTGCCGCGGAACCCGCSCAGTKGTAGTCAGGCCGCAGACGGTAGCGTACGCGTTTTCTCTGTTCGAACTGATCCAACTTTTCGTAAGTTCGCCATGATGTTGCCATGCGTGATCGCGGTGTTGGCTTTGGTCGGGGCTACCTTTGCGGGCCCTGAGGTCACCGAACTTAAGGTCGACGTAGTAAGCGTTCCCGAAGAATGCGCTGTCAAGTCGAAGCACGGCGACATGCTCACCATGCACTACACCGGTACCTTGGACGACGGTCACAAGTTCGACTCCAGCTATGACCGCGATCAACCCTTCACGTTCCAAATTGGAGTTGGCCAAGTCATCAAGGGATGGGACCAGGGTCTGCTCGACATGTGTGTTGGTGAGAAGCGCAAACTGAC…	fk506-binding protein	962	20	1.31e-110	0.8345	5	P:protein folding; F:FK506 binding; F:calcium ion binding; C:endoplasmic reticulum; F:peptidyl-prolyl cis-trans isomerase activity	EC:5.2.1.8	SignalP (SIGNALP)
Contig_326	GGAGAATGAGAAAGATTGCATTGGAATTCGCAATTGCATAATTACCAGTTTTTGATACTTACGTATTATCGGATAATAGTTATTACCGGTGCTTTTATTTGAAGTAACGTCGCATTTGWTTTTCACTGCCTTTAAAAATGTTCGCAAAACGCCGGTTCCTGCTCACGWCGGCGGTGAACGCCGTTCGGCAGAAGCACACGCTRCCGGAGCTGCCCTATGAGTACAGCGCCCTGGAGCCTGTCATCAGCAGGGAGATCATGAGYCTGCACCATAGCAARCACCACGCCACATACATAAACAACTTGAATGCTGCTGAAGAGAAACTRGCTCAAGCACAGGCTAAAGGTGACATCAGCACAGTCATCAGTTTAGCTCCCGGACTCAAATTCAATGGTGGTG…	mitochondrial superoxide dismutase 2 variant 1	698	20	1.48e-103	0.8505	4	F:manganese ion binding; C:mitochondrial matrix; F:superoxide dismutase activity; P:superoxide metabolic process	EC:1.15.1.1	SignalP (SIGNALP)
Contig_135	TGTCAAGCTTTTTTTTTGCAACTCCAAAAAGGTTCCAGTTAGGTTACATGGGCTCTCAGTCAACCAAAATCGTTCGTACTACCAAAATGGCGAGTTCAGCAGACGTGCAGCTATTTATCAAAAAAGCAGTAACTGACAACAAAGTTGTAGTATTTTCCAAGTCCTACTGCCCGTATTGTACGATGGCTAAAGAAGTCTTCCAAAAAGTAAAGCAGCCCATGACGGTAATTGAGTTGGATGAGCGTGATGATGGAGCTGTGATCCAGGATACCTTGGCACAGATGACCGGCTTCAGAACTGTACCTCAAGTATTCATCAATGGAAACTGTGTGGGCGGTGGCACCGACGTCAAGGCTTTATACTCTTCAGGAAAGTTAGAGCCCATGCTGATTGGCTAAA…	glutaredoxin 2	690	20	4.76e-46	0.741	4	P:cell redox homeostasis; F:electron carrier activity; F:protein disulfide oxidoreductase activity; P:electron transport		no IPS match
Contig_33	GGTTTGGTTTTCAACAAGACTTCGTTACGTCAATACGTATTTTCTGTCGGGTGGAAGAAAACTCAGWAGTGTACATAATTTAGTTAGAATAAATGTATTCATTCCATTTGTACGTGACGCGATTGCAGTAATTACGTGTGTTTATCATCGACAGTGCTGTGATATTCGCGATAACTGATGTGCAGTTGAAGATTGTGTTTGGCATGGTGATATCAACGACTGCGGTCGTCCTGCAAGATGTCAAAAGAAGTAGCGGAAGAGTATGCGTCGAGTTTGGCGGACCTAACCGTCAACAGCAAGCCTCTGATCAATATGTTGACGATCCTCGCGGAAGAGAACATCGACCACGCCGGGGTTATCGTTGAAACAGTGGAAAAGCATTTGGAGAAGGTGAATTTC…	isoform c	748	20	2.3e-15	0.8025	5	F:RNA binding; C:mRNA cleavage factor complex; F:negative transcription elongation factor activity; C:transcription elongation factor complex; P:negative regulation of transcription		no IPS match
Contig_358	GACAAGTCGACGAGAGAGATCGTAAATCTCAATTCTGTGACACGACAAACAAAGTTGATTAAAATTGAGAATATTAAAAGTTTTGTGAATATTTCAAAGTCAAAGTACAGTAGCTGCTAGCTATATGCAATCAACTGAACAACATAATAAATAAAAGATGGTCCGGACAGTATATTCTCCAGAATATTGCTTACAATATTTAGAGCAATATGCTTCTAAAGAAGTATTTGTAATAGGATTGATTCTTGGGCAGACTACTGGTGCGCGGGAGAATGTTATCCATTTGGCTCGAACCCCAGATGAGAAAAGTTCCGAAAATCCATCAGAAACCAGTTATGTACTGGACAAACTGGAAACGAAGACATTATTGAATGTATCTGAGGCATGGGTAGCTGACCA…	odorant response protein odr-	782	20	2.02e-33	0.521	1	C:membrane		no IPS match
Contig_1217	CTTCCTGACAGCCCTGTAATTTTGTAGAAAGAAATAAAAATCGCCGAAAAATGGCGAAAAGGATTGCACAGAGCTCCGTAAACTGGGCCGCCCTGGCCGAAAGGGTCCCGGCCGAACAGAAGGTCCACCTTGCGGCTTTCAAAATTAAGTCCGACACTTATCTCCGAAGGGTTTTGGCTAACCCCCCTGAGCCGCCGAAGATCAACTGGGCCCAATACAAGAATGCCGTGCCCATCCCCGGTATGGTTGACACCTTCCAGAAGCAGTACGAAGCTCTGAAGGTGCCCTACCCTGCTGACACACAGACCGCTCAGGTCGAGGCACAATGGGCTGAGGTCAAGAAGTCCATCGAAGCCTTCATCCAGGAATCAAACGCTAACATTGCTGGCTACCAGAAAC…	mitochondrial f0 atp synthase d	924	20	1.25e-78	0.791	6	F:hydrogen-exporting ATPase activity, phosphorylative mechanism; F:hydrogen ion transporting ATP synthase activity, rotational mechanism; C:mitochondrial proton-transporting ATP synthase complex, coupling factor F(o); P:ATP synthesis coupled proton transport; F:proton-transporting ATPase activity, rotational mechanism; C:lipid particle	EC:3.6.3.6; EC:3.6.3.14	no IPS match
Contig_1276	TGTCAAGCTGTCAAGAGATGAATGGGACATCGGCTTGCTAATTAATTAAAAAATATTAACAAAATAAAAGAAACAGAGGCTTAACTCTGTTTCAAAATGTCTGTAAAATTATTCTCGCTTGGAAACATCTTGAGCAGACCTATAAGTATTCTTTTGAAGCAAAACAATGTAACACCTAACCTTAAAACTAACTTCAGCACTTCGTCTGTTGCTTGTGTGAATTTTTTCAACAAATTGCCCGCAGAAAAGCTGTGGAAGTCAGTGACATCCGTAAGTAATGCTGGTGCCAAGAAAGGTCGTGGTAGAGGAGCGGGACGCATCCGTATCCGCGACTTGAACCGCGGTCAGGTGATTGGAGTGGGCAAGATCAATATGCTGTGGCCTGGTTTGTCTGCACCT…	mitochondrial ribosomal protein s5	1094	20	2.45e-167	0.7195	5	C:mitochondrial small ribosomal subunit; F:structural constituent of ribosome; F:RNA binding; P:translation; P:ribosome biogenesis	EC:3.6.5.3	no IPS match
Contig_171	GGTCAGTGTAAAGTGTAAATTCGAATTTCGGTGTAGCATGGTTTATTTTATGTGATATTTTGGTGTTCAAACTGTGAATGTGCATTTATATTCAGTTTTGAATATTGGCTTATTAATATAGTTAAAAATGTCTGCCGATATAGCAGAGGCCCAACTACAAGTACGGTTTATAACCAAACAAGAACAATATGCAGTGCCAGACAGCCCCTACGCTATTCAGAGCAATGTTCAAGCCTCGGATTTGAATACTTTGGTAAATGCTTTGTTGAAAGAGACAAATCCGTCACTTGAGAAAGCTGTTGAATTCGATTTCTTAATATGTGGGGAGCTGTTGTGCTTGTCGCTTGCAGAGCACTTGCAAGAGAAAGGAGTTTCCACAGAAGACACACTAGAAATAGA…	wd-repeat protein	768	20	2.89e-69	0.7265	0			no IPS match
Contig_1321	GGAGACAGACCTCGCAGTACACTGAGCCAGACGTAACAATGGTCGCTCTCCGTGTAGTCGTGTGCTTCGCCGTGCTCGCGGCCTCAGCTGTCGCCACCAACGTGCGCCAGTGTCCAGGCAAATCCATCGAAAACCTGAGCGACAACGTGCAGCTGTCACCATGCCAGAAGCCTCCCTGCAAGCTCAAGAAAGGCACTGATCAATCCATCACCATCAACTTCACGCCAGAAACGGACATTAAAGATGTCGTGAACAAAGTCAGTGCAGATGTCGCTGGGATCAACCTACCGTTCGTGGGAGTGGACGGAAATTCCATCTGTGACAAGATTTTCACAGAGAGTGGCGAAAAAGCCTCATGTCCAGTCAAAGCKGGTACTAAATACACCTATAAAGATTCCT…	mdl2	1675	20	2.87e-41	0.5795	0			no IPS match
Contig_2672	ATCTGTCAAAGTGACAGTAAAACTAGTGCCTGTCAAAATCCAACCCTTACATTATTTTTCACTTCCAAGTTGGTTTTAAACATATTTTAATCATGACGAAGGAAGGCGAAGCGCCTTATAAAGATGATAATATATTTAGAGCATTTATGAGTGCTCTTTACGCGACCATCGATGCGCCTGTAACTCAATTCCGAGAGAAAATCGTTGAGCCGAACCAGAAGAAGTACCCATGGTACCACCAGAAGTTCCGTCGCGTACCTACCATCGATCAGTGCTACGATGATGACGTGCTCTGCGATTTCGAAGCGAACTCCCAGTTTAAACGTGATAGAGCTGTGGACTCAGAAATCTTAGCCATCTTGCGTCAACGTTTTGAGGACTGCATGGTGTATGAAAACC…	cg8844	654	20	2.16e-74	0.786	7	P:mitochondrial electron transport, NADH to ubiquinone; F:NADH dehydrogenase (ubiquinone) activity; P:electron transport; C:mitochondrial respiratory chain complex I; P:ubiquinone biosynthetic process; P:sodium ion transport; P:proton transport	EC:1.6.5.3	no IPS match
Contig_1332	GTATCATCTCGTATCCCTTCGACACGGTCCGTAGGCGCATGATGATGCAGTCCGGCCGCGCCAAGGGCGACATCCTCTACAGAAGCACCATCCACTGCTGGGCCACCATCGCCAAGACCGAGGGAACCGGCGCCTTCTTCAAGGGAGCCTTCTCCAACGTCCTCAGAGGAACTGGAGGCGCCTTCGTGCTTGTGTTATACGATGAGATCAAGAAGCTTCTCTAAATCTAATGTAAGAATTGTTACCATAATTACAATTAATTGTGATTCCGAATCACCACAGATAGCCACTCCCTTAAATCATGTATTATTAGACGCGGAATTAACCTAGTAACTTATTTTAGTTAAATAAAAGCGTTATACACCAATTCCAACATGTATTTTGTTTTATTGAAAAYAT…	adp atp translocase	1096	20	4.22e-34	0.9485	8	F:binding; C:mitochondrial inner membrane; P:response to mechanical stimulus; P:ADP transport; C:lipid particle; F:ATP:ADP antiporter activity; C:integral to membrane; P:ATP transport		SignalP (SIGNALP)
Contig_1381	TTATTATAATAATTAGTTTACATTTCGGACGTTATTTATTGCGATTTAGACGGAGACGCAAGTCGCCGCTGTGTTGTGACAGGTACGAAACGCAGCCGGTGGGAAAGAGATAGTGTAGAGTAGAGTGGCAACGGCGCATCAAGCCGAGTCACGAGCGGATGTTCTGCTAATTAAAATTCCGCCTGCGCCGCCCTCGCGGAATGGCGGCCATGTGTTCAACAGTCGGACGTTCCGAATCACGTTTAGTTGCACAAGGTTAACTTTTAACGCGACAACAGCGTTGTAACGCCGCCGCCGTGGACTGGAACGTCTTTGTTCGCTTCGCTTGATTGTTTCGAGACAAATGAAGTGCTTGTGTGGGAGACTGATCGAATGCAAGTTTGGAGTGCCTTGTACGTT…	---NA---	1071	0			0			SignalP (SIGNALP)
Contig_1305	GCKCTTTCTCTCCCGTATAGTTCTCAAGATGAGTACTAAGATCATCAAGGCGAGCGCTGCTGAGCCCGATGTCTTCGAGACATCGATCTCACAGGCCCTGGTCGAGTTGGAGACCAACTCGGACCTGAAGGCGCAACTTAGGGAGCTGTACATTACAAAGGCTAAGGAAATTGAACTGCACAACAAGAAGTCGATCATCATCTACGTGCCCATGCCCAAGCTGAAGGCATTCCAGAAGATCCAGATCAGGCTGGTGCGTGAGTTGGAAAAGAAATTCAGCGGCAAACACGTTGTGTTCATYGGAGACCGCAAGATCCTGCCCAAGCCCAGCCATAAGACACGCGTAGCCAACAAACAGAAGAGGCCCAGATCCAGGACACTGACGTCAGTATACGACGC…	ribosomal protein s7	638	20	1.63e-100	0.9415	4	C:ribosome; F:structural constituent of ribosome; P:translation; P:ribosome biogenesis	EC:3.6.5.3	no IPS match
Contig_1396	GTTAGTCGCCAACATGAACGCTCAGGAAATATGCGTGTTCTTGAAACTTTGTAAGGATGAGGTCAAGGACCCGTTGAAGGTCACCACACACAGTGCCATTGACAAGTACCATGAGAAACCACATTTGAGGGGAGATAGGAACAACTTCAGAGGCAAGTCTCTGCTGCCTACTGAAATGTTGGTGACCAGCAAGGACCATGATATTGAAACGAACGAGATCTACGACAACACAGTGAACGGCCGTCCGGTCCGCCCGACTGTGTCGCAGAAGACCGTCTGCGTCGTGTGCGAGTTCGTGCTCAAGGAGATCGATGACGAGATCAAGGATAAACATAACGAGGACGAAGTAAAGAAAGTGATCCACAACGTGTGCAAGCGCATGCCTAAATCAGTCCGCGC…	saposin-related protein	1410	20	2.65e-106	0.5475	2	C:lysosome; P:sphingolipid metabolic process		IPR007856; IPR008138; IPR008139; IPR011001
Contig_1309	GTAGTTACAATCATGACGTTGCCGCAGCAGCACATTTAAAATGTTATTGCAAATCTTCGCAGTTACTTTATTAAATGCACTAGTGCTGAGTGCCGAAATAACCGCGAAAGATGTGAAACCCTACGTGTTCCCTATACCTTTCGAATTGCCGAACCGCAACGATCGCGCCGACCAATGCTGGCTCAGAATTGAAGACGTCGAGTTGGTGGAAACGGTGACCGTGTACTGTACCATCGCTCATGCGTTTCTTGCGAACTACATTCATGATTAYAACTCGAGGAAGATGACTGAGGATGCGGTGGACGTGAGCTTGTGGATTGAGAAGCCGAGGAGTCCTGAGCAGGACATCTTGCCTCCTGACAGCTCGGGTCAGGAGATCAAAGACTGGCGGGTGACGAC…	protein kinase	676	9	0.198541	0.4622	0			SignalP (SIGNALP)
Contig_525	ATGTAAAGGGACTTGTAGCATTGTTATTTTTTTATAATGGTTAATCTGCGTGCGGGGTTACGATACTTCTCTTCGTACGTTGCCCACCGCATCAAATATCTTGTTTTTTTATCTAACTTAATACGGTAGTGAACAATTTATTGTTAGTTTGTACAAGACAAATAAAAGACAACAAACTGTTATTACTACCACTTAAAGTATTCAATATTGCGTACTTATTTCAACGTCGATGAAAAATTTCAAACACTTGTGTTGTGATGCACCTCGATGGCGCTGCACGCCATTTCAAGTACATAAACTACACTCACAATATTATTACCTTGGAAATAAAACTGCTGAGTGAATCTGTGAAATGTTTAATTAATTAAATTAATGAAATTGCCATTTATAAATTATAAT…	---NA---	1482	0			0			IPR013838; SignalP (SIGNALP)
Contig_1165	GTCAGGTGACGAGCCCTTGTGACAGATCTTATTCCTTAAAAATATTATAAAAATCCCCAAAAAACATTAAACATGTCGATGCACACATTAGCCAACAAGGGAAAATTGATCAGCGTCATCGGAGATGAGGACACCTGCGTCGGCTTCCTGCTGGGCGGGATTGGTGAAATCAACAAGAACAGACACCCCAACTTCATGGTTGTTGACAAAAACACAGCAGTCAGCGAAATCGAGGAGTGCTTCAAGCGCTTCGTGAAACGGGATGACATCGACATCATTCTGATCAACCAGAACATTGCTGAGCTGATTCGGCACGTGATCGACGCCCACACCGCGCCCGTGCCCGCTGTGCTCGAGATCCCCTCGAAAGACCATCCTTACGATGCTAGCAAGGACTCC…	vacuolar atp synthase subunit f	819	20	8.03e-60	0.9585	6	F:hydrogen-exporting ATPase activity, phosphorylative mechanism; F:hydrogen ion transporting ATP synthase activity, rotational mechanism; C:vacuolar proton-transporting V-type ATPase, V1 domain; P:ATP synthesis coupled proton transport; F:proton-transporting ATPase activity, rotational mechanism; C:proton-transporting ATP synthase complex	EC:3.6.3.6; EC:3.6.3.14	SignalP (SIGNALP)
Contig_1584	GTAGTGTTTAATATTAGTTAGGATTAGACTATTCTATATAATGTAAGTAGTTTTAGCGAACGCGAAGAGACAGGGATAGTCGAATTGACCAGATACTGATCGCTGTGAAGGAATTGTCATAGAGATGATTGCGATTAGACTATATGGATCTGCCTCAGGCTGGCGATACTCGGGGATCATATAATGGGGACGAGAGCTGAGACCGTTGTTAGAAACATTACACAGTGGAGCATCGTGTTGTGAAAGCCTGACACGAAGTCAGTCTCGCGTGTGGCCAGTCTGCGAGCAGTCGAGAGACGAGTGTAGGTTACAGTATTGACTTTATTCATATTTAGTTCCTTACCGGTCCAGCCTCGCTGGACCCGGTACGTTATCCTGCGACAATGCAGTTTATTTTTA…	---NA---	1002	0			0			no IPS match
Contig_1151	ATGTCWAGAAAAAGAATATTTTTGTCCGCACCACAGTGCGCTACTTGGTTTGTTGTATTTGTTACAAAACCAACGAAAAACTATTGGCACAGTAACTAACATAATAAAACGAAAACATGGCTCAAACAGCGGGTGTAAAGCCCATGGCCATTGCTGGTCGTGTGGCAATTGAACGTGAAAGATGTTTGGGCATGACCGATGTCGAGAGAGCTTGGCGCAAGCAGTGGCTGAAGGATCAAGTCTTGGCTCCTCACGAACCTGTTCATGTTCCAGAGTACTGGAAAGAACGTACCAATATATTCCGCCGCATTTACCGTGCTCCTTTAGATAACATTTATAAAGCTCTCACGCCAGTATTGGGAGCCTCTCGTGCTCAGGACTATAGGTACCTCACTGGAA…	lethal 35di	695	20	2.15e-62	0.6455	3	C:mitochondrial respiratory chain complex I; F:NADH dehydrogenase activity; P:electron transport	EC:1.6.99.3	IPR019174
Contig_1656	ATTGTTCAAGTGTCTTTAAAAAGGCTTTCATTAATTACGAGCGGTCTTTTGTCAGTAGGTATTCTGGAGCAGCTCTTACTAGGAAAATACCAAGATGATTCTAGCGCAGCAAGATTGCGGCTGCGCTACAGTAGTAGAAGGTGCCAGTATCCTGAACTCCACAGCATGTAGCGGCACCTATCTGTTTATGGTACTCCTGCAAGGGTACCTATGGGGCCGCTGCGAAATCGCCACGCCTTGCAAGAGAATCGAGTCCATAGACGAAACAGAGTCAGAATATGACTTCATAATAGTGGGAGCTGGGTCTGCAGGATCCATTGTCGCTGGGAGACTGAGCGAAAATACTTCGTATAACGTCCTTCTATTAGAAGCTGGTGGTCCCGAGCCTCTGGGTGCCCG…	glucose dehydrogenase	1196	20	0	0.632	2	F:oxidoreductase activity, acting on CH-OH group of donors; F:binding		SignalP (SIGNALP)
Contig_588	GGAAAAATGGCGGACGATGCATCAAGCAGCAGCGGTTGCGCCGGCAATATAATAGATAACTCAATAAATCAAGATGAGTTGATCATGAAACAACAGCGTGAGATAGAGAAAGAGATATCGGAAACGATACCGCTCGTGGGTGAACTTGAAGCAYTGTCATCATTAGAAAAGGAATATAACGAGGATCCAGTGTACCTGTTAAAAGTAAAAGACTTGTCCTCTAAGTATAAGTATATCAGGAGAACCCGGCCGGACGGCAACTGTTTCTTCCGTGCGTTCTCCTACGCGTATTTAGAACATCTTCTGACGGATAAGAGTGAATTCGATAAGTTTTATGAAATAGCCAAGAATTCCAAGGAGATTCTCGTCGCCTTAGGTTTCTCACAGTTCACAGTGGAA…	ubiquitin thioesterase otub1	883	20	5.86e-99	0.7945	2	F:molecular_function; C:cellular_component		no IPS match
Contig_187	GGCAGTCGACCTCGACGTACAGCCGAGAGCGGGTGTACGCCATCTTGCATTTTGAACTGTCACATTTCGCGCCGATTTTGTGTTAGTGCTAGCACTAATTGCCAACAAAAAATAATAATAGTGTWGTGAAATTAATTAGAATTATTACAAAAAGTGTGtTTTTATTTGGAATTCATTTGTGCYTTTTATATCGGAGCTATTCGCTGAGATCTCGGTCTGTGATTAGTGCTGTGTTTTTAAGTTTTTTTTCTTCTGTTTGATACCGTTTGAACTGTCACTTCTCGTGCCCGGATAGGACATATTTCGGAAGTTAGGTGCAAAATGCGGTCAAAGCCACGTTTGCTGGTGATGTGAACCACACTGATGTACGATAACACGAGGAGATAATCATACCGATGT…	---NA---	703	0			0			no IPS match
Contig_1654	GGTCGCCGATGAATTGTCACTTTTTCGGTTTCCCGTGTAAAGTTTATTGCCGTGTTTTTATTAGAAATTAGCTGGATTTATTTACATAAAGCAAAATGTCTATTTTAGCTTACAATGGAGGTGCGGTAGTCGCAATGAAGGGGAAGGACTGCGTGGCAATCGCAACAGACAAACGCTTCGGTATTCAGGCTCAGACTGTTTCAACCAACTTCCCCAAGGTGTATCAAATGGGCCCTGCACTGTATGTCGGCCTTCCCGGCTTAGCTACTGATACACAGACCGTGTTCCAGAGACTAAAATTCAGAATGAACCTTTACGAGCTGAAAGAGAACAGAATGATGAGACCTAAGACGTTCTCCGCGATGCTCTCCAACCTGCTGTACGAGAGGCGCTTCGGAC…	cg11981-pa	765	20	3.82e-114	0.8745	4	C:proteasome core complex; P:ATP-dependent proteolysis; F:threonine-type endopeptidase activity; P:ubiquitin-dependent protein catabolic process	EC:3.4.25.0	no IPS match
Contig_1174	ATGTCATGTCAGTCAAGAGGTGCATTGCTGCTGAGCTGATTGAATTGAATATTTTTAGCAAGAAAATCTGTTTATTTACTCAATACTGCACAGTACAATTATCAAGAAATAACTGAGAAGTGACACAAAGCTGCTAAGAAACCGTTTACAGATTATAACGCAATCATTTCATCTAAACAGAAAATGGAACTAAACTTATCTTTCTTTACCGGCTTAGGCTGTGGATTATGTATCGGAATCTCATTATTTGCACTAAAGAAGTATTTTGGAGTCGTTGCCGATGCTGGCAAAGCCGTGAAGAAGTACGCCTCAAAACAAGAATACAAACTGGTTCTAGTTGTTAGAACAGACCTGAACATGAGCAAAGGGAAAATCGCAGCTCAATGCAGTCACGCGGCA…	peptidyl-trna hydrolase 2	705	20	2.45e-37	0.6425	3	P:apoptosis; F:aminoacyl-tRNA hydrolase activity; C:mitochondrion	EC:3.1.1.29	no IPS match
Contig_2789	TCKGCTGTCTGAAGAATTTGACAGATTGAAAAATGTGTATGTGGGGACGTAATTAAAACGTGTGAAATAAAATAAAATAGCAATAAAACAATAGGAATCATGGATTACAATTATGAACAGACAAGTGAGGTGGAAGCTTTAGACTCTATTTATTATGGAGACATGCAAGTGATTGAAACGAAACCGTTCCACAAGTTTAGTATACCGATAAAGTCTGAAGGCTTTGATGAAGGAGAAGGCCTGGCGTGTCAGCTAGTCTTCACATACACTGCTAAGTACCCTGATGAGTTGCCCGTCATAGAAATAGAAGATGAAGAGAACTTTGATGACATAGTTGATAAGGATGAACTGCTCTCACATTTAACTGAACAAGGAAATGAGAACCTGGGTATGGTGATG…	isoform a	795	20	5.1e-80	0.7355	2	P:regulation of protein metabolic process; P:post-translational protein modification		no IPS match
Contig_1641	GTGACACCTAACCTAACCTATCAGAWTCAGAttATCAGAACATTCGTATTGATTGAAAACATTAACATTTCCTAAAGAAGAAAAGTCGCAGAATGGTGTTCCTTACAGTTGCTAATTGGGTTCGTTCTCGTGGTCCCGATGAATTTTGGAGGAAGAGAAGGATTTTTAGATTAGCCGCACACTACRTCGGTCGTCGGAGAAACTGTTATACTATTGCCGTACGCAATGTTCACAGAGCTCTAGTTTATGCAACTAAAGCTAGGAAATTGAAGAAACAAGATATGATAGATCTTTGGACCACAAGGATCGGTGCTGCTTGCGAACAACACAACATAACTCAATACACATTGAAAGAGGGCTTGGACMGAGCTAACATTATGCTAGATCGTAAATCTCTGT…	ribosomal protein l20	1026	20	7.37e-78	0.7695	5	C:mitochondrial large ribosomal subunit; F:structural constituent of ribosome; F:RNA binding; P:translation; P:ribosome biogenesis	EC:3.6.5.3	no IPS match
Contig_720	GCCTTTTGACATTTCGAGTTCGATGTAAAAGGACACGCGAACGTAGGCAAACTTTAGCCAACGTTCGCTTTCTTTTATCAGTTATGTCTCGAAATAAACACCATGAAGAGACGGATAAACTTACGCGTATCGCTATTGTGAATGCGGATCGCTGTAAGCCGAAGAGATGTAGGCAGGAGTGCAAGAAGAGCTGCCCCGTGGTGCGTATGGGCAAGCTCTGCATCGAGGTGACGCCCAACGACAAGATCGCCACCATCTCCGAGGAGCTCTGCATCGGATGTGGTATTTGTGTCAAGAAATGTCCATTTGATGCAATTACCATCATCAACATCCCATCTAACTTGGAGAAGCACACTACTCATCGCTACTCCAAGAACTCGTTCAAGCTCCATCGCCTGC…	ribonuclease l inhibitor homolog	769	20	9.15e-124	0.93	11	P:translation; P:cell growth; F:iron-sulfur cluster binding; C:mitochondrion; P:mRNA metabolic process; F:electron carrier activity; F:ATP binding; F:ribonuclease inhibitor activity; F:ATPase activity; P:negative regulation of neuron apoptosis; P:electron transport	EC:3.6.5.3	no IPS match
Contig_522	GTGTCAGTGTCARTCAGAAATTGCATTGCTTGAGTGTCGTTTTCGTATCGTAAAGTAAATCAAAATATTAGTCGTGTCACGATACCGGTCATAGCAGGCTAAACTGTAATCTAATAGAAACAAAATGGTGAATACAGTTCAATTGCACGGGTACGATGAGTTCTCGAAATACATTGAAACCGTAGATCCAAAAGGCCCGCCAGTACTTTTATATTTCAGTGGTTCTAAGCTACCGTCGGGCGAAAGCTGGTGTTCTGATTGTGTCGAAGCCGAGCCTGTGGTTAATGCATACCTGAGTGAGCTGAAGAAGGATATCATTTTTGCTTATGTTGATGTTGGTAATAGGGAAACGTGGAAAGACATGGCCTGTTCATTCAGAACAGATTCTCGCTTGAAGCT…	thioredoxin domain-containing protein 17	678	20	3.75e-32	0.633	2	P:cell redox homeostasis; P:eye pigment biosynthetic process		SignalP (SIGNALP)
Contig_2546	GGTAGTGTTTCATTCGTCGTGAGAGACACACGTTTTACAAAATGGCAGCTAATGTACCGATTATTTTGAACAACGGACGTACGTGCCCTGTACTTGGACTGGGAACTTGGAAATCCCAGCCTGGTCAAGTCACAGAAGCCGTGAAAGATGCCATTGACGCTGGGTACCGCCACATCGACTGCGCTCACATCTACCTCAACGAGAAGGAAGTCGGTGAGGCACTCAAGACCAAGTTCAATGAAGGAGTCATTAAAAGGGAAGACATTTTCATARCTTCCAAGTTGTGGTGCACATTCCATCGCCCTGATCTCGTGGAAGGAGCTATCAAGACCACTCTTCAGAACCTGGGATTGGACTACCTGGACTTGTACCTGATTCACTGGCCACAGGCTTTTAAGG…	aldo-keto reductase	1146	20	6.32e-121	0.77	0			SignalP (SIGNALP)
Contig_2416	GGTAGATCACCAACAGTTTCTGTTCAGTGAAGTAACGTCTCTAACATACAGCATCAACATGAACTCCTTGATCGTATTCTGCGTGTTGTCTCTTGCCGCTTTGACCATCGCGCGTCCTGACGGCGCCACATACACGGACAAGTATGACAACGTAGACCTGGACGAGATCCTCGGCAACCGTCGCCTGATGGTGCCTTACATCAAGTGCATGCTCGACCAGGGCAAGTGCGCCCCCGACGCCAAGGAACTCAAGGAACACATCAAGGAAGCTCTTGAGAATGAGTGCGGCAAATGTACCGAGGCCCAGAAGAATGGAACCCGCCGCGTCATCGGCCACCTGATCAACCACGAGGCTGACTTCTGGAACGAGCTGACTGCCAAGTACGACCCTGAGAGGAA…	chemosensory protein	525	20	1.76e-57	0.864	0			no IPS match
Contig_745	GTTACTAAGTGTTGATATTACATGTTTGTGTCGCCCTGCTGTGTACAACCTACCTTAATATTAATATACGACAAATATATTTTATTGAAAATCTGTAGGGACCTATATATTTCCGAAAGTAAAACTCTATTTCAAAGAGAATGGGATAAAGTTAAACTATGTTAACTATGCCTATGTATGTTTTGTATTGTGCTGAGGCTGGACCCAAAATGATGATGTCATTTTATCGTAAAACGGAATGTCAGACAAGGTTAGGAGGCTCGAATAATGTAGATATTATATGTATTGTTCGTTGTTTCACTTCAAATCTATTTTTTATGTATCTTTTGTTTTATATTAAGACAATTGCATTTATGGTATGCAGCGGGGCTTAGGTTAAGTATAACATTTTATATTAAT…	leucine rich	1917	1	0.996139	0.42	1	F:protein binding		no IPS match
Contig_608	GGTACGTAAAGGGAAATCCTAAACAGTTTGTGTAAAACAGTTTGTAAATCTCCATTAAATACTAAACTACTGTGTAAAATCTAGTAAAAATGGCTTCAATACCACTAATGTACGCTCAGGAAGATTGTGAGTTAGGTGGAAAGGAATCTATCGAGGAAGATTTCTCATACCGCAACAATGTGCTCAATGCTGACAAAGAGATCCGTCTGGGGTTTGTGCGTAAAGTCTATGGTCTACTCTCTGTACAACTGCTGGCTACCGTTGCAATTGCTGGAACATTCCATCTTGTAGAGCCTGTCAAGCTCTTCATACATCAGAATGACTGGATGGTGATAATAGCGTTCATACTGAGCATGGTAACGCTATTCGCACTCATCGCCAAGAGGAAGGACTCGCCCG…	mgc88883 protein	1359	20	1.65e-81	0.686	2	C:membrane attack complex; F:protein binding		IPR006214; SignalP (SIGNALP)
Contig_2275	GCTGTCAAACAAAKCtTTTTKCTTTTCCAACCCAGCCAAGATGGGTATCAGTCGTGATCATTGGCATAAACGGAGAGCTACGGGCGGCAAGCGTGCCCCCATCCGTAAGAAGAGGAAGTATGAGTTGGGCCGCCCGGCTGCCAACACTAAGCTTGGCCCCCAGCGCATTCACTTGGTGCGCTCTCGCGGTGGCAACACGAAATATCGTGCACTGCGTTTAGACACTGGCAATTTCTCRTGGGGATCAGAATGCTCCACCCGCAAATCCCGTATCATTGATGTGGTGTACAATGCTTCCAACAATGAGTTGGTGCGTACCAAGACTTTGGTGAAGAACGCTATTGTTGTGGTGGATGCTACACCCTTCAGGCAGTGGTATGAGTCTCACTACTTGCTGCC…	ribosomal protein s8	694	20	3.73e-115	0.926	1	C:ribosome		no IPS match
Contig_509	GGTAGAACTCGGGGACTCATCACAATGTTTAAGTCGTCTTTCTTGATTTTGAGTTGCGTTGTGGTGGCTGTTATGACGCAGACACTGGAATGTGGGCGCAATGAACATTTCACGTCGTGCGGTAGTGCTTGTCCAACTACATGTTCAAATCTAAATCTGGGGCAGAATTGTATAGCGCAATGCGTTGTCGGCTGCTTTTGTGACGAAGGTTATGCAAGAAATGACGATGGAGAATGCATACCTGTTGGTGACTGCCCGTCCCAGTAGGTATTAAAAGCCTGGTTCAGGGTAGGGGTGCTTCCACGATGCCAAATGCGATAGCATGAGTCATGCATGATTGTTTGTCTTTTAAATGTTTAGGTACTTTTTGCATTTATGTAAGTTTATCATTTGCATTTA…	cysteine-rich venom	529	20	8.68e-36	0.6215	0			SignalP (SIGNALP)
Contig_512	GGAAGTATAATAATTTTAGTCGTTCAAGTAGTGTTTAGTGACATTTTAGGGTTGAGTTTTGAGTGTATTTTTTAACAAAAGAAGCCGCATCATGTTCAAAAAATTCGACGAAAAGGAAAGCATCTCGGGCGTCCAGCAGCTCAAGTCCTCGGTGCAGAAGGGCATCAGGGCGCGTCTGCTGGAGCTGTACCCTCACTTGGAGAACTACATCGACCAAGTGCTGCCGAAGAAGGATACCTTTAGAATTGTTAAATGCCACGACCACATCGAGATTATGGTGAACAGTGCAGGAGAACTCCTCTTCTTCCGACAACGCGAGGGACCCTGGATGCCCACTCTCAAACTCTTGCACAAGTACCCATTCTTCCTACCGATGCAGCAAGTCGACAAGGGTGCTAT…	translation machinery-associated protein 20	682	20	4.87e-88	0.8755	0			SignalP (SIGNALP)
Contig_603	GTGAACGTGAAAGATAGGATTGGAATTATTTTTTAATTTTCATAGAATTAATCATTCCATCGATCTCATTTATTTGTTACTTGATTAGAAATTGTACATTTAATCATTAGTAATGTCATATCAATTATATAGAAACACCACGATCGGAAATACTTTACAAGAAAGCCTTGACGAATTGATACAATATGGACAGATAACACCGGCGCTAGCAGTGAAAGTTCTGTTGCAATTCGACAAATCTATAAATTTGGCTCTATCTAACAGAGTGAAGTCAAGGCTAACCTTCAAAGCAGGAAAATTAAATACTTATAGGTTTTGTGATAACGTGTGGACTTTCATGTTGAATGATGTGGAATTTCGTGAAGTACAAGAAGTTGCTAAAGTTGACAAAGTGAAAAT…	transcription initiation factor iia gamma chain	582	20	3.53e-53	0.935	4	F:general RNA polymerase II transcription factor activity; P:regulation of transcription from RNA polymerase II promoter; C:transcription factor TFIIA complex; P:transcription initiation from RNA polymerase II promoter		no IPS match
Contig_753	GTGCATGTGCGAGTGTGTCATAGTACACACGTATTTTGTGTGAATATATTTATAACGCTATATTTGGTTGGCGCCTCAAGTGCTTATGTAGTTAACTTTTTCTATGCATCTGTTTCTAAATTTAAATAGTGCGAGAGCTGATTAAGCGCGGATTAAAATATGGAAATTGAGAATGACGTAACTGTGAAACTTTTATTTTTCGCACGATCCAAAGAGTTGGCGGGAACCAAGGAGTCCACAATACGTCTCCCATCCAAGATCAGTTACAGCAAACTATTGAACATAATCTGTGATAACTACAACTTGCAAACTATCAAAGATAATATATTGTTGGCTAAAAACGAAGAAGTTTGTGACGAAGACATAGATATTGATATTAAAGAGAAAGATAGTATTGCA…	molybdopterin synthase small	524	20	3.29e-16	0.6405	3	P:sulfur metabolic process; P:positive regulation of growth rate; C:plastid		SignalP (SIGNALP)
Contig_751	TCATGTCAAAGTCAAAAAGAGTTGCATGCATGTTGTTCGAATTCGAAGACCGAAGtTTTTCAAGCAAAGCAAGACAGAAAGAGAAGTCGTGTTTCTAACGTGAAACGTGCATAAAGTGAAGATAAATATCCAAATATTCTCGCTCCGCATGGAATAACATATATAAGAACGTAAACTGAAGTCAAATTTAAACATAGTTGTGCGTTTAACCACTTAAAATAATTGAAACATCTGTTTTTCGGAGCATACAAAAGAGACAATGCGGGTACAGCAAGAAGACACTCCACCGTCGTCAGTGAATGGCGACGAAATCACAGGCATGGAGGACGAGATGTACTACTACGAAGAAGGGGAAGAGATTCAGTTAGGAGATGACGAGTACCTTGAAGAGGTGACGGA…	paf acetylhydrolase 45 kda	703	20	1.33e-27	0.6235	2	F:molecular_function; P:biological_process		SignalP (SIGNALP)
Contig_2671	GGGACGTCACGTCATATTTGACTTGACAGTTTCAGTACCTCCTATTGGCATTCTTTTTCAGCTAGAATTCTCTTGTAGTAATACAAATTATTAGTTAGCTTTTTGGGTCTTTCTATCAACAGTTTACTTCTGCCGAAAAGAACAATAAGAAATATGAAGGCCGCCATTCTAACATTCTGTAAAATTGCGCTGTTTTTATTGATATTTATGAGTGTGATCTCCCATGTTGTGATAGGCGACTCAGCCCCTAAAAAAATGCAAATTGGGGTTAAAAAGAGGCCCAGTGAGTGTCCAATAAAAAGCAAGAAGGGAGATCTTCTTCACATGCATTACACGGGCACTCTGGACGATGGCACTGAATTTGATAGCTCAATTCCACGAGGTAACCCGCTTACCTTC…	fk506 binding protein 2	750	20	6.59e-47	0.769	6	C:endoplasmic reticulum membrane; C:extracellular space; P:protein folding; F:FK506 binding; F:protein binding; F:peptidyl-prolyl cis-trans isomerase activity	EC:5.2.1.8	SignalP (SIGNALP)
Contig_292	GTGACGTCATGATTACCGTCGGTGTACTGCCCAGCTGTCGATAATTKGCTTCAAGTTGAGAGTTTAGCAAGTAAAGTACCGGTGTCGAGTCGTTTATCCATTGTGGTTCTATTTGTTTTAACTCTTTGGTTAAACAGTCAGCTGGCATACGAAGTTTTCTATAAACTTATTGGAATTACACTGGCGGATTTGCAGTCGGCGTTTTTATTATCCACCGGTTRAATTGTTTTTGTATCGAAAATGTTTGCAAACAAAGTGGTTCTCATTACTGGAGCCAGCTCGGGAATTGGTGCAGAAACTGCAATCGACTTCTCAAAACTTGAAGCCAAACTCGTAATTACTGGACGTAACAAAGAAAATCTAGAAAAAGTTGCAAAATCATGYCAAGAGAATTCACCT…	3-hydroxybutyrate dehydrogenase type 2	818	20	5.87e-79	0.796	0			no IPS match
Contig_2626	GGCGGGACGGCGCCGCGCGCCGCCGAATGATGTCATAAACATTCGGATCGTGTTAGCGTCTGGTTGCCGACAACACAACCTCTTACCGTTACTCATACATTTGTGTGTTGTTCTAGTTTCATTACTTTTCTTGCTACAAACAACCAGTACCAGCGAAAACATGGATTCCAAGGCTCTTTCATCTGCTATTGCCCAATTTTCCGCCAAATTCTGTGTTGAATTGGAGAAGGGCAAGAGTGTAGTGTCGTCACCACTGTCAGCAGAATTTGTATTGGCTCTGCTGACCCTGGGTACGACAGACCCCGCACATTCCGAGCTACTGACAGCACTGGGAATACCAGATGACGCATCTATTCGTTCATCATTCTCTGAAGTTTCGTCCAAGTTGAGGGCCTTGAA…	antitrypsin isoform 3	910	20	6.17e-115	0.6815	3	C:extracellular region; F:serine-type endopeptidase inhibitor activity; F:peptidase activity		IPR000083
Contig_557	AAATAGAAAAATACAACACAATAACACGAAATCTGCAAGTACAAAAAGAATTTGCTTCGAATTCAACAATGAATTTCAAACTGTGCGTGTTTTTGTTCACCTTGCTGACGGTCACAAATGTCGAGGCGGCACAAGGCTATGATTTCGGTGACTTCTTGGCGACAGTTTTAGGACTCGGAATCGCTGCAATAGGAATCCTCGCATGTTTAGGCAAATATGCGCGACAGCAAGCAAGAAACGAATTCATATAATACGCCACAAGAACATGCCAGTACTGAAACTACACAAAGAAAGTGGTGGAACAACCTACATGTAACGTAAAATAAATAATAACCATGCTGTTCAAATAATTCTTGCTTATAATTGACACAATTTAATTTGGCCACTATGTGCAAAATT…	secreted protein, putative [Ixodes scapularis]	751	3	0.0130056	0.5467	0			no IPS match
Contig_2557	GGCAGTGCCGAGTAGAGCGCGGGTATATGCCGATGTCAACTCACAACGTCCGAGAGAATACTGGGATTATGAAAGCTATGTGGTGGACTGGGGCAACCAGGAAGATTACCAGTTGGTGCGTAAGCTTGGGCGCGGAAAGTACAGTGAAGTATTCGAGGCAATAAATATCACAAATAATGAGAAGTGTGTAGTTAAAATATTGAAGCCTGTTAAAAAGAAGAAGATAAAAAGAGAAATAAAAATATTAGAAAACTTAAGAGGAGGCACAAATATAATTACGTTACAAGCTGTAGTCAAAGATCCTGTTTCTCGTACTCCAGCACTCATTTTTGAACATGTGAACAACACTGATTTTAAACAGCTGTATCAAACACTGTCAGATTATGATATAAGATATTA…	casein kinase alpha 1 polypeptide	1965	20	0	0.957	11	P:protein amino acid phosphorylation; P:Wnt receptor signaling pathway; F:beta-catenin binding; F:protein phosphatase regulator activity; F:protein N-terminus binding; F:ATP binding; F:protein kinase CK2 activity; C:nucleus; C:catenin complex; C:protein kinase CK2 complex; P:serine family amino acid metabolic process		IPR000719; IPR002290; IPR008271; IPR011009; IPR017441; IPR017442; G3DSA:1.10.510.10 (GENE3D), G3DSA:3.30.200.20 (GENE3D)
Contig_659	TTTCTAAAATACTTACGTATTTAATAAATAATATTCTGCGCATAATATTTATTATCTATAGTTTGTATGGAAGCTGTTTGTTATCAAAGTCCGTTTATGGAATGGTTTATATATTTTGTTAATAAAATATTAGAGATGTAATAAAATATCAAAAGGGTGACCATAATAATTTCATAGTAAGATGGACTGATGTTTTGTTTCATAGCTGGAAATTCGAATGTTTCGTGTATGTAGGGCTGCCATCTCGAATTTCGACAAACCCGGACAAACATTTAAAAAACCCGGACRTTTGGCGTAAATCGCATTTTTTCCACGAACGAGTACGATTTTTTAAAACAAAGTAATACCTAATTTGTAATCCATTTATTATTAACATATACTTAAATTGAATGRGGTGTT…	---NA---	1639	0			0			no IPS match
Contig_2573	GGTGACGKGACGTGAGTGCAGAACGGACACGACGACGTCTTGATCGTATTAATTTTCGGCTGCAAGAGCTATCCTGTGCGTTGATCACGTTTCTTTCACATGATAGAGTTCGCAAAATATTCTATAAAAGACCACTATATTCCGGGAATTGTGACTTAGTATAACATACTAACAAAATGGGGAAGGCTAAAAAGGGGAAGAAGAACTCGACAGTGGACGAGGGTGACAGTGATGTAGAAACGACAAACATTGATAACGTTAAACCGGCGCAAAAGGCAAAGAAAATATCAGTAGATTCTGATAGTGAAGAAGAAAAGCCTAAAGCCAAGGCTAAGCACAAGAAGTCTGTTGATGAAGATGTAAAAGAAGTCACAAARAATATTAAAAATGTCTCAATTT…	translation initiation factor if-2	1051	20	5.67e-41	0.5235	5	F:DEAD/H-box RNA helicase binding; C:cytosol; F:translation initiation factor activity; C:ribosome; P:regulation of translational initiation		no IPS match
Contig_645	GGGGCAATAATTTGTCCGTTKGTTGACAGTTGTCGATTCCCTGAAAAATAATGATKTTGTTGTATTTTTAAAGAAACAGTGTTGTGTTTTGCTTGCTAAGGATAAAATGGATTTCCCAGCTACACCCTCTAATGCTTCGGACAGTAACGAGTATCCTAATACAACTCGCTCCCCGTTTCACAACGCAGCAGACGACAATAAAAGGCGCAGCTCATCAAGGTCTATAAAAAGGAGGAGATTTGACGATGAATTGGTGGAATACAGTGGTTTGCCCGGTTCTTCACTTGGGAAAGGAGACAAGAGAATGCGCACACAGTCGTACACGAGCCAAGTATCGGAGATGCCTGTAACTAGTGCTCCTACGCCTCCTGCGAATCCGCCGTCAGAGCGCCGCCGAGC…	microspherule protein 1	1514	20	3.2e-137	0.6805	4	C:nucleoplasm; C:cytoplasm; F:protein binding; P:protein modification process		IPR000253; IPR008984
Contig_2627	GTGATGAACTCGGTCTTCCGGTTGTGTCTATGACTACGCTGCCATTTTGGAACGGSAGTGCTTTTTGTTCGTGTGAAGCGCTTGCTCGTTGTGAAGAGTAGATTGTGATTTAGTCAAGTGTAGTTTTATTTTAAGTCGAACTCAATCAAAATGAGCTGGCAAGATTATGTCGATAAACAGTTAATGGCATCCAGATGTGTGACAAAAGCTGCGATTGCCGGTCACGATGGGAATGTCTGGGCCAAGTCAGAAGGCTTCGAAATATCAAAAGATGAAGTCGCGAAGATGGTGGCCGGTTTCGACAATGAATCACTGTTAACGAGCGGTGGCCTGACGATAGCGGGCACACGATACATCTACCTCAGTGGCTCAGACCGCATCATACGCGCAAAACTCGGC…	profilin	1162	20	8.02e-63	0.9135	28	P:positive regulation of cell growth; P:cytokinesis, contractile ring formation; P:vitellogenesis; F:phosphatidylinositol-4,5-bisphosphate binding; P:insulin receptor signaling pathway; P:regulation of tube length, open tracheal system; P:positive regulation of multicellular organism growth; C:actin cytoskeleton; P:spermatogenesis; P:larval central nervous system remodeling; P:cell morphogenesis;…		SignalP (SIGNALP)
Contig_2632	GGAGCTCTAGTCTTTTTCCGGTACGCAAGGTCGTCTAATCACAAAAAACCATGGCTGATGTCGAAGTTGAGGTACCCGCGAACCCCGTCCTGAGCGGCGGTGCKATGGACGTGAACACAGCCCTTCAGGAGGTKCTGAAGACGGCCCTCATCCACGGAGGTCTCGTACACGGACTCCACGAGGCTGCCAAGGCCCTTGACAAGAGGCAAGCTGTCCTCTGCGTACTGGCTGAGAACTGCGACGAGGCTGCATACAAGAAGCTCGTCCAGGCTCTCTGCAATGAGCACCAGATCCCCCTCGTGAAGGTGGACAACAACAAAAAACTCGGTGAATGGGCTGGTCTCTGCAAAATCGACAAGGACGGCAAGGCTAGGAAGATCGTCGGCTGCTCCTGTGTAG…	ribosomal protein s12	514	20	3.24e-74	0.9005	8	P:translation; P:mechanosensory behavior; P:detection of mechanical stimulus involved in sensory perception of sound; P:male courtship behavior; F:structural constituent of ribosome; C:cytosolic small ribosomal subunit; C:mitochondrial small ribosomal subunit; P:ribosome biogenesis	EC:3.6.5.3	SignalP (SIGNALP)
Contig_2592	GAAAATTCGACCGATATTCAAAGACTATGTAGTAAGAATGAATAGGGTTGCGGAATCGGAGAACTTTACCGATGCAGGCGATATGTGGCGGTATGCATTCGAAGATGATGATTTTGTCGGAACTGTTGATCGAATCTGGACGGAGATCAAACCTTTTTACGATTTACTACATGGTTATGTTAGAGCAAAATTGAAATTGGTTTACAGAGATCTTTTGAAGAGCAACGATAAACTCATTCCTGCTCATATTTTAGGTAACCTATGGGCTCAAGAATGGCAAGCCATCTATCCAAAAGTAGTGGCATACGCTGATCATATGAGACCCAAGCTCCCTGCCAATGAGACCTTACATTCCAAAGACCTATTTGATGCAGTTGATGAGTTCCATCAATCTCTTGG…	angiotensin converting enzyme	1739	20	3.27e-88	0.5915	11	F:chloride ion binding; C:extracellular space; F:carboxypeptidase activity; F:hydrolase activity, acting on glycosyl bonds; F:peptidyl-dipeptidase A activity; F:peptide binding; P:peptide metabolic process; P:regulation of blood pressure; C:integral to membrane; P:proteolysis; F:zinc ion binding	EC:3.4.15.1	no IPS match
Contig_535	TTTATCTGTATTCTGTATGCAAGTCGCAGTCACACACACAAAAATAAAAATTGCATCTTTGAGGGTTACCTATAATTTCTAATTTTTATCTCCGAAATGGCAGATTCTACCGTGATAGACGTGACTAAAATGAAAGTAGTTGATCTACGTAAAGACCTAAAGGCACGTGGATTGCCGTATTCAGGAGATAAAGCTGAATTAGTGGCGCGACTTCAGGCGGCAATGTCTCAAGACGAACATGGTGACATCAACTTGGACTCCGATGAAATTGATTCTGATGGCGTTCTGGAAGACGAAGATGACAAAAGCCAAGGTGATATACTTGATGACTCCGCAGTTGACACATTGAATGAAGAGTTGGCGCTTTCTGAACAGCAATCGCCGACCAAACCCACAGCT…	sap domain containing ribonucleoprotein	944	20	1.9e-29	0.4935	1	P:salivary gland cell autophagic cell death		SignalP (SIGNALP)
Contig_290	GGCTGTCGATAATTTCCTKCAAGTTGRGAGTTTAGCAAGTAAAGTACCGGTGTCGAGTCGTTTATCCATTGTGGTTCTATTTGTTTTAACTCTTTGGTTAAACAGTCAGCTGGCATACGAAGTTTTCTATAAACTTATTGGAATTACACTGGCGGATTTGCAGTCGGCGTTTTTATTATCCACCGGTTAAATTGTTTTTGAAACCAGAATGTTCGCCAACAAGGTAGTCCTGGTAACTGGAGCTAGTTCAGGAATTGGTGCGGAGACTGCAATACAATTTGCAAAGTTGGAAGCAAAATTGGTCCTCACTGGAAGAAACAAGGACAATTTAGCGCAGACAGCGAAGCAGTGTGAAGAAGCATCGCCCAAGAAGCTTACGCCACTATCCGTTGTCGCCGA…	3-hydroxybutyrate dehydrogenase type 2	1171	20	7.26e-104	0.764	0			IPR002198; IPR002347; IPR016040; SignalP (SIGNALP)
Contig_2548	ACAATGGTGGATCTTAGCAGTGGGTCGGAAGGCCCGTTAGAACATGCATCTTCTAACAGTGTTTTTATCATTCCTGGGATTATTGTCATCAGTTTATCAGTATTCTTCGGCTACAAACTTTACAAATCGATAAAGGAAAAGGAAAAGAAACGCGAAGAAAAGAAAAAAGCTAAGCAGATGAAGAAAAAGAAATGATTTGACCCTAAGGAAAACTGGAGCGAGGCAACTATGAGTTGTGTGTGGGGAATTATGTAAATATTTTCAAAATTATTTTTAGTAACATTTTTTTGGAAATTCTTGTCAAAATCGGTCTAATAATTAAGGAAATTTTATTTATTTTGTGTAAGTATGGTAAAAATTTGCTCTTTTAGCTGTGCGTAGTACATTTTTTAATAGAAA…	isoform b	1105	20	3.76e-14	0.7315	0			no IPS match
Contig_2648	ATTCTGAACTGATTCTGTCAATGTCATKCTTTTACCCCATGAACCGTTGTTGTTAGTGGTGGTTTGACTAACCAAAATTTGCAAAAATGTCGCTGGTAATTCCAGACAAGTTCCAACATATTCTTCGTATTATGAATACGAACATTGATGGCAAACGCAAAGTGATGTTTGCCATGACTGCCATCAAGGGTGTTGGACGCAGATATTCCAATATCGTGCTGAAGAAAGCCGATATTGATCTCGACAAGCGTGCTGGAGAATGCACCGAAGAAGAGGTTGAAAAAATTGTGACAATCATGTCCAACCCCAGGCAATACAAAATCCCAGACTGGTTCCTCAACAGGCAGAAGGACATTGTTGATGGTAAATACAGCCAGCTGACATCTTCCAACTTGGACT…	ribosomal protein s18	716	20	7.49e-82	0.981	5	C:ribosome; F:structural constituent of ribosome; P:translation; F:rRNA binding; P:ribosome biogenesis	EC:3.6.5.3	no IPS match
Contig_2620	GTAATGTCATGTAGCTTGTTCATAGAAACTGATGGCATATTTCTTCCACAGTGAGATTCGTAATATTGTTAATTTTTAGATAACTGATTTAGAATTATAATACAAAAGTAACCTATACCAGAATGGAAGAAATTGGTATCATATTGCCGGAGAAGGATGACCAAGTCGTAGATGCCAAGGGATTATCATTCCCAGGACCTCAGACGTTTGATGAATTGGAATCTGAAGATCTCTACACTAAATACAAGAAACTGCAACGTATGCTTGAATTCTTGGAAGTTCAAGAAGAGTACATAAAGGATGAACAAAGGAACCTCAAGAAGGAGTACCTTCATGCTCAGGAAGAGGTGAAGAGAATCCAATCTGTACCTCTTGTGATTGGCCAGTTCCTTGAAGCTG…	26s protease regulatory subunit 6b	1302	20	0	0.948	8	F:endopeptidase activity; C:proteasome regulatory particle, base subcomplex; F:ATPase activity; P:protein catabolic process; F:ATP binding; P:proteolysis; C:nucleus; C:cytosol		no IPS match
Contig_2657	GGGCCCATKGCGTTAACGTTGCTGTAAACAAGTAGATTTTGGTTTCTCTTTCTGATACATAATAACTTAAAATGTCTGATGACGGATCAACGGCTGTTGAGAAGAAAGGACGCGGTAGACCTAAATCCAATGGGACACAATCAGAGGCTAAGGGTGATACCAAGAAAAGGGGGAGACCGCCAGCAGCTACCAGAACGAAGGAATCTACAAAATCATCTGATGATGAACAAGCTCCAGTAGCCAAAAGAGGGCGAGGCAGGCCCAAGGGGTCTAAGAAAAAGGCAGCGGCTAAAGGAAAGAGTGCACCTGTTGAAGGAAGGGGCCGTGGCCGACCACGCAAGGACCCACCACCTAAAAAAGATGCTGCCTCYACTGAAGAGGAACAGGACGAAGATGATG…	high mobility group protein a1a	726	20	5.63e-48	0.5125	11	F:peroxisome proliferator activated receptor binding; F:ligand-dependent nuclear receptor transcription coactivator activity; P:regulation of transcription, DNA-dependent; F:retinoid X receptor binding; P:protein metabolic process; F:transcription factor activity; P:establishment or maintenance of chromatin architecture; C:chromosome; P:positive regulation of transcription; P:signal transduction;…		SignalP (SIGNALP)
Contig_631	ATTACGTCAGCCATATTGTKCCTTCTTGACGTGCGACCAAACAAAACAGCACGTGTAAAAAATGCGTATAGAAACTTGTTATTTCTGTTCGTCCAGGATATATCCTGGACATGGAATCCAATTCGTCAGAAACGACTGCAAGATTTTCAGATTTTGTCGTTCAAAATGCCACGCAGCGTTCAAAAAGAAGAAGAACCCGCGTAAAACCAAATGGACCAAAGCTTACCGTAAGACCGCTGGCAAAGACCTGGCTATTGACCCATCTTTCGAGTTTGAGAAACGCCGCCACACTCCTGTGAAATACAGCAGAGAATTATGGAATAAGACCATTGAAGCCATGAAGAAGGTCGAGGAGATTAGACAGAGAAGAAGCAACAACCACATTATGCAGAGACTGAG…	ribosomal protein l24	931	20	6.24e-102	0.829	3	F:structural constituent of ribosome; C:cytosolic large ribosomal subunit; P:ribosome biogenesis		no IPS match
Contig_1609	GGAATTTTGTTTGGTTGATTAAGAGCCGGAGTCAGCGAAAATTTGATTACTCATTTTACAGTAAAATCGCCAATACTTTAATATTTTTMATATAAACCTAAAAGAGGAAACTATCCAAGATGTTTCTTACACGTTCTGAGTATGATCGTGGCGTGAACACATTCAGCCCTGAAGGACGGCTGTTCCAAGTGGAATATGCTATTGAGGCGATTAAACTGGGTTCGACTGCGATCGGCATCTGCACTTCAGAAGGAGTTGTGTTGGCCGTCGAAAAGAGGATTACTTCGCCTCTGATGGAGCCTACAACGATCGAGAAGATTGTGGAAGTTGATAGACATATCGCTTGTGCTGTGTCTGGACTGATGGCCGATTCTAGAACGCTAGTGGAGCGTGCAAGAG…	proteasome ( macropain) alpha 5	1037	20	3.38e-131	0.907	6	C:proteasome core complex; F:protein binding; F:threonine-type endopeptidase activity; P:ubiquitin-dependent protein catabolic process; F:endopeptidase inhibitor activity; C:nucleus	EC:3.4.25.0	SignalP (SIGNALP)
Contig_190	ATATAAAACGCATKGCTACTGCAGAGCTCCSGCCAACACAACGCGTTCCATTTTCAAATATTTGAATTTATTATTTTTTTATTTTGATTCCAAGATGCCTTGCGGAGGTTGCGGTGACAATTGCAAATGCAGTACAAACCAGTGCTGCCAGACCTGCAAGTGTGATGCATCTTGCACATGCAGTTGCAAACGATCTGCACCAGCTACTGATCCTGCTAAGACCACCAAGAAGTAAAATCTACGTATTATGAAACTCCTTCGTTGTCaAAAAAAAAATATAGCATACGAATTATTCGATAGGCGTAAGTACAGATGCTAGTGCGTCAAGCTACACAACTCTGAAAAATTTCACCAAGCAATATTGAACCTTATACTGAAGAGATAAAGTTGAAAATCTAT…	metallothionein b	1100	20	5.4e-05	0.579	2	F:copper ion binding; P:cellular metal ion homeostasis		no IPS match
Contig_1631	GGAAATACTTAAATCATTTTAGATTTTGTTTCTATTTTACTGAAACTGCTAAGACGTCCGTATCGGAATACTTATCTAACGAATGATTTCTCTATCTATACTACTATGATTTATATCTTCAAATATATCTTCTCTTTCGCTATAATTTTCTCGGGATTAATTCTTATACTCCAGATTAATCTAGACAAAAAATTTATTACACTATTTACGACAATACGACACGACATTGATCATTCAAACGCTTCTGTTTGTGGACGTTAAAAATCAAACGGGCGCCGCCGTAGTGTGGTGCTAAAAAGCTCACTTGACATTTCCACAACCTCCTTTATACAACATGAAAAGACAAATTAATTCGAGACTGCACTGTAGAAAAATAGTGTTTTGCACTGTTATTAGTCC…	---NA---	1539	0			0			SignalP (SIGNALP)
Contig_1569	AGTCCTCGGTCTAAACAGGTAGTGGGTGGCCGTTGCTCTCCTAAATAGTGAGATTCATTGGTGAAAATTTGTCCCTAAGAATCCTTGATCGTTATCATGTAAAAGACCAAGAAACTTGTGTTTTAAAAAGTGCAAAAGACCAACGAGTGATTGTGGTTTCCTCTGATGGAATGTTCTAGAATCAGGGCAGTTGTTTCTCAAGAAAAGCTCCGAAGTTTCAACTTTAGTGTGTGTTTGAATTGCCACGTTGGCATATGTATATTCTTGAGTTCCTAACAGTTTCCTACCAGAGCTTAACCTACCTGCTACTACTAGGTAAACATAGGTGAGCGGAAAAACATTTGGCACTACAAAATGTACAGCCAAACATATGAAGACGAGGCTCCTATCCCACTCATA…	reverse transcriptase	1201	20	6.33e-18	0.888	3	F:transcription factor activity; P:regulation of transcription; C:transcription factor complex		no IPS match
Contig_1576	ATTTTAGTTAGTCTATGGTKGMAATTCCACTGACGTATCCCTYTGSTATCGGCATCGTGTATTATTTTTAATTAAARGAAATAAAGAATAAACTACCAAAATGAGTCTGGAAATTGAATCGATGGTTCGGTACACGTCTCCTATCAACCCGGCAGTTTTCCCGCACCTCACGCTRCTTCTCCTGGGCATCGGCATCTTCTTTACKGCGTGGTTCTTCGTSTACGAAGTCACAAGCACTAAATTATCGAGAGATCTGTTCAAAGAGCTGTTGTTATCGCTAGTTGCCTCCCTATTCTCAGGTTTCGGTATTCTGTTCTTGTTGTTATGGGTTGGCATCTTCGTGTGATACCTCTAGAAGTKTTAGTTTGTAAGTTATGTATCGCATTCCGAGTGTGGTTG…	upf0197 protein c11orf10 homolog	623	20	4.4e-31	0.921	2	F:molecular_function; P:biological_process		no IPS match
Contig_1154	GTCTKGTGTGAAACACCGTCGATGTAGTTGACGATGAAGTCTAAAGTGATATTATTTTGTGTATTGCTTTTCTGCTCCAAATTTGTCGATTCAGTTCCCCATTCCGAGGAACTAGTCAGGCAAAGAGCATTCCAGCCAACTAACTGGCCGGCTAACAAATATGCAACCGGACAGTATGTCGATACTAATTTTGCACAAACTCAAAACGAAAATGTATTGAAAACTTCTGGTCTTCAACTCGAAAACAACCAGGAGTATTTTGCAAATCAAGGAACACGTGGTTTTGGCAACCAGGGATATAACAAAGGTCTTAGTTCATCCCTGATTGGAAAAGAGAGGTTACTAAATTATGCCCCTTCAATAGAGGAAGAAAGAGTAAACTCCTATCCACTAAGATCA…	protein kinase domain containing protein	1744	20	0.00146025	0.386	0			no IPS match
Contig_194	CSGTAAACGCAAGTGTTTTTTGTGTGTTTCACAACGCCGGTGTTTAGCTCAACTCTTTTGTTTAGAGTACGAAATATGGCAGACAAGAAAAAAGATGGTGAGCCTGAGGGAGAAGAAGAATTCTCAGTAGAAAAAGTGCTTGATCGTCGTGTACGAAATGGCAAGGTAGAATATTATCTCAAATGGAAGGGATACAGTGATGAGGACAATACCTGGGAACCTGAAGAGAATCTTGACTGCCCTGATCTAATATCTGCCTTTGAAGAGGCGAGGAAAAAGAAAGAAGCAGAGGGCAAAAGTGTGAAAGTTGATAAGGATGTTAAAAAGCGCAAGTCGGCTGTTCCAACACCTGACTTAAAAGGTGCCAAAAAAGCAAAGAGTGATGACAAAAAAGCATCA…	heterochromatin protein 1 beta	870	20	7.08e-89	0.749	10	F:identical protein binding; C:nuclear heterochromatin; C:nucleoplasm; C:female pronucleus; C:polytene chromosome chromocenter; P:chromatin assembly or disassembly; C:centromeric heterochromatin; F:chromatin binding; C:spindle; C:male pronucleus		IPR000953; IPR008251; IPR016197; IPR017984; IPR018125; G3DSA:2.40.50.40 (GENE3D), SignalP (SIGNALP)
Contig_109	TTCATGTAGGAGAGCAACCACCACGCTATAGAGATAATTATAGACCAACTCATTATCGAGACCAAGGACCAATGACGTTCAGGGAAGGGCAACCATATCGAGAGCCTGGGCCACCTGGCCCGTATCGAGACCCTAACTTTAGAGGTGGTCCACCGCCTTTCCGTGATAACACCTACAGGAATGTTCCTTACAGGGATGGTGGGTTCCGTGAAAACATACCACATAACAGTTTTCGTGATCCAGGTATTCCCTTTAGACCACCTAGTGCAGATCCTCGAGAGACCGTACCACCTAATTATCATGATCCAAACTACAGAGAAAATTATAGAGACGAGAGCGCTCCACCTCGGGATCATTCTCGGCCTGGATATAGAGGTAACGTTCGTAATAGAGGTGGTC…	protein kinase domain containing protein	1486	20	2.29e-47	0.468	1	F:translation initiation factor activity		no IPS match
Contig_1749	TGTGATCGAAACTGGTATTTACAAAAACGATAAAGATTTAGATAACATGGTGAACAATTTAATGGACTTTGTCAAAATTGGAGAAACTCCTACTTTCGTGGGAAAAGATGCGGCTGTAGTTGGCGTTGATTTTCATGAATGTGCTGACAAAGAATATGGTACTAGAGACTTTTGGTCGTGTTATGCATTACACAGGGGTATTTCGCCGTTCCTTTACATGGGTACCTGTCCTATGGGTACTGTGGTTGACGGACAGTTGAAGGTCAAAGGGATTGATAATCTGAGGGTTGTGGATGCCAGCACTTTCCCTAAGGTTCTGCATGGTGCTACAAATGCTGCTGTTATCGTTTTAGCAGAGAAAGCAGCTGATCTGATTAAAAGCAGTGCTTAGTTTCCAAA…	glucose dehydrogenase	754	20	6.48e-18	0.553	2	P:cellular alcohol metabolic process; F:FAD binding		IPR007867; G3DSA:3.50.50.60 (GENE3D), SSF51905 (SUPERFAMILY)
Contig_1662	ACCTGTTTTTTGGCAAATGGCATTTGGCAGCTCCAAAACATAACCTCAAAATATTCACACACATTCAGAGCACGTCCGTATTTATCATGTGTTAAAACAATTCTGTTACAATTATTGGGTAAAAAAGATACTTTTCAGCGACAAAAATGAAATCCAAGTCATTTGATTTAAAACCAAGTTCTGCTGAAAAGCATGCATTTGACAAGACCCTAGATTTTGTTGGTCTTTACAAGTCTGTTGCAGATACGAATAAAGTTGCGGAGAAACGAAAGTCTGATGAAACAATCAATAAGGAAACCGTAAAAGCCAAGACAGGTACCCCTAAACGTGAACTCACAGCTAACAAAAACAAAAAGCGGAGCRAACAAGAGACATTGGACATTTCGCAAATTAAAATTG…	basic protein of sperm head cytoskeleton 1	1506	20	2e-14	0.417	1	C:acrosomal matrix		no IPS match
Contig_1664	GGAGTCGCGAGCGGAGAACTTCGACTACCACGGGCCTCTATCTATTCGTCAGCCATAGTTATAAGAATTTAGTGAAACATGTCTCTCATCTCCGCCCGTATCGCCGGCTCAGTAGCCAGGCGTTTGCCTAATGCTGCTTCGCAGGTATCGAAGGTCGCGGGTGTCGCGGCGCCCGCCGCTGCTGTTGCCTCGCGCAACTTCCACGCGACTCCCACCCAGAAGGCCGCCGAAATCTCCACTATTTTGGAGGAAAGGATCCTGGGTTCCGCTCCCAAGGCTGATTTGGAAGAGACTGGCCGCGTATTGAGCATTGGAGATGGTATCGCCCGTGTCTATGGTCTCAAGAACATCCAGGCCGAGGAGATGGTGGAATTCTCCTCTGGTCTTAAGGGTAYGGCC…	mitochondrial atp synthase alpha subunit	721	20	2.79e-100	0.8895	10	F:hydrogen-exporting ATPase activity, phosphorylative mechanism; F:hydrogen ion transporting ATP synthase activity, rotational mechanism; C:mitochondrial proton-transporting ATP synthase complex, catalytic core F(1); P:ATP synthesis coupled proton transport; F:metal ion binding; P:growth; P:phagocytosis, engulfment; F:ATP binding; F:proton-transporting ATPase activity, rotational mechanism; C:lip…	EC:3.6.3.6; EC:3.6.3.14	no IPS match
Contig_1693	GGTAGTAATAATATTGTAGTCGGCGAAGCAGCTCGTGTGTGCCGCCGTTATGTTGCAACTAATTGTGTACAGTTTACTGATATTCCTTACTTGTTTAGCAGTATTTGATATTATAAGACTCTGTACGTATGATGATGAGGCGTCTAAAAGAAAACTGAGAATATGGTCCGCTCCATATGAAGCGGTGAAGAATTCCCTCAAAGGCATGAAGACCCTGAAGGAGGAGGTGCCTCCACCAGGTCCTGACTCCAAGCCATACACCATTTCTGAAACAGTCTGATGGAGCAGAAGAGCAGATTCCTGCTGCATATTGATCTGCTTAAAGATTAATGAATATTATAATTAATTATTTTATTCCTTTTAGCTTATAAACGAATTATGTTAGTTACCTTGTTTATC…	---NA---	853	0			0			no IPS match
Contig_1216	GCAGTCCTCCTTGTCTTTTACAACGACCAACAGTGTCAGTGTTTTTGTGAAATTATTAtAAAAAAAGTTTTTTTGGAAACATGTCGGCATCACCTATTGCGAGGCAGGCGACCAACTGCCAGGCCATYCCTTCAAGGAGGGTGCTCATCACAGATCCTTCGCAGATGCCCGATGTCTACTCCAGCACACCTGGAGGCACTGTGTATTCCACCACYCCYGGAGGCACAAGGATAGTATACGAGAGGTCATTCATGATGTCATTGAGGCAGTCACCGATCTCSCAAACCCCACCGAAGTGTGCGCTACCAGCCGCATTACTTAAGAACCCTAACTCCGTCCCCAATGTCATTCAACCGACTGCGGCACAAAAGGCGCGCTCAAACTCTATCTCATTCGACG…	thor	708	20	2.31e-51	0.712	8	P:response to oxidative stress; P:negative regulation of cell size; P:triglyceride metabolic process; P:response to starvation; P:regulation of cell growth; P:antibacterial humoral response; P:negative regulation of translational initiation; F:eukaryotic initiation factor 4E binding		no IPS match
Contig_1360	GTGAAACGCTTTTTGTGCTTGCTTTTGTCGAGCTGGAATTCTGTAATAGTGAATTTTAACTATTGCTTTACTTTAAATTCCTAACCAAGACTGGTTCTATTAATTTAATGTTTTAATCAGTATGCAAAGCAGCTTCGGCGCTATGAATTCATCTATTGAAATAAGTTCCTACCGTGATCAACATTTCAAGGGTTCCCGCAGCGAGCAAGAAAAGCTATTAAAAGCGTCATCAACGCTCTACATTGGAAACTTGTCATTTTACACTACGGAAGAACAAATATACGAATTATTTTCCCGATGCGGTGATATCAGAAGAGTAATTATGGGTTTAGATAAATATAAAAAGACTCCGTGTGGATTTTGCTTTGTGGAGTATTATACAAGACATGATTCGGAAAA…	nuclear cap-binding protein subunit 2	743	20	2.8e-82	0.921	6	F:mRNA binding; C:spliceosome; F:RNA cap binding; C:nuclear cap binding complex; P:nuclear mRNA splicing, via spliceosome; F:nucleotide binding		IPR000504; IPR012677; SignalP (SIGNALP), SSF54928 (SUPERFAMILY)
Contig_1319	TTATATTGTTTTGATGACTGATTCTGACTGTGAGTCATCGTCTAAATAATTATTATTTGCTCCTTGTTAGTTTTCTAATTTAAGGCTGTGCCTAGTGCTAATCTTATAGGTCCTCGCGCCTATTGTTTCTTGTGTTAAAAGTTTTTTAAAAGCCGTCAAACTGGGGAACGAAATGTCTTCGTCCGCTATGGAAAAACACCTATTTAATTTAAAATTTGCTGTAAAAGAGTTAGAGAGAAACTCTAAAAAATGTGAAAAAGAAGAAAAGGTTGAGAAGGAGAAAGCTAAGAAGGCAATACAGAAGGGTAACTTGGAGGGGGCTCGGATACATGCAGAGAATGCCATCAGACAGAAGAATCAGGCATTGAATTACTTGCGGATGTCAGCTAGAGTAGATGC…	charged multivesicular body protein	955	20	1.82e-104	0.9125	1	P:protein transport		no IPS match
Contig_1306	GTGACCTGTCAAATAAAAGTGATTTTCAGTTTTGCATTTATCACGTAAACATAAATTTAATTAAAAATGCCTGCCGGACCATCAGCCATGGACGGGCTACGTGAAAAAGCCTTTCAAGACTACAGAAAGAAGTTAATGGAACACAAAGAAGTAGAATCCAGACTGAAAGAAATGAGAGATAAACTGAAGGATGTGACCAAACAGTATGACAAGAGTGAGAATGACCTCAAAGCCCTGCAGAGCGTTGGTCAGATCGTTGGAGAAGTTCTGAAGCAGCTCACTGAAGAGAAATTCATAGTAAAAGCAACGAACGGTCCCCGCTACGTGGTCGGTTGTCGTCGTCAACTGGATAAACAGAAGCTGAAGGGAGGCACCAGGGTTGCGCTCGACATGACCACG…	26s protease regulatory subunit s10b	1329	20	0	0.964	6	C:protein complex; P:protein catabolic process; F:ATP binding; F:nucleoside-triphosphatase activity; C:nucleus; C:cytosol	EC:3.6.1.15	IPR003593; IPR003959; IPR003960; IPR005937; G3DSA:1.10.8.60 (GENE3D), G3DSA:3.40.50.300 (GENE3D), SignalP (SIGNALP), SSF52540 (SUPERFAMILY)
Contig_1345	GCCTTTAACTGTCAAATACTGTCAATCGCGAATTCTTACGACKGGACTTCTGCCCGTGTAATAAATTTCGATTGTCTTATTATTTTTCAYTCCATACCCAGATGGACTAAACTACTTAAATAAAATAAACAAGCAGTGCCTACTCCACCACGTCTATTGTTTCTGCTATCTGGACTACACCGCTACAATGCAGTACACCTCCGATGAAGCTTATGCGCGGCTTATAAGCCACCACATGACTGTGCCTCAAAGGATTAAGGCTACTGGTGACATAGTGGATGAAGACAGCGCACCTAATGGAATAGTGTCTGGCTGGGATTATGCTAACGAAAAGTTTGACATGAAAGTACCTGAGAGAATCCTTGTTGTTGGACAAGATCAACATGTTGGGACAAAAGC…	n-acetyl-glucosamine-6-phosphate isomerase	790	20	2.74e-102	0.5655	1	C:endoplasmic reticulum		IPR002129
Contig_1336	GGGTAACAAGTATTTTGAATTGCGGCTAACTTCAGAGATGTCAAAATTAACAATATTTTTTTAATTTTTGCTCAATAACAAATGAAAATCAGTGAGTCATTGAAAGAAAACGCATAAAAAGTTTTTACTTCGTCCTTTTAAGTCTACTTTAGGGGCGATGCGTTTGTTTTGAAGAATTTATGTTGCTCTTAATTTTAGAGGTTATGTTTCATCTAGTTTCATAAGACACCTCACTTACGGGTTATTACAATTCGTATCTGTCTCATGCAGCAGTAGTTTATTTAAAGAAATATTTATGGTTGTAAGACTAGTTATTGATAAAGTTTGATATTCTACAATAATCGATTTTAACTATTTTGCCATGGCTACTTGGGAGGAGAAGAAAACTCTTATTACTCG…	tyrosyl-trna synthetase	1006	20	1.05e-105	0.9445	14	P:apoptosis; C:soluble fraction; F:signal transducer activity; C:extracellular space; F:ATP binding; P:tyrosyl-tRNA aminoacylation; F:interleukin-8 receptor binding; F:tRNA binding; F:tyrosine-tRNA ligase activity; C:cytoplasm; P:signal transduction; P:tryptophan biosynthetic process; P:tyrosine biosynthetic process; P:L-phenylalanine biosynthetic process	EC:6.1.1.1	SignalP (SIGNALP)
Contig_1358	TTCGATATTTCATCCCGATTGTGTTATCTTCCCGGGAACGAGGAAGTTTACGTGGTSGTGTTGACGTGGCGGTATCCAACGGATTAGGATGCTGAGGTCATTGTTCGTGGCTTTGGCCGTTTCGGCCGTATTTGCCGGGGTGCCGACTCCTGAAGAAACGAAGAGGATAATGGATCGACTGTCGGAGGCGGAACATTTTAAGAATGAACACCATAACAAGCAGTTTGATCACGATGCCTTTTTAGGTGAAGATCAAGCGAAGACATTCGATCAGCTCCCCCCTGAGGAAAGCAAAAGGAGACTAGGAATCATCGTTGACAAGATTGACGGTGACAAAGATGGGTTTGTGACGCTTGTGGAACTGAAGGATTGGATCAGGTACACTCAGAAACGGTACAT…	dna supercoiling factor	1208	20	3.14e-166	0.7675	6	C:polytene chromosome; P:dosage compensation, by hyperactivation of X chromosome; F:calcium ion binding; P:establishment or maintenance of chromatin architecture; F:DNA topoisomerase activity; P:DNA topological change		no IPS match
Contig_1255	GTGTTCTGTAGAACGACAACAAGAGCGGACGTGAGTGAATATAAAAGACGACAACTTAGAGCCTAGGCCGTGTGGTCCGATTAAATCTGTGATACTATTTTGTAAGAAGTAAACGCTAAAATGTCGATCCACATCAAGGACTCCGATGACCTCAAGAACAGGCTGGTGGAAGCCGGTGACAAGTTGGTAGTCATCGACTTCATGGCCACTTGGTGCGGACCCTGCAAGATGATCGGGCCTAAACTAGACGAGATGGCCAATGAGATGGCTGACTCCATCGTTGTTCTTAAGGTCGATGTTGACGAATGCGAGGACATCGCCACCGAGTACAACATCAACTCCATGCCTACCTTCGTGTTYGTCAAGAGCACGAAGAAGGTCGAAGAGTTCTCAGGCGCC…	thioredoxin-like protein	918	20	3.51e-49	0.814	7	P:cell redox homeostasis; F:thiol-disulfide exchange intermediate activity; F:electron carrier activity; F:protein disulfide oxidoreductase activity; P:glycerol ether metabolic process; P:transport; P:electron transport		no IPS match
Contig_1242	KGTTGTCAGCGTTTTGTGTTGTGGGTTGAGTTGATTATTGTTGTGCAAAAATCCAAAAAATATTACAGGGTGTACAATTTACGATATTTCTCGTATTATCGAGTAGAAGGAAATAGCAGGCACCATGACGGAAGTTTTACCCGTCGAAGAAGCCAGGCAAGACCGCGTGGAGACGATCCTGAAAGGCTTTCAAGTAAATTGGATGAATTTGCGAGATGCTGATACAGGTAAGATCCTCTGGCAGAACAATGAAGATATGTCAAGTCCTGACTTGGAGCACGAGGCGCGTGTCCCTAAGCGCATACTCAAGTGTAGAGTGGTGTCCCGGGAAATGAACTTCAGCTCTATTGAGTCTATGGAACGCTTCCGTTTGGAACAGAAAGTCCTGTTCAAGGGGAG…	phosphodiesterase cgmp- delta	756	20	6.89e-68	0.907	3	F:3',5'-cyclic-GMP phosphodiesterase activity; F:protein binding; P:phototransduction	EC:3.1.4.35	no IPS match
Contig_1224	GGAGGAAGCGCTGGAGCTGGGCGGCTTCGGCTACCCCGCCATGGCTGTCGTCAACGCTAAGAAACTCAAGTTCTCCACCCTCAGGGGATCCTTCTCCGAGACTGGCATTAACGAGTTCCTTAGGGATCTATCATTCGGTCGYGGCCAGACTGCCCCAGTTAAAGGCGCAGAGATGCCTAAGATCGTGACCACYGAACCCTGGGACGGCAAGGACGGTGAACTGCCACAAGAAGAGGACATTGACCTCTCAGACGTAGATCTTGAGAAGGACGAGTTATAAGTGCAGCGGCCATGTTGCTAAAYCCTGGACTTTATACCCAACGGTTGCYTAAAAACAAGTTTGCTTCCGTCAACAGAAAATCATATCAGTAACAATCTCTGATTTTAAAAAGTGATACA…	disulfide-isomerase a6	952	20	2.11e-36	0.889	3	P:cell redox homeostasis; C:endoplasmic reticulum; C:lipid particle		no IPS match
Contig_1428	GGCTCTTTCATGTGCTTTGCGTCAAAAAGCACGTCGCGCAAAAATATTTTTGTTTATTAAAACACGATGGCAAAATCCCTGAGAAGCAGATGGAAGCGAAAATGCCGAGCCATAAAGCGCGAACGTTATGCTGTGAAAGAATTGGCGCGTTTGAAGAAAATGTTAGGCGTAAAAGAGGAAGATAAACCAGAAACTACCACGGACGAGGTTATGGAGTCTGACCAAGTGATATTCTTAGACGCTGGAGCTATAAACAAAAAGAAAAACAAGAAAAAAGTTGAGGAGCCACCCGAAAAGGAAGACGAGGACGTCGAAATGAGTTCTGATGACGAAAAAGTGGTTGTCGATGACGACGGTAAGAAAAGAGTATTTAGTACAAAAACATTGAAAGATCAAAAT…	c12orf31 homolog	527	20	3.71e-23	0.5525	2	P:biological_process; C:cellular_component		IPR018784
Contig_1434	GATAGAAAACAAGAGACGGGAACCCTCCGCAGAACCAGAACGACGCAAAAGTTCCAAACGATCCAAACACGACCGCCAACGATCGTCGCCGGAGTCAGAATCTGAACCAGCGCCTAAATCGAGGTCAGAAAAGAGAAGCAAAAAGAACTACGCCAGAGAGTCCAGTTCGTCGCCACCGCCAGAAAAGAGGCGGCGGAAGAGCTCCTCCCCAGAATATAGAAAGAGGGAAGAAACTTACTACAATAAGAAAGAAACCATCAGAGAAAACAGCAAAAATCATAGAGAAGAGAGAGATGAGCGCAGAGCTCCCAGGAGAAGTGAATCTCCGGGCTACAGACATAGCAGGCGCGAGGAGTCACACCCCAGGAAAGAAAAAGATGCCAAATATGAAAAGAATAA…	zinc finger protein ccch domain-containing	1264	20	5.9e-38	0.4455	1	C:intracellular organelle		no IPS match
Contig_1454	CTGTCACCGATCGTCTTGCAGCGTTCGCCAAATCTGCTTKKAGTTGTTTATTATTAAGCATAAAATAAGACAAAATGAGCGCCAAGCTGCTGTCCCTGATCCTCATCATCGCTACTGCGGTGACCGCTGAAGATGAGCCAGCGATTGCGAGGTTACTTGTATCGAAGCAAGTGCTGAACAAATACTTGGTGGAAAATATGGATATTCTGGTGAAGTACACGCTGTTCAACGTCGGTACCGCGCCCGCTGTGGATGTTAAGCTGGTCGACAACGGTTTCCACCCTGAAGTGTTCCAAGTTGTTGGTGGTCAGTTGACGGCTCACATCGACAGGATACCTCCTCAGACGAACGTGTCTCACGTCGTGACCGTGAGGTCCAGCAGATATGGCTACTTCAACT…	translocon-associated protein subunit beta	1045	20	4.24e-89	0.773	5	C:lipid particle; C:signal recognition particle, endoplasmic reticulum targeting; C:integral to membrane; C:endoplasmic reticulum; P:protein retention in ER lumen	EC:3.6.5.4	SignalP (SIGNALP)
Contig_1760	TTCGGKGACGTGTGTCATGTCATTAGTTTTTTGCCGATTATTCTGAGTTGGAAAAATGGAATTATTTAGATTTTCGTCGTTATTTGCGCTATTTATCCTATTGGATGCGGCGTCAGCTTTGTATTTCCACATAGCAGAAGGTGAAAGAAAATGTTTCATAGAAGAAATACCGGACGACACAACTGTTATAGTGAATTACAAAGTGGAACTATATGACCCAAGATCAGGCGGCTTTATGCCTTCGACCCCTGGCATAGGGATGCATGTGGAGGTGCGCGATCCCAACGACAAAGTGTTGATGTCTCGTGTGTACTCGTCGGAAGGCATGATCTCGTTCACTTCAGCCACCCCGGGAGAGCACGTCATCTGCATGTACTCCAACAGCACATCTTGGTTCAG…	glycoprotein 25l	744	20	6.03e-109	0.9005	2	P:transport; C:integral to membrane		IPR000348; IPR009038; SignalP (SIGNALP)
Contig_2172	GCCCACCCAGTTATAAGCTCTACGGCAAATCGAATCTTGGGATTTTTCAATAAATCCTGTTTGGATTTTCAGGTCCCAAATAAATTATAATTCAAGATGTCTGAGCTTCCCTTTGGACCCCCAGTGCGAGTGTCGCCACTCATCAGGTTTGGCCGCTGGTCGTTCCTCGGTGCCGGCATCCTGTACGGAGCTTTCCACCAGAGCCGGCTCTCCAAGCGTGAGGAGAAGCTGCGTGAGATCGAAGCCAAGGAGAAGGTCATCAGGGACGAGAAGCTTAAGAAGGAGAAGGCAATCGCTGCTGCTGCCGAAATCAAAGCCCTCGAAGAAATGGTAGCCAAGAAATGAACATTACGGGACTAAGATCTAGTTAATAAGTTAATAGTGCTCGTCGCCATCTTG…	h+ transporting atp synthase subunit e	503	20	2.78e-27	0.789	5	F:hydrogen ion transporting ATP synthase activity, rotational mechanism; C:mitochondrial proton-transporting ATP synthase complex, coupling factor F(o); P:ATP synthesis coupled proton transport; F:proton-transporting ATPase activity, rotational mechanism; C:lipid particle	EC:3.6.3.14	SignalP (SIGNALP)
Contig_821	GCKGTCACCTTTCGCAATGGAGTGTTGGACGTGTCCGTAATAACAAAAAATACTTTTTATTTACTTGTAATGCTGTCACCACTTTAACAGTAATTCCAAATACCATTTACGATTATGTTAAGTTCGTGTGGAGGTTTGTTTAGTTCAAATTCGCTGCCGAAACATGGAAGAGGAACTTAACGAGCATGATTTGGAGGAAAGACTGTATGCTATGCTACATCATGTGGACGAGACGGAGGGTAACTTAACAGCGAGCCACAGCGATGGGTTGAACATAGTGGAGAGCGCGCCCAGGAGCACCGTGCGGCGCTACTGGCGTACCAGCGAGCCCACTACTCCGTATCAAAAGGTGAACGTACAGAAGGAACCCGCCACGCCATCACTCAACAGCAACAAGCC…	protein kinase domain containing protein	709	20	0.000211	0.45	16	C:integral to membrane; F:RNA polymerase II transcription factor activity; F:sequence-specific DNA binding; F:transcription factor activity; P:terminal cell fate specification, open tracheal system; C:nucleus; F:DNA binding; P:imaginal disc-derived wing vein morphogenesis; P:terminal branching, open tracheal system; P:regulation of transcription, DNA-dependent; P:open tracheal system development;…		SignalP (SIGNALP)
Contig_2192	TGTTGTGCGGTGCACGAAAAGTAAATATTTGAAAACAACCCGAATATTAATCACCGGTTGTAGTGAAAAAGTGCCACAAACATCCCAAGTTATGAGGTGCAATAAATAGTGCTAAAACTAGTAATCGTGCGAACTTATACCGTGGTACAATGGCAGCACAACAAGATAGAAAAGTTGTCAAAGTCGTAGTTTTGGGCGATATCGGCAGAAGTCCACGTATGCAATATCATGCGTTATCTCTTGCAAATAATGGATTGGATGTGAATATAATTGGGTACTTGGATTCTCAACCTCTCACAGAAATCCTGGAGCACCCTCACATTACTATCACGAAACTACGCTCAATAAATCTTAGTGGTCCTGCGATAGTGAGATATGTGGCCAAAGCGATATGGCAGA…	beta- -mannosyltransferase	1565	20	2.03e-118	0.649	6	F:beta-1,4-mannosyltransferase activity; C:integral to membrane; F:chitobiosyldiphosphodolichol beta-mannosyltransferase activity; C:endoplasmic reticulum; P:biosynthetic process; C:alpha-1,6-mannosyltransferase complex	EC:2.4.1.142	IPR001296; SSF53756 (SUPERFAMILY)
Contig_239	GGGGACATATTGTTTTGTGCTTCGCAAGTAATAAAACATGTACAATATTAAGTATTTTGTGTCCATTTGCGCGGTTTTGGTTCTCGTGCTACCAAATGAAAACGAAGTGAGTGCTGCACCACACCCTTGTCTATGGATGCTGGACCATGAATACACTCACCCAGTGCCCACCACTACTACTAGCAAGCCAGATTTAGTGGAGGATCTTGCTAAACTGACCAAAAAGAAAACAAAGCAGCTAAAGGACCTCGCCGATTTTAGTAAGTAGATCCAGAAGTGAAAAAACCATTATAATTTTTCTGAAACTCTTCTGGTGTAGCGAGCTTCGTGCAATTAACAAGAGATGGCGTTGACCACCGAATTACTAATCTTTAGTTTAGAGACATCTAGCGTAATAGT…	---NA---	652	0			0			IPR010916; SignalP (SIGNALP)
Contig_2163	GCATTTCAAGTTTTTTTGCTATGCCGAGGTCACCTTCACCGATTTTATGATTGKGTGTATGACGTTTATATAGTCAATTCAATCGTTTTTATTCACGCTCCACTTATTAGCGTCGAGTGATTGTATTAACACTTTCAGGTTCCGTTCAGGTAAAGTCTTCAGTATGAGTGGTGAACCCCAAGCGAAACGTACCAAAATGAGCGCCCTAGAGCAGTTAAAACAATATTGTACGGTGGTGGCCGATACCGGTGATTTTGAAGCAATGAARGARTACAAACCAACAGATGCTACTACAAATCCAAGTTTGATATTGTCTGCGGCTGCCATGGAGCAGTACCAGCACATACTKGATAAAGCCATCAAATATGCAAAGGAGGTTGGCAGCACTGTGGARGAGCA…	transaldolase 1	798	20	2.71e-105	0.8365	9	C:soluble fraction; P:pentose-phosphate shunt, non-oxidative branch; C:microsome; F:monosaccharide binding; P:fructose 6-phosphate metabolic process; F:protein binding; F:transaldolase activity; C:cytosol; P:glyceraldehyde-3-phosphate metabolic process	EC:2.2.1.2	no IPS match
Contig_831	TCTGACTAGATTTTGKGTAATTGAAAACAGTTGAAAATTGCACTTGCTGTTCTCGTGTTCTTTGCGATTTTTCGTAAATTTATATAAATAAAGATGGCAGACAAGGCAGTGTCCACCGCGAGCAAGCCCATGATGAGGGGTCTCTTGAACGCGCAGATCAAGAGGAACCTCATCGCCTCCTTGGTCTTYGCTGCCATCTCYGGTGTGGCAGTCAAGCAGCTCATCGGCAACCCACGCAAGAGGAAGTACGCTGAATTCTACAGGACATAYGATGCTGAGAAGGAATTCGAAGAAATGAAGGCGAAGGGTCTGTTCCAATCCTGCTAAACGCGGACAGTTATAGAGTAGTATTAATTTTATTTCGCTGTGAAAATGAGTTAACTTTAAATAAAATTATGA…	mitochondrial cytochrome c oxidase subunit 6c	675	20	2.85e-16	0.687	6	P:mitochondrial electron transport, cytochrome c to oxygen; C:lipid particle; C:mitochondrial respiratory chain complex IV; P:electron transport; F:cytochrome-c oxidase activity; P:proton transport	EC:1.9.3.1	SignalP (SIGNALP)
Contig_807	GGAAGATATGTCTAGATTTTTAGACGAATAAACTTCTGTCATAATAATTTTAGGTTATGTYGGAAAAAGTGTTATTTTGAAGAAAAACAACATTTAAGAGTTGGTACATTGTGTGGAAGTGTTGTCTGTCGAAGTTCCGATTCGTGCGCGAGCTTCTAGGTGGTATGTCAGATAGCCCCCCGGCATCTGAGATCMGGCAGCCTAGTAAAACAAGGAAAACTCGAAGAGAATAATTTAAAAAATAAASACAAGATGAATATCCGGTGTGCGAGGCCAAGTGACCTGATGAATATGCAGCACTGCAATCTGCTGTGCTTGCCTGAAAACTACCAAATGAAGTACTATTTCTACCATGGACTGTCATGGCCACAACTCAGCTATGTTGCTGARGATGAGAAG…	n-terminal acetyltransferase complex ard1	726	20	1.51e-85	0.9185	2	F:peptide alpha-N-acetyltransferase activity; P:acyl-carrier-protein biosynthetic process	EC:2.3.1.88	no IPS match
Contig_2229	GTTTTAGAATTGGACGAATATTGATCATCATGAGCCGTGCGTGTGGTATTATTTTGTTCCTTCTTTGTACACAATACTTAATTGGTACACTGCAAGCTAGACCCCAGTCGGATTCTAATGAAGGCGAATGTGGAGTTAACTATGACGATTGTGTGGCAGATGACCAGTGCTGTGGAACTGCTACGTGTGACATGAACTTCTATAAATGTCAAGTGCAAGGACTTTAGCTTAGTTTAAAATTAATGACCGTTTCAATAGTAAGTACCTATCATTTAATGATGACGAAAATGTTGTACCCAATAAAAATATTTAAGTAAATCAATAAAAAAAAAAAAAAA	---NA---	338	0			0			SignalP (SIGNALP)
Contig_2232	GGTGCTGAAGTTAATCACAAATCCGAAGTGTTGGCGAACAGTGTTTCGCAATATTATTTCAATAAAATTCTAAACACAGATTTGTAACATTAACCATGCTTTCCAGCCTGAGGACTGGAGTTCAGGGCGTGTGGCGTGCTGCATCCAGGAGTRTTCAGACCAGCTCAGCTCTTCAACATGACAGTCTGTTCGTCCACCGTGATACTCCTGAGGACAACCCTGATATCCCGTTCGAGTTTTCAGAGGCCAACAAGAAGAGAGTGGAAGCCTTACTAGGAATCTATCCTGAAGGCCACAAGCGTGGTGCCATGATYCCWCTCCTGGACCTKGCCCAGCGTCAGGCTGGAGGCTGGCTGCCGATATCAGCCATGCATAAAGTAGCYGAAATCCTCAAACTTC…	nadh-ubiquinone reductase	674	20	2.49e-97	0.809	5	P:mitochondrial electron transport, NADH to ubiquinone; F:NAD or NADH binding; C:mitochondrial respiratory chain complex I; F:NADH dehydrogenase activity; P:electron transport	EC:1.6.99.3	no IPS match
Contig_819	GGACAGCTCTAGGTCTTTTTCCGGTACGCAAGGTCGTCTAATCACAAAAAACCATGGCTGATGTCGAAGTTGAGGTACCCGCGAACCCCGTCCTGAGCGGCGGTGCTATGGACGTGAACACAGCCCTTCAGGAGGTTCTGAAGACGGCCCTCATCCACGGAGGTCTCGTACACGGACTCCACGAGGCTGCCAAGGCCCTTGACAAGAGGCAAGCTGTCCTCTGCGTACTGGCTGAGAACTGCGACGAGGCTGCATACAAGAAGCTCGTCCAGGCTCTCTGCAATGAGCACCAGATCCCCCTCGTGAAGGTGGACAACAACAAAAAACTCGGTGAATGGGCTGGTCTCTGCAAAATCGACAAGGACGGCAAGGCTAGGAAGATCGTCGGCTGCTCCTGTG…	ribosomal protein s12	502	20	3.03e-74	0.9005	8	P:translation; P:mechanosensory behavior; P:detection of mechanical stimulus involved in sensory perception of sound; P:male courtship behavior; F:structural constituent of ribosome; C:cytosolic small ribosomal subunit; C:mitochondrial small ribosomal subunit; P:ribosome biogenesis	EC:3.6.5.3	SignalP (SIGNALP)
Contig_2207	TTGTGTTGGTCASTTGTCAAAATCAGTTCAGAAAAATTAGGGTTAGCTGCTTCGAAAATTACATAATTTTCGAAGTAAATAAACATATAACTTATAATTTAATGACCACATAACCGAAAAAATGTTGAGGTTCGGAATAAAATCAGCTGTGCTTGGCTCAGCAGTATACTACACCATTGACAAGGGAGTCTGGAGAGACAGTGCCACAACCAACGCTCTTTATGAAGAACTTGAAAAAGGTGTTTCACCCTATGTTGGTGAACTYAAAAAACAGATTCCCTATGAGTTGCCACCACTACCATCAAATGATAGAGTTTCATACCTGTTCAAATACTATTGGAACAGTGGAGTGAAAGCCACATTCAGCTTTTTAGTTGATCTCCCTGAGCACACTAGTAA…	conserved hypothetical protein [Pediculus humanus corporis]	760	20	5.58e-17	0.5835	0			no IPS match
Contig_2215	GCCTTTCGGCGATAGCAGTGGTCAAGGTCGACCCTGCTACTTAAAAATAATCTTGAATTACTTTTAACATCGTGGAATAAATCACATCCAGCAAAATGTCTAGTAGTTGGAACAATAGCCGTGGTGGAAGCGGTGGTTCCAAATTTGGCGGAGAAAGGAAGTTYGGGAGCAGCAACGGCTCATCAMGATTCAGTAATGGAGGATCAAAGTTCGGCGGTAGCGGAGGCGGCGGTGGCAACAGATTTGGTGGTTCTGGCGGSGGTTTTGGCGGCGGCGGTGGCAAGAAAGACTTCACTGGCGGTCAAAACATGCGCCGGCCCAACTGGGATACTATGTCTCTGCAACCATTCAACAAAGATTTCTACAACCCACACCCAACAGTTCTAAACAGATCACCCT…	dead box polypeptide 5	1224	20	0	0.7805	9	C:polytene chromosome puff; F:mRNA binding; F:ATP-dependent RNA helicase activity; P:regulation of alternative nuclear mRNA splicing, via spliceosome; F:ATP binding; F:protein binding; P:antimicrobial humoral response; C:nucleus; P:RNA interference		SignalP (SIGNALP)
Contig_881	ACTTGTCAAATGACCAATAGCGATCATTAGGGAAGAAATTATTGCTGCGGTTGAAAAATTAAAGTTTATAAACTATAGCATTTCAATACGTGTAAATTTGAGTCCATTAGAATATAGAGCATGCGATAATATTTTTTAGAAGCCAAATAGAAATTCAAAATGGGTGACAGAGACCTTTCTATGGGYCCTCGGAAAGGTGTAACCTATCCAATAAAGGTTCAGTATTGTGGTAATTGTTCTATGCCGATAGAATATTGTGAATACTACCCAGAATATGATAAATGCAAACAATGGCTTGAAAAAAACCTGCCCACGGAATTTGAGAAAGTGAAAATTGATGAAGAAGAAAATGCCGGYGGTGAAGAAGAAAAGAAGCGACAAAAGCGTGGTGGAAAAGGC…	accessory gland protein	925	20	1.43e-82	0.8855	3	F:translation initiation factor activity; C:ribosome; P:regulation of translational initiation		IPR001950; IPR005873
Contig_1011	GCCTGTCAGATTCTTGAAATTTTGTAAAAATGGCGTTCAGCTTTCCAGCCTTTTCTTACATTATAGCGTTAATAGTTGACGCATTCCTTATATTTTTCTCAATATTCCATGTTATTGCGTTTGACGAACTAAAAACTGACTATAAAAATCCAATAGACCAGTGTAATAGTCTAAACCCGTTGGTGTTACCGGAGTACTTGCTGCATTTATTAATAAACGTCCTGTTTTTATTGTCGGGAGAATGGTTTTCACTGYTAATAAACATTCCATTGATCTTGTATCATCTGCACAGATACTACACAAGGCCAGTCATGTCGGGTCCWGGGCTGTATGACCCGACRAGCATCATGAATGCTGATGTTCTMACAGTCTGCCAGAGAGAAGGCTGGATCAAGCTCG…	cornichon protein	608	20	1.25e-67	0.87	12	P:gurken receptor signaling pathway; P:blastoderm segmentation; P:dorsal appendage formation; P:dorsal/ventral axis specification, ovarian follicular epithelium; P:bicoid mRNA localization; P:pole plasm oskar mRNA localization; F:protein binding; P:ER to Golgi vesicle-mediated transport; P:establishment of oocyte nucleus localization involved in oocyte dorsal/ventral axis specification; P:intrace…		no IPS match
Contig_1005	GTGCGAGTCGGGCCGCCTGATCCGGGGCACCGCTTTGTACGCATTCATTGTATCGTGATTTACATCAATGACAATGATGCGTAATAATTACCTTATATTCTCTATTACTAGTCTTTTATTTCTTACAGTAAGAACTCAGGATGACGAAATTCTTTCGAACTATTTGTTCGACAGCGGGATGTCAATGGAGGATGTGAAAGACGATTTATATTTAATGGAAGATAAGGTTGAGACGGTGACTGAAAAAGTTGACATAAAACTCTATTATGAGTGCCTCTGTCCAGATTGCAGGATATTTGACACGATGCATTTGAGGCCGACAGTTGAGAAACTGGCTTCGAACTTGAACCTGCACCTTTATCCTTATGGAAATGCAGAGACCACAGACAAGGGCAACGG…	gamma-interferon-inducible lysosomal thiol reductase precursor	757	20	4.66e-32	0.521	0			no IPS match
Contig_1004	TGTCATTTCTGTTGATTTCAGAATTCAGTATTGTTAATTTCATTGAAGTGTATAGATTTTAATCGGCTTAAAATTTCATTTTAGTCAATTTGAAATCACCAAATGGCGAAAAATACTTCCAGTTCTGCTTTCCGTAAGATCGATATCGATCAATATAATGAAGATAACTTTAGAGAAGAGGAAGCTGAACAGTCTGTACCCACCGGACCGGATGAAGGAGAAGTTTGCGCTCTGCTGAATCAAGGCAGATATACTGAAGCATTGAAAGTTGTACTGAACAATGCGCCCTTGGGATCGCCCAATCAACAAGTCAAAGATAATGCCTTGGCACTGACGTTGAAAGTGTTGCTTGCAATAAAGTCTACTCAGATTGAAGAAGCTGTGGGAAACCTGTGTTTG…	arp2 3 complex 16 kd	628	20	6.47e-54	0.782	4	C:cytoskeleton; P:regulation of actin filament polymerization; F:actin binding; P:phagocytosis, engulfment		no IPS match
Contig_1763	GCCTTTAGCACTGTGCGTCAGGCGCGGTGCGGTGTGTTCACGGTGTGTTGAGTAGTTTCGATCGGATTTAAAACATAATAATGTTCTCGTCCCTGGTAGATATGGCCCGGAATTCGCCATTCCGTGGCCCCCTGACGCCCGCCCAGTGTCAAGCTACTGAACTCACACCCGCCATCGAATCGCCCAGAAGCGGTATGGCGGCCGCGGCTGTGGTCGAAGGTGACTCCTGCGAGTTCGCGTCCCCCAAATACTTCGCCCTGTGCGGTCTTGGTGGTGTCCTGTCTTGCGGTATCACCCACACAGCGGTAGTACCCCTGGATCTGGTGAAGTGCCGCCTGCAGGTGGACCCCGACAAGTACAAGAATGTAGTCAACGGCTTCAAAGTGTCCGTCGCCGAGG…	phosphate transport protein	1024	20	2.3e-156	0.7885	5	F:binding; C:mitochondrial inner membrane; P:phosphate transport; F:phosphate transmembrane transporter activity; C:integral to membrane		no IPS match
Contig_1801	ACGTCGTCGTCATCTARGTTGTCCGCCATATTCTTTCGGACATTTTGACGTTTACCTCCCGGTTTGCATTTTCCTATTAGAAAAATCAACCCTTTTATCTTTCAACATGGATGAAGAATACGACGCGATAGTTCTGGGAACGGGTTTGAAGGAGTGCATCCTCAGTGGAATGCTCTCCGTGTCCGGAAAGAAGGTATTGCACATTGATCGTAATAAGTACTACGGTGGTGAATCTGCGTCAATTACCCCGTTAGAAGAATTGTTCGCAAAGTTCAACGCACCGGCTCCCGACGAAACATACGGCCGAGGTCGCGACTGGAATGTCGATTTGATTCCTAAGTTGCTTATGGCCAATGGGCTTCTTGTAAAGCTTCTCATCCACACGGGTGTGACTCGGTA…	rab gdp-dissociation inhibitor	695	20	3.06e-101	0.9105	6	P:neurotransmitter secretion; P:regulation of GTPase activity; C:synaptic vesicle; P:vesicle-mediated transport; F:Rab GDP-dissociation inhibitor activity; P:protein transport		no IPS match
Contig_1036	TGTAATTTTGACRGTTCATGGAGTTCACGCACTGTGTTGTGTAACTATTTTGCAAAAAATATATTAAGTACCACAATGAGCCAGCTATTAAAGTATAAATACTATGACACCCCCGAGGGGCAGGACATCTTTATGAAGACTTTCGCGGCTTCCAAATATGCTGCGCTCTCTGGTGTGACCCTCGGTACGCTGGATATCCTAATGTATTCTCATCCCAAAGGTTTTGCAAGCACAGTAGGAAGGATGGCATGGTTTGTGGGCCCCCTGGTGGGCATGGCTGCGGGATTCACAGTGACCACTAAYGCTGTGCAGAACATTCGAGGAAAGAACGATAAGTTGAACTATTTCATTGGTGGTGCCGTTGCCGGCAGTATTTTCTCTGCTTGGCAGAAAGCCCCC…	nadh-ubiquinone oxidoreductase subunit	688	20	8.29e-51	0.617	0			no IPS match
Contig_936	ACCGTGTTCGAGGAGGGCSGCACTCCGATCACGCACCTGCTGGCGCCTGCGCCGCTGGCGAGGAAGTTCCTGGCGCGTCTACAGCGACTCTTAGAAATACCGTTTGAATATCTTAACACTCTATATCCTCACATTGTGTTTGAAGAGATTGTGTATACTATTGGGCACTTCAAAACTATATCCGGCCTTACCCCACCCACATCTGGCCTGCTGGTTGTAGATTGGAATGGAAACATTGTTGCCGCATATTACAATACAGACGGATCCTTAGGACACGTAAGTGATGCTATTGTATTCAACAACAAGCTACATACAGGCAATCCGCATCTACAAACTTTTGTCGGAACAGTGCCTGTGCCTCCTCTTTTGAAAAAGGCCTTTGAGACATCAAAAAAACTT…	hemomucin	709	20	2.25e-22	0.449	2	P:biosynthetic process; F:strictosidine synthase activity		SignalP (SIGNALP)
Contig_902	TCAGTATCCAGTGTTCATACGAACAAGTTGTGTGAACTAGGAAGCATGCAGAWGYTAACTTTGTTCGTGGTTGCGCTTGCGACGGTCGTGTTGCATTGCGATGCGAAATATTTTGCGACGAGATGCGAGCTGGTACATGAGTTGAGGAGGCAAGGGTTCCCAGAGGATAAGATGAGGGATTGGGTGTGCCTGATAGAAAACGAGAGCGGCAGGAAGACAGACAAAGTGGGCAGAGTGAACAAGAACGGCTCCCGCGACTACGGCCTGTATCAGATCAACGATAAGTATTGGTGTAGCAACACCAGTACTCCTGGGAAGGACTGCAATGTTACTTGCGCTGAAATGCTTCTAGACGACATAACCAAAGCGTCGACTTGCGCCAAAAAGATCTACAAGCGC…	lysozyme	810	20	1.25e-81	0.8805	6	C:extracellular region; P:cytolysis; P:cell wall macromolecule catabolic process; P:defense response to bacterium; F:lysozyme activity; P:carbohydrate metabolic process	EC:3.2.1.17	IPR000974; IPR001916; IPR019799; G3DSA:1.10.530.10 (GENE3D), SignalP (SIGNALP), SSF53955 (SUPERFAMILY)
Contig_85	ATTGACAATAGACTTGTCATGAAAATGCTTGACAATTTCATGGCAAAATAAAATTTTTCAAGTGAAATGAATAAATTATAATAAAATACAAAAAAACATGGAAAAACCTAAAATAACTAAAATAAAGAAGGCAAAAACTCTACAAATAACTTACCCAGCGCCGTATGCCCAATCTTGGAACATTGATACCACGCCAGTTCTCACAAGAGGATATCATGGGAAGGGTCCTAAAGTATTCCTCTTCAACAATCCAAAGAAACGCGCAGACACTCAGAAGACGTGGAGTCAATCGTATTCAGCGGTACGCGGTCCAGACCCGACGGCTCCACACCTGAAGTATGGGGTCTTCCCTAATAGGAGGGCTTCTTCTACTAGAAACTTGCCAAAACCACCACTAAA…	Hypothetical protein GL50803_12116 [Giardia lamblia ATCC 50803]	701	4	0.0953628	0.435	0			no IPS match
Contig_1862	ATGCTACTGGGCTAGCCGACCACAACCACAATTTTGAGAAATGGCTGACGATAAAGAAGTTGAGAAAACTATTGCGGAAGACTTGGTTGTAACCAAGTACAAACTAGCTGGACAAATTGTTAATCGTGTCCTGGAACAGCTAATCACGAAATGTGTGCCTGACGCTTCCGCCAGAGAGATATGCGAATATGGTGACAAGCTCATTCTAGACGAGACTTCAAAGGTTTTCAAAAAAGAAAAGGATTCCAAGAAGGGTATAGCGTTCTCAACATGCGTCTCGGTGAACAATTGTATATGTCACTTCTCGCCGATACCTAGCGAAAACGATTATATCCTCAAGGAGGGAGACCTAGCCAAGATAGATCTTGGCGCACACATAGATGGGTTCATTGCGGTGGT…	proliferation-associated protein	1415	20	2.99e-158	0.7855	1	P:proteolysis		no IPS match
Contig_1872	GCATGACAGKGACAATGACATCTGTGACGTTGTCATTAATTTCCGACCATTTTCCGTGTGCTATAAATTTTCACAGCCGAATTATGTAAAAGCCACAAAAATTGCAATAATTATCTTTTTTCTGTGAATGTTACAAAAAGCGAGAGCCGAACCCTAAGCACTTTTTAAGTATTTGGAATCGCGGTTAAATCTGTGCAAAGAACCTACACAATGGCCAAAGACCCTGCAGCGGCGAAAAGTCCCGAAGATGAATACAGGAGGAAATTGGACATGTGCATCACTGATACCATCGTAAAAGGAGGTGGTGGAGTCTTGCTTGGTTCTTTGGTATCAATGTTACTAATTAAAAGACGGTGGCCAATCACAACAGGATTAGGCGTAGGCATGGGTATTGCATTT…	chromosome 1 open reading frame 151 protein	650	20	2.71e-13	0.688	1	C:membrane		SignalP (SIGNALP)
Contig_942	ATCAAGTCTGCGCGCTACCGCGGACAGTACTCTTCGTACCCAATCAAACTTTTCTACACTTCCAACATACCTATCATTCTGCAATCTGCGCTCGTTTCTAACCTCTACGTTATCTCACAGATGTTAGCTGTGAAATTCAGCGGCAATTCCCTAGTGAACCTCCTCGGAGTGTGGGCTGACGTGGGCGGCGGCGGCCCCGCCCGCGCCTACCCCGTCGGAGGCCTGTGCTACTACTTCAGTCCCCCGGAGTCGCTCGCGCACATAGCCCACGATCCCGTACATGCTGTACTGTACATCATCTTCATGCTGGGCTCCTGCGCTTTCTTCTCAAAGACCTGGATCGATGTTTCTGGATCTTCCGCTAAGGATGTCGCCAAGCAACTGAAGGAACAACAGATG…	transport protein sec61 subunit alpha 2	1347	20	8.87e-112	0.961	10	P:cuticle development; P:protein secretion; P:head involution; F:P-P-bond-hydrolysis-driven protein transmembrane transporter activity; P:cell death; C:integral to membrane; P:dorsal closure; C:translocon complex; P:intracellular protein transmembrane transport; C:chloroplast envelope		no IPS match
Contig_392	CATCKGACATTTGAAGCAATAAATAAACAAAGTGAAATCGACTTACCCTAATTTAATGATTAAATTGAGAAAGAAATAGCAATTACAAAGAGGGTACATTAGGACTAGAAAAGAAGAACGCTTAAAAGTATGTGAAATGAAAAGAAACTATAGCCTTATTCAAGAAATATAAAATACGGATTCAATTGTTGAGTCGATCACTGTGAGACTCCCCTGGCGTCGACCGAGGCACCTGATGGTTTAGGGAACTTCACAAGCAGCGAATTCAGTTCACTGGACGTAGTCACCTTGTGCCTGCTCCCGTCCATGGCTTTGATTACTATTACGCCATCCTGAGTCCAGCATGACCGCATTCCAAAATGTTGTCGAGCTCTAGCGAAGATGGATTGCCTGTCCTTT…	protein	776	20	5.27e-10	0.492	0			no IPS match
Contig_488	GGTTTCAGTTTTTCGTKKCTTGTGTGTGGTGTTCTGCTCGTTGGTCTTTACGCTCAAGAAAAGAAAGTTACTTGTAAATTAATAACTTCTACGAGTAGACTTGAGAAGAAATTATCTGTGTCAGAAATAAATCCTGTAAACGAAACAATGGAAGCGAATCCTGAGTACATAGCAAAGAATTTTCCAGAATTGAAAAATGACAGACTGCTTCGTGCTGCACTCGGTAAAGAAGTAGATAAAGTGCCGGTATGGGTAATGCGGCAGGCCGGCAGGTATCTGCCAGAATTCCAGGAAGTTAGAGCAAAACACGACTTCTTCACAGTCTGCAGAACACCTGAACTCGCGTGTGAAGTAACTCTCCAGCCTCTGAGAAGATACCCACACCTTGATGCTTCAATT…	uroporphyrinogen decarboxylase	1380	20	3e-139	0.797	4	C:cytoplasm; P:heme biosynthetic process; F:uroporphyrinogen decarboxylase activity; P:chlorophyll metabolic process	EC:4.1.1.37	SignalP (SIGNALP)
Contig_2794	ATCCCTAACGCWWAGTACATTTTGCTCGGGGAYTGTCGAAATTCGTGAAATAAATTGTAAATTACTTTTACAAAATGCTATCACGCATTGCTTTGCGTTCAGCRGCCAGCCAGTCCACGGCACTGATCGCCGCCCGAGGCTCCGCATCAGCTGCCTCCGGCGTGCGTGATGAACAGAACTTCCCYAGGCCTGTGCGTGGGGAGCCCGGCAAAGTCAGGCTTGGCTTCCTCCCTGAAGAATGGTTCACGTTCTTCCACTCCAAGACTGGAGTGACTGGCCCCTACACATTCGGTGTAGGTCTGGCCACCTACCTCTGCAGCAAGGAGATCTACGTCATGGAACACGAGTACTACACCGGTCTGTCTCTGCTTGTCATGGTGGTGGTCGCCGCCAAGAAGT…	atp synthase b	873	20	9.14e-113	0.778	10	F:hydrogen-exporting ATPase activity, phosphorylative mechanism; F:hydrogen ion transporting ATP synthase activity, rotational mechanism; C:mitochondrial proton-transporting ATP synthase complex, coupling factor F(o); C:mitochondrial proton-transporting ATP synthase complex, catalytic core F(1); C:integral to membrane; P:ATP synthesis coupled proton transport; P:phagocytosis, engulfment; F:nucleo…	EC:3.6.3.6; EC:3.6.3.14	no IPS match
Contig_2753	TGGCGGTCCCTCTACGGTGAAAACCAAAAATTGTGGCACACACTTGTGTACATACAACGCCACTTTGATCGAATATGCATTACAATAGAACAGAAATGTAGATGACACAGTCCTCGGTCTAAACAGGTAGTGGGTGGCCGTTGCTCTCCTAAATAGTGAGATTCATTGGTGAAAATTTGTCCCTAAGACTCCTTGATCGTTATCATGTAAAAGACCAAAAACCTTGTGTAGTTAAATGTGCAAAAGACCATAAGTGATTGTGTAGTTTCCTCTAATGGAATGTTCTAGACTCAGGGCAGTCGTTTGTCGAGAAAAGGACCTAATTTTCTACCTTAGTGTGCGTTTGAATTGCCACGTTGGCATATGTAGAGGTTTATTCTTGAGTTCCTATCAGTTTCC…	salivary gland-expressed isoform a	1258	20	4.08e-23	0.813	3	F:transcription factor activity; P:regulation of transcription; C:transcription factor complex		no IPS match
Contig_335	CAGTAAAGATTTAAAAACATTAACTTATCTACTATAGATTTTGAAATTTTATGAAATTCCACTTTGTAACACTTCAATATACACCAAATTATGAAATACCAATAATTTTAAGATCTACTTAAATGTAATAATAACTATTTAACTATCGCCAACCATCGTTAAATGGATCATGTACGCTCGTATAAATATTGTATTTATTCATACTTATTGTATAAATTGCCAAATGATAACTATTTTTGTAGTATTCCTTAAATATTACAATATTTTACATAGGTAACGCATCAAGAAAACCACAGCATATTATTATATATTGAACATTCTGAATGAATTCAGATAAAATGTAATGTTTTGTATTGTTTGTGCCTTTACACAGTATGATATATTTAAATACTTTTTCAT…	---NA---	1394	0			0			IPR006162
Contig_471	GGKGTGTTTAGTCGGCGAGCGTACGCGCCGGTATCGTGAACCCATAACAGTGTGACGACGTTCTGATAATTGTTATGAAATAACAGTCGGACTCTAACAGTACACACATTATCRACGTTATAATTTCGCTCAAYCAGTGGCTTTAAATAGATATAAAAGTAGACAACCCATGAACGTTATCACTTACATCTCAGTTATTATTCTGGTTGMAWCGACTAYACACGCTTCGGAAGACAAAATGTTTCGTTTACCAAAAACAATGCGCGCCGTCGGGCTCTATAAATATTTGCCGATAACCGATGTCAACAGTCTAGTGGACGTGGAAGTGGCTTTACCGAGTGTTCAGAAATCTGATGTGCTAGTTGAAGTCAAAGCTACGGCAGTAAATCCTATTGACAC…	alcohol zinc-dependent	1087	20	1.37e-77	0.6755	4	F:zinc ion binding; F:oxidoreductase activity; P:cellular alcohol metabolic process; F:lyase activity		no IPS match
Contig_485	TGTTTATTATGTATATCGTGTTCTTACACGTGATACTCTTTTGTTTGTTAATAAGGTTATTGAATCATTATTCACAATATTTAGTTAGTTATTGGTTGGGGATAAAAGCCGTTGGAATTTATGAATGTGTGGAATTTGCAATTTTGATTTCGCAGTAGCAAAATCGAAATAAATGCAATGACGGATATGCGTGGTGTGTCTTTCACTGACAAATATATCGCTGGATTGTTTGTTATCTGAAATATTGTGTTGTGGCGAATACGTTTATATCATGTTCTTCTCTGTATTGACTGCGGCGTGGTGAGTCCTTACTCGTTAATTTAAGACACTGCTCGTTATCGCTTAATAATGTATCTCTTGTTCGTTTGTCTGTGTCTTAAGGTTTAGCATTCCAAACAT…	---NA---	711	0			0			SignalP (SIGNALP)
Contig_408	GTCGGCACACCGCCCGGGCGGGCGSCACACGACCGGGATCTGCGCAAGCGACCAGCGGCGACGCGAACCAAAATAATATCTGTGAAATAAACACGTATCCGCCAAACGCTGAAACATGCGAGCGCAAGATTCTGTGAATTAAATACGAGTACGTGAACGAGTCTCTAGTGCAGAGGACGAAACGACAGACTGCTTCGAGAGAGCGATCAGGGTTCAYTGAACCCCTACGACGAAACGATTCGAGTTGGCGCCGAAGAAGTCTCTTCTCGGCCCCTCGAAATATTGTAAAATCGCTCCGTGACTGTCAGACACTAAAATATACCTGCACTACTTCTTGTATTATAGCCGTACTAAGAAAACGAAAAAATCTCGACAGACGCCCTCTATCAGTGGCCACGA…	---NA---	716	0			0			no IPS match
Contig_318	GGCTGAAAGARGCCTGTGAAAGARTCCTCTGGAAAGTAGGCATTGAATCTCCGGTTATCAAAATCTTTACGTGAGAATTTGTTCTTATCCCGAAGCAAAAACACATAGCCGACAAGATGTGCGACCGCAAGGCGGTGATCAAGAATGCTGACATGAGCGAAGAGATGCAGCAAGATGCTGTGGACTGCGCAACGCAGGCATTAGAGAAGTTCAACATTGAAAAGGACATCGCGGCGTTCATCAAGAAGGAGTTCGACAAGAAGTACAACCCGACGTGGCACTGCATCGTGGGGCGCAACTTCGGCTCGTACGTGACRCACGAGACGCGCCACTTCATCTACTTCTACCTGGGCCAGGTGGCCATCCTGCTGTTCAAGAGCGGCTAGGCGGGGCAGCGCC…	cytoplasmic dynein light chain 1	1259	20	4.95e-45	0.972	20	F:microtubule motor activity; P:negative regulation of nitric oxide biosynthetic process; P:actin filament organization; P:regulation of cell shape; C:microtubule; F:nitric-oxide synthase regulator activity; C:myosin complex; F:ATPase activity, coupled; P:neurotransmitter metabolic process; F:protein C-terminus binding; P:imaginal disc-derived wing morphogenesis; P:female gamete generation; P:spe…		no IPS match
Contig_2728	AGTGAAGTGCGCCGCGTTTTACTTGTATCGGCTGTTTCGTCGTAATGCAACGACGATTCCGCCTTCTTGGATCGTATTGCTGTCGTTTCGCTGCAGTCACTAATCATATTTGTAATCCTGATATCTATAAATGAAATTCGAGTTTCCACTCTGAAACAATATGTATTTGTGATTTATCAGATGAATTTTACACTATTTAAGGTGTTCTGCCTGTATTGGAGGTTGAGCCAAACGATTTATTTACACTAATATAAACATGATATAGGTAAAGTTTGTAAGTATGTATGTAATGGATAATCTCTGGCGCTACGATACCAACTCCAGAAATTATTTTGCTGATTGAAAGCTATATTTTTCATGTTACGAGATGGACGACGCTGTGGGCAGATAAGCTATTGA…	---NA---	769	0			0			no IPS match
Contig_442	GGGCGCGCACGGCGGCGGCGCCTTCAGCGGCAAGGACTTCACCAAGGTGGACCGCTCCGCCGCCTACGCCGCCCGCTGGGTCGCCAAGTCGCTCGTCAAGGCCGGCCTCTGCCGCCGCTGCATGGTGCAGGTCGCATACGCCATTGGTGTAGCTGAGCCGCTGTCGATCACCGTGTTCGACTACGGAACTTCCCACAAGACACAGCAGCAACTGCTCGCTATTGTACAAAAGAACTTCGACTTACGACCGGGCAAAATTGTCAAGGAATTGAACCTCAGAGCACCCATATACCAGAGAACCAGTACTTACGGTCACTTCGGACGAGAAGGCTTTCCATGGGAGAATCCCAAACCGTTGGTTGTAGAATGACTTGAAACTTAAGCACTAGACCATTGTAA…	s-adenosylmethionine synthetase	1447	20	6.4e-63	0.937	6	P:S-adenosylmethionine biosynthetic process; F:methionine adenosyltransferase activity; F:potassium ion binding; F:ATP binding; F:magnesium ion binding; P:methionine metabolic process	EC:2.5.1.6	no IPS match
Contig_473	TGTCAAGTTTTTGTCATACAACGGGATAATACATGTGGTTTTTAAATTGCGACTTTATTTACTGTGTGAATTACGTGCAGTATTTTATTCAGACTAGTTAATTTAATGCATTAACTTTTTAACATGGCTGAAGACACCCATAGCCAGGTCCTCGCGATAGTGGCAAATATAACAAAAAAACAAACTGATAATGAAAAACCAGAAAACGAAGATGAAGAAAATAAACAGAAAGAAAAATCATCGTCAACTAAACCAGAAAACATAAGAGGCCTTCCCAAATCTGGAAGATTTTGGAAATCTCAAAAGGAAAAGTTTTCAAATATCAACAAAACAAAGGGACTTAGAAACAGTTTTGAAAGGAAAAAAGCATTGCGTGCAGAGCTACAGAAAACGAAAGAG…	chromatin assembly factor-i p150	626	20	2.79e-33	0.682	0			no IPS match
Contig_370	GGGTTTGAAATATCTACCAAAACCTGTCATATTTTGCTACCACAATCGAGAAACTTTTAATTCAGTCAGTACTTATCTTGCAGATTTCGAACAAATTTTATTAGTTTTAAGTAAACCTTAACTTTAAATCATGAGTTTCATTCCGAAAACGAGGACTGCTCTGTCGCGGGCTATCGTTAGCGTAAGAATGTACAGCGGCGAACCTGGATCCGGAGCCGGCAAGGGTGGCGGCGGTGGTGGCTCCATCCGCGAGGCTGGTGGCGCTTTCGGTAAAATGGAGGCAGCTAGGGAAGAGGAGTACTTCTACAGAAAGCAAAAGGAACAGCTCTCCAACCTGAAGAATCACTTGGGCAAAGAGATTTCCTTCCATGAAGATCAGATCAAACGCCACGAGGACGC…	atpase inhibitor-like protein	573	20	4.87e-44	0.8025	2	C:mitochondrion; F:enzyme inhibitor activity		SignalP (SIGNALP)
Contig_2704	GGTGTGCAGTTGATGATATCAAGAGCATTGAGTATGAATCAAAACCAAATTGACGTTCATACCCGCCGAGTAGGGGGAGCGTATGGGATCAAATTGTCTCGAAGTTCACAAGGAGCCATTGCTGCTGCATTAGTAGTGAAGAAATTGARCAGGCCATGTCGATTTATTCAGTCACTGACAACTAATACGAAAGCTTTGGGCAAGAGACTGCCTTGCTGTTCAACATTTGAGGCTGGCGTAGACAAAACTGGAGTTATCCAATACATTAACTACAATGTTTTCGAAGACAATGGATACAAGACAAATGAACAGTTTACTTTGCTTGGCACTGGTCAGTTTAATAACGCATACAACAGAGCTCGATGGAACTATACAAGTTACGATTCCATCACTGACACT…	aldehyde oxidase	1566	20	4.53e-118	0.608	5	F:FAD binding; F:iron ion binding; F:electron carrier activity; F:2 iron, 2 sulfur cluster binding; P:electron transport		no IPS match
Contig_2712	GGGAACTGTCAATATCGATATCATAAAATGCGTTTTACTCATCTTCAGCAATATTTATATATTTTGTGAAATACTTGGAAAGAAGTATGCGATATTTGCAAAATTATTAGCTAGCTTAAAGTACAACACCTTAAATTAttTTAMAAAACTACAATGGCAAGTTCAGTCATACTGGCAGGCTTAGGGATGGCAGCGGTTGGCTTCGCGGGTCGCTACGTCTTACGACAGATGCCTAACGCCTCTTCCAAATTTGCTGAAGCTGTAAAAAACTTACCTAAGTTCGATGCCGAAAGCTTAGCTAATTCTAAATATTATAAAGGAGGATTTGAACCGAAAATGACCAAAAGGGAAGCTGCTTTAATTCTGGGTGTTAGTCCWACAGCAAACAAAGCTAAGATA…	domain-containing protein	674	20	4.3e-57	0.908	1	F:heat shock protein binding		no IPS match
Contig_2732	TCCCGTTTGTAAAGTCATCGATTTGGTTCACTATAGTTAAAATATTTTACTTTATTTAATTGGAATCATATAGAAACATAATATGGGTCAAARCCAATCAGGCGGAGGAAGCGGTGGWGACAAAAAAGATGACAAGGATAAGAAGAAGAAGTACGAACCTCCAATCCCAACCAGAGTAGGTAAGAAGAAGCGTAAGGCTAAGGGACCCGATGCGGCACTGAAACTGCCTCAAGTGACACCACACACTCGGTGCAGGTTGAAGCTATTAAAATTAGAGAGGATCAAGGATTATCTCCTCATGGAGGAGGAATTCATCCGCAATCAGGAAAGACTGAAGCCGCAGGAGGAGAAAATCGAAGAAGAAAGGTCGAAGGTTGATGACCTAAGAGGGACACCAAT…	proteasome ( macropain) 26s 1	1487	20	0	0.9665	11	P:mitotic spindle elongation; C:cytosol; P:ubiquitin-dependent protein catabolic process; C:proteasome regulatory particle, base subcomplex; F:endopeptidase activity; P:ATP-dependent proteolysis; F:ATP binding; F:ATPase activity; F:protein binding; P:cell proliferation; C:nucleus		no IPS match
Contig_2736	GTCGTGAGTTGTGTAGCATTGAATTAGTTGGACGCTACCGGGGGCTAAAATAGGCAGTGCCATGATATTAGTGATGAATTTCAAATTATTTCTATTGCTATGGTTAGTGAACTACTCGTCGGCTCAAGATGCGAATTGTGACTTCTATCAACAAGTAGATGTGGGTACAGTCTACTATGTGAGTAGTCCCAACTACCCAGGGTCCTACACTCCTGGGCAGCGATGTAGGTGGATAGCCACCTGTCCTCAAGGGTACAACTGTAGGCTGGAGTGTCCGGCTATCGAATTACCTCAGTCACCATCATGTTCGGTGGATCGTCTGCTGATATCACGCTCTGGAGACCCTCAGCTCAATGCGGCCGACACCTACTGCGGCAGAGGGTCACTCACCGCCATTTC…	silk gland derived serine protease	1676	20	1.17e-143	0.618	2	P:proteolysis; F:serine-type endopeptidase activity	EC:3.4.21.0	IPR018271
Contig_24	GGGATTGATTGACGAACGAAAACGATTATTGTTGAATTGTGTTGTAATGCGTCAAAAAATCGCTTCATAAAGCTTAATTTATCTGAATTCATATTAGTTTTAGGAAAAAAATAAACATTTACAATGGCAGATGATTTAAGGAATTATAAACTGCAACTTCAACAGGTAGAAGCAGCGTTGCTCACTGATGGTGAGAACGAGGAGTTGCTGAAACTAAAGGCTGACTTGGAAGAAGTAATAGAGTTGACACAAGATCTTATAAAAACTCAAGATGGTGACTCCAAAGTCCCTAATATTCATGGTTCTAGTAATGATCATGATGTTACAGCGTCCCTGTTGGCGGCCGAGGATGATGAAAGCGCTCACAAATACCTTTCAAATTGGCAAGTCGGAGAACGG…	survival motor neuron domain containing 1	787	20	1.12e-55	0.6325	7	P:induction of apoptosis; P:spliceosome assembly; C:nuclear speck; F:protein binding; C:spliceosome; F:RNA splicing factor activity, transesterification mechanism; C:cytoplasm		no IPS match
Contig_32	ACAGTTGAAGCTTGACTCTCTAAGCTGAAGCATCAGTTAGTATCCTATACTATCACAAAGTAAAGACGTAACAATGGTGAAGAGCTACCGCTCCGTATTTCTGCTGGTCTGCGTGACATTCCTGGTGATCGTGTCGTCGCCGAAGAACACCGCCGTGGCTGACAAGCTGATTGGTAGCTGCGTCTGGGGCGCCGTCAACTACACCTCCGACTGCAACGGCGAGTGCAAGAGACGTGGCTACAAGGGAGGCCATTGTGGAAGCTTCGCCAATGTCAATTGTTGGTGTGAAACATAACATGGTAACGGATACGAGATCACCCGCAACTATAACCAATTAAAATCTTTGGCAGATTAGTTACAGGTGAAATAATATTTTTTTAATATGAACAAACAAAGTAA…	dro2 protein	508	20	3.57e-38	0.7115	7	P:defense response to Gram-positive bacterium; C:extracellular space; P:innate immune response; P:xenobiotic metabolic process; F:ion channel inhibitor activity; P:antifungal humoral response; P:transport		no IPS match
Contig_2781	RTATCGTTTCAACCGTCGATCCGTGCGGTCGCTTTTGCGGCGTAGTCTGTGATTTTTTTAGTGTAGCTCCTGATRATCCAAGTTAATCTACAATGGCGGATCAACTGACAGAAGAACAGATCGCCGAGTTCAAGGAGGCGTTCTCACTGTTCGACAAAGACGGCGATGGCACCATCACGACGAAAGAGTTGGGAACCGTCATGAGATCCTTAGGACAGAACCCCACAGAAGCCGAGCTTCAAGACATGATCAACGAAGTTGACGCGGACGGAAACGGCACGATAGATTTCCCTGAATTCCTGACGATGATGGCCCGCAAAATGAAGGACACGGATAGTGAGGAGGAAATCCGCGAAGCCTTCCGCGTGTTCGACAAGGACGGCAACGGGTTCATCTCCG…	calmodulin	1396	20	3.92e-78	0.9905	26	P:protein amino acid phosphorylation; P:adaptation of rhodopsin mediated signaling; P:metarhodopsin inactivation; F:calmodulin-dependent protein kinase activity; C:rhabdomere; C:presynaptic active zone; F:calcium ion binding; P:long-term memory; C:cytoplasm; C:postsynaptic membrane; F:myosin heavy chain binding; C:dendrite; P:kinetochore organization; P:neuromuscular junction development; P:regul…	EC:2.7.11.17	SignalP (SIGNALP)
Contig_29	GCACATTGTGCCGGGGCGTGTGGTTGTAGCTAGAAAAGTATAATTTTTTATATAAAAATGGCAGTAGGAGACGTAAAAACCGCCCAAGGCCTCAACGAACTCAACACATACTTGGCCGATAARAGCTATGTGTCAGGTTACGTTCCAACCCAAGCCGACTTTCAAGTGTTCGAGCAAGTCGGCAAGGCCCCGAGCAACAGCTTGCCTCATGCCCTCCGGTGGTACAACCAAATCGCGTCGTACTCTGCCGACGAGCGCAAGTCATGGGCTGCTGGAGTGAGCCCACTGACCGCTGGAGGCAAGACCACCACAGCGCCCGCCCCCGCCGCCAAGGACGATGACGATGACGACGTCGACCTATTCGGCTCTGGTGATGAGGAAGAGGATGCAGAGGCAGCC…	elongation factor 1 beta	913	20	5.61e-116	0.8225	4	F:translation elongation factor activity; C:eukaryotic translation elongation factor 1 complex; C:ribosome; P:regulation of translational elongation		SignalP (SIGNALP)
Contig_2221	GGTAAAATCGAAACCGTCAATAGAAAAATGTCAAAGATTTTGAAATCCAAAAAACTTAGGCAATATGGCGGCGGCTACTAGCGACTTTGAGCCGTGGCTGAGTGAAAAGTTGAGATCGCTTAAAACTGACGAAGGAGTATTCGGATCATACATATCAGGTATTTTAGAAAGCGAAGACAGTGTGGATGAGAAAAAAGACGCTTTAGAAGGCATACTTTCTGAGATAGTGGAAAAGGACATTTCAACTCACATAGATGAGATTATAGAGAAATGGGAATCATGCCGGCCGAAAGAAGAAACCCCAAAGCCAGTAACAGATGTAGATGTTCGACTAGCGAAATTGTTAGAATCTCAAGCTCCAGCCACAACAACTCGACGAGAATACACCGAAGAAGAAAA…	nbp2b protein	630	20	4.25e-53	0.691	0			SignalP (SIGNALP)
Contig_1296	GTAATCTGTGGAGATTTTTGAGGTTATATTCATAGCTGCAGGGATTAGGTTATGTTATCATATAAAATTATGCTTCAACAAACATTGAGGAAATTGTGAATAGATTATACTATTATTTTTAAAAGTAAGACTGCCTTTGATGGATTCTTCATCAGAAAATAGTTTTGCATGGACAGATACTTCAAGTGACAGCTTCAATAGTGCCTCAATGGCTGGCGAAAACGAGAATGTCGAGGGTACAAATRTCGAAAATAGAAAGAAGAAATCCAGAAAGTCRTCTCTTACAAATGACTTGGAGTTACAGTCGAAAGTTGAGATCAAGGAAGAAACAGAGTATTGCGTAAACAAGAGCAATGGTAAGGACAAGAAGAAAAAAATTAAGATTGAACCAGACAGTGA…	conserved plasmodium protein	1748	20	8.84e-17	0.4165	1	C:cell part		SignalP (SIGNALP)
Contig_2364	GCAGTTTTCCTTTCGTTATTTCCAGCATCGGTGGCCGCTAATAGTGCGCTAAATTGCGTTTCGCAAAGTATTATCTAAAAMCTTAATACTTTAATTATTTCAAAATAATGGATCAAATCGCGAAGTTCGTAGAGCCTGGCAAGCAGTTCGCCAAGGACTCCATCAGACTGGTGAGGAGATGCACCAAACCAGACAGGAAAGAATTCCAAAAGATYGCCATCGCCACAGCCATCGGTTTCTGCATCATGGGCTTCATCGGMTTCTTTGTCAAACTGATACACATTCCCATTAACAACATCATTGTCGGATCATAGACTGCCTAGTWTAGTTTTAGACGTAATTCTACATTTAAGACCTCCAACAActCTATAAGTTATCTGTCGTAAATTTCATTTATAA…	transport protein sec61 subunit gamma	589	20	2.25e-31	0.953	6	P:intracellular protein transmembrane transport; C:integral to endoplasmic reticulum membrane; F:P-P-bond-hydrolysis-driven protein transmembrane transporter activity; C:translocon complex; P:protein targeting; C:chloroplast envelope		SignalP (SIGNALP)
Contig_740	GGAAAGAATGCAGGAAGAAAAGGATGCAGCTGACGCATTAAGAAAAGAAATAACAGAAATGAGACAAGATTTGTTGGAAAAGAGCAAGGCGAATGAAGAGTTAACAAAAAAACTCAAAGTTGCACTTTCTCCAAACACAGATGGCTCATATGATACTGTTAAAAAAATAAGAGATCTGGAGAATAAATTGTCCGATAAGCAAGAAGAAGTGAAATCTCTCCAAGAGCAACTAAATGTAGCTAAGGAACATATTAAACAATACTGCGACATTTCAGAGAGTGCTGAGAAGGAATTAAAGGCTCTAAACACTGAATATGAGGCATATAAAACAGAAACGGAAGCTAAATTATCTGACTACAGTACTAAACTTCAGAATTTGGAAGACAAATGTTCTGAATT…	megator	2011	20	9.79e-156	0.589	13	F:protein kinase activity; P:spindle assembly; P:detection of nutrient; C:nuclear pore; F:protein self-association; P:positive regulation of organ growth; P:phosphorylation; P:positive regulation of cell growth; P:gonad development; P:positive regulation of multicellular organism growth; C:spindle midzone; P:autophagy; P:determination of adult life span		no IPS match
Contig_1297	ACTTAACTAAGGCATCGTTATTAAAGTTCAATTAGTTTCGTTAACTTGTAAGCATTATTTAGATCTCTTAACTGAGCAATCTCATCTTTATCAAGCTCGTAGTATTAAGTAGTCGCTCTAATGTAAACCACACATTCATGCACTCCATCAGTACGGGAGAACTAGTCATAATGAATTTGTTATTGTAATTATAATGATACGCTAATGTCTAATGATAATTTCCAATTGCAATATTGTATCTGATTAATTTTGATAACTATTATTTTTGTTTGAATCTTTATTATTATTTCGTGAGAATTATGTTAGTTTTATTTTCTTTAATTTAATTTTGATGTGTGTGATATAATTTTAAACTTCGCATTTCTTTTRTTTGACAATAAAGTAAGGAATTATGTAGAA…	---NA---	1428	0			0			no IPS match
Contig_265	GGTTCGCCGCCATTTTGACATCGAGCGAATTGTATAGAATCTACTGATTTAAAGCTTTTTTTCTTGATTGTGTTGAAATTGGCATCAGAAAATACTAATCGCAAAGCTTCAAAATGGGGAATATGTTCGCGAATTTATTTAAAGGCCTATTTGGCAAAAAGGAAATGAGAATACTGATGGTTGGTTTGGATGCTGCTGGTAAAACCACAATCCTATACAAACTCAAATTAGGCGAAATTGTTACGACTATCCCCACGATTGGATTCAATGTGGAGACTGTAGAATACAAAAACATCAGTTTCACCGTGTGGGATGTCGGCGGTCAAGACAAAATTAGGCCACTGTGGAGGCATTACTTTCAGAACACACAGGGTCTCATCTTTGTAGTAGACAGTAATG…	adp-ribosylation factor 1	821	20	2.09e-100	0.9865	18	C:cytosol; F:protein transporter activity; P:regulation of cell shape; P:small GTPase mediated signal transduction; F:receptor signaling protein activity; P:protein amino acid ADP-ribosylation; P:cell adhesion; P:neurotransmitter secretion; F:protein binding; F:GTPase activity; C:endomembrane system; P:intracellular protein transport; P:endosome transport; P:synaptic vesicle endocytosis; C:Golgi …	EC:3.6.5.1; EC:3.6.5.2; EC:3.6.5.3; EC:3.6.5.4	SignalP (SIGNALP)
Contig_2731	ATAGATTTTTTTGTTTGGATTGTATATTTGCTTGTTATGTTCAGAAAATGGGAAATTCTTATTTTATTTTGCAATAATTAGATGTTAAAAAATTTCGCTTTTTTGTATATTAAGCAGGTAATTTTAAAAAGAAGTTCTGTGTGTCCTCATCAATATTAAAGGCCTAAGTGTCACATGATATTGAATATTATATTTACTAAAAATTGGCTATAATTTATTTTCTTTCTCTTAAAATGAATTCTATGCAATATTATTGGCCTATCTTTTTTATTCTTGTCTTAAATTCTTGATTCGACTTTTAATAATATTCAGTATTTGTGTGTAGGTGTGTGTGATTTTCTCATACAATCCTAAAATAGGTATGTGAACTATTTGTGTACGTGATTAGTGACATAACGG…	---NA---	1494	0			0			no IPS match
Contig_793	TGACGGACAGTGTCACGTCTGTCACTGTCAATGTCAAATAAAATGTCAACATTGCAAGAAGTGCTCCTAGAATTTTATTTTAAGTTTTTACAACAATTGTAAATAAAAGTGTAGTTAATAAGTAATTTGATGATCAGCACATACCCCACGCTTTAGTTTAAAACCAATCATAGTAGTGAAAGTATATTCAATATGTCTAAGAAAACGGTAACCTTCGTCACTGGCAATGCCAAGAAACTAGAAGAGCTCCGGGCTATTCTGGGCAATAACTTCCCTTTGGAGATCGTTAGTCACAAGCTAGACTTGCCAGAACTTCAAGGAGAGATAGACGAGGTGTCTATCAAGAAGTGCCAAGAAGCTGCTCGCCGTTTGAAAAGGCCAGTGTTAGTTGAAGATACG…	inosine triphosphate pyrophosphatase	795	20	2.99e-80	0.836	1	F:hydrolase activity		SignalP (SIGNALP)
Contig_2256	GGACATTCCACGAAGTGAGCTCGRGCAGTGGTGTTGTGCAGCATTTACCGAGGCTGTGCAATAGCAACTTAATTTATTTATTTATTAGGACTATTTAATTAAAAACTAATTCAAAATGTGCGACGAGGAAGTTGCTGCGCTGGTAGTAGACAATGGATCCGGTATGTGCAAGGCCGGGTTCGCGGGCGACGATGCGCCCCGTGCCGTGTTCCCATCCATCGTGGGCAGGCCGCGCCACCAGGGCGTCATGGTCGGCATGGGACAGAAGGACTCGTACGTAGGTGACGAGGCCCAGAGCAAGAGAGGTATCCTCACGCTCAAGTACCCCATCGAGCACGGCATCGTCACCAACTGGGACGATATGGAGAAGATCTGGCACCACACCTTCTACAACGAGCT…	actin	840	20	7.22e-136	1	10	P:sperm individualization; P:cytokinesis; P:cytoskeleton organization; P:phagocytosis, engulfment; F:ATP binding; F:protein binding; C:Ino80 complex; C:actin filament; F:structural constituent of cytoskeleton; C:lipid particle		no IPS match
Contig_314	GGCTGTCTGTGTCAGTCATTCTTCCTCTGTGTTCTGGGCATAGCGCTGCCTGTCAGGATTCTCCTTGGGTGATAATTGCAGTTCGAATTCATCATGAAGCCGCCGTACAAAATTGCCGATGAGAAGTTGGCAGAGCTCGGTCGCAAGGAGATCATGCTGGCAGAGAAGGAGATGCCCGGACTGATGGCATGCCGTCGCAAGTATGCCCCAGGCAAAATCCTTAAAGGAGCAAGAATTGCGGGCAGTCTTCACATGACCGTGCAGACGGCAGTGCTTATTGAGACCCTCATAGAGCTGGGAGCTGAAGTCCAATGGTCGAGCAGTAACATCTACAGTACTCAAGATGAGGCCGCTRCGGCTCTGGTTGCTGTTGGAATACCCATCTACGCATGGAAAGGA…	s-adenosyl-l-homocysteine hydrolase	1407	20	0	0.877	4	P:one-carbon compound metabolic process; F:adenosylhomocysteinase activity; F:binding; P:methionine metabolic process	EC:3.3.1.1	SignalP (SIGNALP)
Contig_783	GCAAATCAAATGACGTAAATTGAATGAGATAGCATTCGTTCAACCTGTCCTTTGTATTTTTCAGTTTTGGATAAATCTTGTGATCCTCGCATAATAAATTGATTGTCCAGTGTATTCTTGCATTTGTGTTCTATATTAAGTTCCAAGATGCCTAACATAAAACTACAGTCTTCGGACAGCGAAATCTTTACTGTTGATGTAGAGATTGCAAAATGCTCAGTTACAATCAAGACAATGTTGGAAGATTTAGGAATGGAAGATGATGAAGAGGAGGTAGTTCCATTGCCCAACGTGAATTCTGCCATTCTTAAGAAAGTGATTCAATGGGCTACGTATCACAAAGATGACCCTCCATTGCCAGAAGACGACGAAAATAAAGAAAAACGTACAGATGATATC…	s-phase kinase-associated protein 1	602	20	8.09e-80	0.9345	3	P:ubiquitin-dependent protein catabolic process; F:protein binding; F:ligase activity		no IPS match
Contig_761	GGTGGAATATGCATACAGCCTGAAGACTGCCTAGGTGGATCACCAACTTGTGGAGCAAACAAAACTTATGTAAGATGCAATGCAGGCTGTCCAAATAATGTCTGTCCTAAAGACGACAGCCTTGCAATAGTCGCTTGCGACCCTCCGAATCCATGCTCTGGGGGTTGTGGCTGCAAACCAGGATATTGGAGACTCAGTGACGAAAATGACACTTGTGTCTTGGGAGCAGACTGTCCACCTATAATTTGCACAAGACCAAACGAGATGTATAACCCGAATCCACCAGATTGCTTACAAGACAGATGTGACAATAGAAACACACCTTGCGATTTCCCGTACCCCAAGCGACCAAGCTGTGTCTGCATAGATGGTTACTTCAGAAACAGTGAGGGTATTTGT…	elegans protein confirmed by transcript evidence	1345	20	2.46e-29	0.37	5	F:electron carrier activity; F:peptidase activity; P:electron transport; F:protein binding; F:iron-sulfur cluster binding		IPR002919; IPR013032; IPR018453; G3DSA:2.10.25.10 (GENE3D)
Contig_30	CATTAAAATTTGTACATAGGTACCTTTAGATTCTATTGTCATATGTTTGACATATGTACGTTTAATTTTATTCATCCAAGAAAGTACAGATGGCTGTTGTTATTTTTATATTATTTGGGTAGAAGTATATTTTTTTGTAAATGACCTCTGTATTTATCTTTTGTAAGCTTTGTAAGCCATAGGGACTTAGATTAGTGTACGAGCTACGAACATTGYGATTGCTATTTACTTTGAATTTGTATTTACTGAGATATTTTTGTTCTGCGTATATATTCTTCGTTTTGACAGATGTTTCTTAATAATTTTGTTACTTCAGAGTGCAATATGTACAAATATTTACATATTAAATATAAAATGTACAGTCAATTTTTTAGTTTTAATGTGTCAACGCAATATGTT…	---NA---	1137	0			0			SignalP (SIGNALP)
Contig_764	TCATCATAATTATTTGGTAGTTTACGCGTGTAACCTATCAATACTAATATTTTGCACAATCCTTCTTTTTGACGCAGTCGGGTGAAAAGCTTTCAAGATGGGATCCAGTACATCAACAGCGCTGATATCTGCAGTGCAGGTGCCTGTCACCTTCCTGAGTATGCTGGAACCTGRGGGGTTACTGTGGCCGAAACAGGCTGAACTTACAAACAATACTGCATATGATTACATAGTCGTAGGAGGGGGATCAGCCGGTTGTGTGGTCTCCAGTAGACTGGCAGAAAGCGGGAAGAATACTGTGTTCATGGCAGAAGCTGGAGATGATCCCCCCATAATAGCTCTGGTCCCTGGTCTCTTTTCCTTACTACCAAGATCTAAGTATGATTACGACTACAGATC…	glucose dehydrogenase	1697	20	3.72e-81	0.505	2	P:cellular alcohol metabolic process; F:FAD binding		IPR000916; SignalP (SIGNALP)
Contig_157	AAGCAAAAATTACAAACGTCAATTTGGGAGTTGATTTCTTTCCGTAGCGTCAAAAATTTTGTTGTTTTTGTATAAAACGAATTCCAGAAAACTCTTCACACCCGTAAAGCGTCTCGTTAAAAATCATGGAAGTCAAAGAATGCAACGATTTAGCTGAAGAAAACCAATTCATTGTGGACGATGTGAGTAAAATTATTAAAGAAGCAATTGAAAATTCTATCGGAGGGACCGCCTATCAGCATAACAAAGTTAATCAATGGACTTCGGCTGTTGTAGAATCCTGTTTGGGACAACTTACCAAGTTACAAAAACCTTACAAATATATAGTGACATGCACAATTATGCAAAAGAATGGTGCAGGCCTACACACAGCGTCTTCTTGTTTTTGGGACAATAACA…	light tctex-type 1	833	20	8.27e-60	0.892	7	P:microtubule-based movement; F:protein binding; P:spermatid development; F:ATPase activity, coupled; C:cytoplasmic dynein complex; F:microtubule motor activity; C:microtubule		SignalP (SIGNALP)
Contig_2734	TTATTAATCATTATTAGAATCACCTGTTTTTTGTTAGAAAAAATTATGGGATATGGAATCTATGCATTCGACTGAACAGTTTATTTTACATGACTCAGTTATGTCGTGCAATAATTTCGGAATATACACCTCTACAGTAATTGTGATCAGATATTTTACATCAAAATATAATAGTATTGTTATATGTATATAATGATTTTGATTCATATGAGCCAGTTGAAATTAACTGAAATATTATAGAGACCGGTTTCCGAGTTACTCTACAGTAAATTAAATATTTTTTAGATATGTTTAGGTTTACTTTAGGCGGAATTAGTGGTACGAAGTTATTTTGTGTAATGTTTGAACGTGTGAGTTTGGAGTACACGCGTGATGCTTCAGTTTGCGTTGTCGTCGAGA…	---NA---	804	0			0			SignalP (SIGNALP)
Contig_1308	GGTTAAAGAGTCGTTATCTACACAGGAATTAGAGAACGCAACAGAAATACGTATTAAAAGATGCCAGGAAGAAGAATTTGCAAATGAATTAGAAAAATTAAAAAGCAATAAGGTAGGAAGGAAAAACTCAAAACTAAATTCATTAAATATATTTTTAGATCCGAAGGGAATAATAAGAGTAGGAGGTAGGCTTGAGAYGTCTCAATTAAATTATGAAAGAGCGCATCCCATCTTAATACCTAGGGAATCATTTCTAACTAAACTTTTAATAAAGGACGCACATGAGAAAACAATGCACGGTGGTCCGCAATTAATGATCACATACTTACGGTCAAAATACTGGATYATTGGCATAAAGGCGTTGKCAAAAAGATATGCGGGAAGCTGTGTGAAGTGTAT…	bel12_ag transposon polyprotein	1502	20	3.07e-124	0.6115	4	P:primary metabolic process; P:cellular metabolic process; F:nucleic acid binding; P:macromolecule metabolic process		SignalP (SIGNALP)
Contig_2559	TACTGTCAAACAAATGTCTGTCAAGTGAATGCGTTTCCTATCCTCCAAAGAATTGTTATTTGTATTAAAAATCAAATTAAAATGGTGTTTGGTAGTTTGTCGTTGATAATAAAATAAATTGTGGTTCCTCCGCCTCAAACAATCACAATGTTGCGGAACCTATTCATAtTTTTTGTGGCAATCGTCAAAGTAACGCACAGTTTTTCGGACATCGGAAAATGGGATTTACCGCTGAACGGGGACAGTTGTGTGTTTACACTAGCTAAGTCACTATTTAAGGATTCTCAGCTCATTATAATGTTCAAATGTGATATGGTGAATGCCACTGATGTGACAATCAACTACCAGTGGGCCAAGACTAGATGTTCACCCGATTATCTGCATTATTTTGAACAGCAA…	transmembrane protein 87a	1681	20	2.1e-128	0.637	0			no IPS match
Contig_461	GGCTGTCAATGTCAAGTAACGTTTCGCAATCACATGTACACATGGGGTTTGTTCTGTTTATTCAAGGTTTTTTGAATCGATAAAGTAATATATTGTTTGTTTCGTGACTGATTTTAACACAATGCCTGATATTGAAATGGATAGAGTGCCGGAAAACGGGTCTGACGCTGAAAACAGCTCACAGAACGACTCGGACGCAGACAATATTTCGGACTCCGGTAAACAGATAAATAAAAAGAAGACTAGAAAGCGTGGAATTATATTCTTATCCACTATTCCTCCTTACATGAATGTCGCTAAGATACGTGAAATATTCAGCGAATTCGGAGACGTTGGAAGGATATATTTGCAACCGAGTGCTAAGCCTGGCGAAAAGCGCAAACGGGTGCCGAATCAATT…	cg10993-like protein	674	20	7.29e-81	0.71	0			no IPS match
Contig_2589	GGTACTCTGTGCCAATGACAAAGTAAACGATTGAATTGCTTGTCATCGCCGCCGCAAACTAAAAATATTACTTGAAAATTAATGTWAAAGTGCTAAATCGAGGTTTTATTAATCATTTGGTTGAATAAGCAATYACAAACATGAGTTCTATCGGAACGGGTTACGATCTTTCTGCYTCACAATTCTCGCCTGACGGCCGAGTATTCCAAGTGGAGTACGCTGCTAAAGCCGTAGAAAACTCTGGAACAGTGATCGGTCTACGAGGGAAGGATGGTGTGGTGTTTGCKGTGGAAAAACTCGTSACYTCAAAGCTGTATGAGCCTGGTGCAAACAAGAGRATATTCCATGTTGATGAACATGTTGGCATGGCAGTAGCAGGTCTCATTTCCGATGCAAGRC…	proteasome subunit alpha type-3	746	20	2.53e-107	0.8915	6	C:proteasome core complex; F:protein binding; F:threonine-type endopeptidase activity; P:ubiquitin-dependent protein catabolic process; F:endopeptidase inhibitor activity; C:nucleus	EC:3.4.25.0	no IPS match
Contig_677	GGTCATACTTTTGTCAACAAAGKGTCGCATGCTTGAACCACGTGAAAAATAAATAAAACTAAACTATTTCATTGAAGATATTTAAGTTCAAAAACTTTATAATTAAGAAAAACTATGGTAGTAGCTGAACCGATGAATAAACCTGTCCTCAAAGTATATATGGATTCAGATTCATCAAGTGCAGATGAATCAGAAGCATCTGATAATGAGTCTCCAGTCGAAAACGAAGAAGCAATGGAAGAGCCAGAGGATGGGATTGAAGCTGATGCCGAGAGTGGCGCATCTGACGAAGACAGTATTGCTTCAGATGGCGAAAGTTCAGACGAAGCGGAAGACAGTAAAACCGCTCTTGTAACAAATGAGGGCTGGGCAGACTCTGTAGCCAAAATTTTAGGTTCA…	rrp15-like protein	810	20	1.54e-39	0.564	2	P:biological_process; C:cellular_component		SignalP (SIGNALP)
Contig_2549	AGGGGTGAAGATAAGAAACTCATTATTTGGGATATCAGGACAGGCCAAGAGAAGCGTAGTTTCCCGCCGCCGGACGAATACGTGACGTGGCCAGTGTTCCGCTGGAGCAAGGACGACCGGTACTTCGCGAGGCTCGGCCAGGATGTGCTCTCTGTTTACGAGACACCCAGCTTCGGCCTGCTCGACAAGAAGTCTATTAAGATACCTGGTATTAGAGACTTCAGCTGGTCGCCAACCGACAACATCGTAGCGTATTGGGTGGCGGAGGACAAAGATGTACCCGCAAGAGTTACACTCCTCGAACTGCCCAACCGTACCGAAATACGTTCCAAGAACTTGTTCTCCGTCGCCGACTGCAAGATCCATTGGCAGAAGAGCGGCGACTACCTCTGTGTCAAA…	translation initiation factor subunit	1206	20	0	0.8155	7	C:eukaryotic translation initiation factor 3 complex; F:mRNA binding; F:translation initiation factor activity; C:cytosol; F:nucleotide binding; C:ribosome; P:regulation of translational initiation		no IPS match
Contig_2555	GGCATTGCTACTGCAGAGCTCCSGCCAACACAACGCGTTCCATTTTCAAATATTTGAATTTTGAATTTATTATTTTTTTATTTTGATTCCAAGATGCCTTGCGGAGGTTGCGGTGACAATTGCAAATGCAGTACAAACCAGTGCTGCCAGACCTGCAAGTGTGATGCATCTTGCACATGCAGTTGCAAACGATCTGCACCAGCCACTGACCCTGCTAAGACCACCAAGAAGTAAAATCTACGTATTATGAAACTCCTTCGTTGTCAAAAAAATATAGCATACAAATAATTCGATAGGCGTAAGTAAAGACGCTGGTGCGTCAAGCTACACAACTCTGAAAAATTTCACCAAGCAATATTGAACCTTATGCTGAAGAGATAAAGTTGAAAATCTATTAAA…	metallothionein b	690	20	2.39e-05	0.579	2	F:copper ion binding; P:cellular metal ion homeostasis		no IPS match
Contig_53	TGTCAATTTCCAACTGAACATTGTGTTCTTTGCGGCATTTTTGTCGAAATAATTTTGGAATAAAATACTAAATAAAACACGATTTTTACAATGGCCGTGAACAGTGCCACGTCTTTCGTGTTATCATCAATTTTGACCCTGCTCATATTTTCGGGAATGCAGATGTACAAACCACTTCTGATAAGATCACCAATTACTATAATATTTGGTGGTTACCTTGGGTCCCTGATGTTCTTATTCTTCGTTACCGCCATTGGTAACTTGGAGGCAACTATGTTTGGCAAGAACTTTCAGCTCAAGTTGCCTGAAATAGTCTTGTCTATGGCTATTTCTTTAATTGCTGCTGGCATGGTGCACAGGATCTGTTTCACTACATGTTTGATATTCTCCATAATCACA…	keratinocyte associated protein 2	542	20	1.36e-55	0.7065	2	C:oligosaccharyltransferase complex; C:integral to membrane		SignalP (SIGNALP)
Contig_466	TTTTTAATCTGTGCATCTATTAAAAGCCATGTGAGAATTTATTTTGCAGCAAAATATCTTGAAATACGCTCGAAAAATAAACATTACAAWATGACTGAAGAAAMRGAGTTGAAGATGGACACGACTAATATTAATGTGGACGAATTTCTGCCTGCTAAGAAGACGGTGAAGCTGAAAAATATAAAGCGAAGAGCAGTCTCAGAATCTGGTGATGGCATGGAAATTGAGGAACACAACGGGATCCAAGGGAATGCTAAACACAGTCGTTCAAAGCCAAAAAAGAAGAAGAAGAATGCTGAACCGAACGAATCTAAAGAGAATATGCGAAAAATACCAGTACCAGCTCACAGATATACACCATTAAAGGAGAATTGGTTAAAAATATTCACACCTATTGTG…	partner of nob1	857	20	1.13e-91	0.791	2	C:nucleolus; F:RNA binding		no IPS match
Contig_2600	GGTAGTTACTCGGCATTTTTTGACAAAAGGATCGAAAAATATCACCAACCATTATTTTCAATAAATGAMCAGAGATCGTTGTGTTTATTTGGATTATTTGTAAAAGATACAAGTTCATAGAAAATGGCTCCTGCCGAAGATGTTGAAATGAAAAATGTGGAAAGTCCTGCTGCAGCCAGCGATGCTGAAACACCAGAAGTGAAGAAAGATGCTGATGTGCTTGCAGTGCAAGATTTGAGAGAGCATGTACGACAAATAGATAAAGCTGTTACTTCTAAGGAGCCAAGGTTTGCTATGAGAGTTCTGAGATCTCTTCCAAGTACCAGAAGGAAGTTGAATGGCAATGTATTGCGGGCCAYTTTCAACCAACTTTATCCGTCAAATGCTGACAAAGAAGGA…	26s proteasome regulatory subunit s3	1691	20	0	0.835	5	C:cytosol; C:proteasome regulatory particle, lid subcomplex; P:proteolysis; F:protein binding; F:endopeptidase activity		no IPS match
Contig_2590	GCTACGGCGGCTACGGATACGACGGCTACGGGGGCTACGGCGGTTACGATTACTCCGGATACCCCAATTACGGTAAACGCGGCAAGCAGTACTAGTATAGTGGCGAGCCCCCGCTAGCCCGCTCACCGACACATTACCTCGACTGATGTTACCTGATCCTAGGATACGATGTGAAACGTAGTAGAGTAAGGCGCTAGGTTAGCGTTGCGAGCGAGGCGCGACTCCGTCCTCGAGATATGCCTATTTACATTATAGTGAACGTTTATTTTACGAGGAGATCGACATCACGCGAAGCTTAGGTATTTAATTTAGTGTGTAGGAAAATATTTATTTTTCTATATATTTAATGTTCTATCGAGATAATGTGTAGTGAATGTTGTCGAGGCGACAGTGTATAAT…	heterogeneous nuclear ribonucleoprotein a b	832	20	4.91e-12	0.763	3	F:protein binding; F:nucleic acid binding; F:nucleotide binding		no IPS match
Contig_2591	GCTCTTKGACGTACGCCTTTTCAAAACAACACATGTTTTGCGCGTATTTGTTATTTAATTCCACTAATATTACCCTGAACATTTAATAAACGTGCTTCAAAATGCCGAAGACTAAAAAGAAATTCATAGATCGGAAGAAAGCAGTGACTTTCAACTTGGTACATCGTTCACAAAGGGATCCTCTGGCTGCTGATGAGACTGCCCCGCAAAGAGTTTTAGTTCCCGTCAGTGCTAATATACCACAGAAGAAGGAAAAAGACCCAGATCTAACTCCRGAACAGAGAAGAGAGGAACAGATCAAGTATGGCATCTACTTTGATGACGACTACAACTACTTGCAACATCTCAAGGATTCACGGGAAGTCACTCTTGTTGTGCAGCCGAAACCAATCCACAAGC…	ltv1_drome ame: full=protein ltv1 homolog	1553	20	7.11e-124	0.6605	0			no IPS match
Contig_288	AGCGCAGCTTCATTCTCAAAAATATCAGTAGTCTTCCATCGATCACCAGGAAAGATGATTGTTAAAGCTATCGTGGTGACAATAATATTCAGCATCGGTATATTGAGCGGAGTTAATGGTGCTTCGTATTCCAATGTCTATGTAGAGCGTGACATAGCCCCTAGGGGATATTATCGCTATGGGGCTCCCTACACAGCATTAGCAGACCCGAGAATATCTCAAATCACTTCACTACCTGCCATAACTGAGTATGGTCCTCCGTGTGGGTCGCCTTGTGTATTTCCTGCCCAAGCTGTTTCATCCGTGGTGGCTCCTGTGAACCCTAGTCCAAATGTAATAGCTTACAGTGCTGCGGTACCTAGTGTACCCGTTTTAGTGACTCCACCTAAAGAGGCTGCC…	tpa: cuticle protein	673	20	2.23e-29	0.501	1	F:structural constituent of cuticle		no IPS match
Contig_2547	GTGTACGAGGTTTTGCCGCTTCTGATGTGGAAGCAAATGACGAAGTACTTAGTTACTAGCAATACTAGTGTTAAAGTACAAATGTGTCGCGAGCGAGCATTACTAGTTAGCGATTTATAACGTAATGCGGTTCTACAATATCTCAGCTACGAATAGCTGCTAGCTGTATTGTTCAGTGATTTTGATTTTGGCTGTAAACTGAAACAACAATTATAATTTTACGTAAGTCTAATGATTGCGTCAGGTGTTTCTTCAAGTCCTTTAGGTTTGTAAAACCATTATAAATTTGTGTCTATATAAATAAGGTAATGGTGCAAAGCATGGTCATTKGGTATTATGTATCATTTCATCRCCAAATATCTTCAACTGTTGAGACAAAGCCGCGCTACCCTGTACAAG…	---NA---	1109	0			0			no IPS match
Contig_707	GTGTCATAGTACCAAATGGAGGATTCAGGGATATCTATAATGAGAAAGTACTGCCTCAAGTATCTCTGGAATATCCATTCGCTTTGAGGTGGCTGCATACCGTTCAAGAAGGTTCTTTGAAAATGTACGACAAAGATGGGCATTACCTAAAACAGTTCCCCATAGTAAACCTTACTTTGAGGACTGGTTTCTTCGGAGTCGACAACAATATGGATTACATCACTCAGGGTAGTTTCAGACAAGGAAGTGCTAACATCGATTATATTGCTGATCCTGATATGACAGAACAGGGTCTAGGGCCTCATCAAAGGGTGTCCGATTTGATGACCAACGATATGGCAAAGAACCGTTACTTCGGTTTTCAACCTTATGTCAAGTACAGAGAGGTGTGTTTCGGAA…	oxidase peroxidase	1013	20	2.59e-35	0.493	4	F:heme binding; P:electron transport; P:response to oxidative stress; F:peroxidase activity		SignalP (SIGNALP)
Contig_1320	TTTTTGACGTTTGGKKAGATGTGGAACTGCTGTTTTATTTTGTGTTTTAATGTAAATATTTTTTTAGCGAAAATATCGTAAAATGATATAAAATGTACACATTACTACATGGATTTTACAAATACTTGGTTCAAAAGGACGAATACTGTGTTTTAATATTAGGACTGGATAATGCAGGCAAAACGACGTACCTGGAGGCTACAAAAACAAAATTTACTAAGAAATATAAAGCAATGAACCCCAATAGGATAACTACAACAGTTGGATTAAATATAGGTAAAATAGATGTKGATGGAGTGAGACTTAACTTCTGGGACCTTGGYGGGCAGCAAGAGCTGCAGTCTCTTTGGGACAAGTACTATGCAGAGTGCCATGCGGTCATTTACATAGTAGACTCGT…	adp-ribosylation factor	1248	20	3.25e-81	0.862	3	C:intracellular; F:GTP binding; P:small GTPase mediated signal transduction		SignalP (SIGNALP)
Contig_65	GTCAAAGAACGCCATCCATTGTTGTTTCGATTCCGGAATAAATSCAGACAATTTTGCTTAAACAAGGATTTAGAAAGTACGCAACAATGAGTGAATTAGTTTGGGGAATTAAGAATGGCGATATTGACCAAGTAAAAGACATAGTAGAAAACAAGAAAATTGATGTCAATGCATTAATTGATGGGAGAGTACCTCTTCACTATGCTGCAGATTATGGTCAAACAGCTGTTCTCAACTACCTGCTGGACAAGGGAGCAGACCCTAATATGTTGGACAAACATGGCATCTCTGTACTGTTAGCAGCTATTTGGGAAGGTCATACAGACTGTGTCAAGACATTACTCAAAAATGGTGCATCTAAAAATGGAAAAACCCCAGATGGAACACCATACATCGATG…	myotrophin	683	20	3.9e-45	0.7725	2	F:molecular_function; C:cellular_component		no IPS match
Contig_2721	GGCATTTGACAGCACCTGTCAAAATAGKCTTGTTAAAAAAATGGTGTCTTGGAGTGCTCTRGGCCGATCTTTCGGCATAAACTTGCTTAAAAACCAGATTAAAACACCAACTACTATCCAAAATGCCACCTTTACAACAAGTAAAGCCTTGAACGGATCCCATGGGGCGAAAACTTTTGTCTTACAACCATCCAGATGGCAATGGCACAAGTTCAAGGATATGTTCCACTTCTACGCCATGCTGGGTCTCATACCGGTTGGGGCGATCATCTTCTACWCCAACGTGTTCATCGGGCCGGCGCAGCTGACCCCCATCCCTGAGGGTTAYGAACCAAAACACTGGGAGTACCACCGCCACCCAATCACTAGATTTATTGCCCGTTATATTCACCAAAACCC…	lethal neo18	822	20	8.86e-91	0.7	4	P:mitochondrial electron transport, NADH to ubiquinone; C:mitochondrial respiratory chain complex I; F:NADH dehydrogenase activity; P:electron transport	EC:1.6.99.3	no IPS match
Contig_1310	AAACATGCGTCGCGTCATCCCGTACATCGCATCTCACTTCCGAAAGGATCGCATCTGGCTGCGACGCACCAAGCCCGCTAAGCGCGAGTACAAGATCGCTATAGCCGTGGACGATTCTAGCTCCATGTCAGATAATAGGAGCAAGGAGTTGGCGTTTGAGAGTCTGGCTCTTGTGTCGCAGGCATTGAACCTTCTCGAATCCGGCGACCTAGCCGTCCTCAGCTTCGGCGAACAACCCAACCTTCTCCACCCATTCACCGAACAATTCTCCGAACATTCCGGCTCGAAGATTCTAGAACAACTGCGCTTCGAACAAACGAAGACTAGGATCGCACAACTACTTGATTTCTGCACTGTTTTGTTCGAAGAGCAAGCCGTGAGAAGCGATGCGGTGAATGC…	midasin homolog	1419	20	1.38e-78	0.7515	5	F:ATPase activity; P:regulation of protein complex assembly; F:ATP binding; F:unfolded protein binding; C:nucleus		no IPS match
Contig_1312	TTCAGATTGTCATGGATTGTCACTATCCTGCCTGCCTGGAGAATAAATAATCAATCAGCATGACTGTGGAGAAGAGCGAGAAATAGCTAGATTACGAAGATAGATAAATAGAGCAATGACTTTTTGTGTTGATAGTAGTGTGGTTTAAGAAAACCACTACTGATTACACGAAGCTACGTAATTACATTATCAGCGGTTTGTTATCTGTTATTGACAAGAGTCAGTAAACTAGAATTTAGTTCATTTTCAATTCCAAGGCTGCTCGCCCGTATAAATAATTCAATGCCGGTCTAAAATCAATTAATTCACAATTATTTTTGCATGGGTTCAACGCGCGCAATCAATTTGCTAAATAGTTTCAGTAAGTTGGGATTGAACAGTTCAAGAAACATGAGTATT…	pyridoxine 5 -phosphate oxidase	1162	20	7.64e-114	0.7045	3	P:pyridoxine biosynthetic process; F:pyridoxamine-phosphate oxidase activity; F:FMN binding	EC:1.4.3.5	IPR000659; IPR009002; IPR011576; IPR012349; IPR019576; IPR019740; SignalP (SIGNALP)
Contig_164	TTGTAAAAGKKAGTGCAGGTTGAGCATTTAAAGAGACCTTACGGGTATTACAGTTATACTGTGGTATTAATTTGAAATTATATTTTTAAACATGTATTATTGTATAGCAGTGACGTTAATAGCTCTAGCTTATGTATTCTGGGATGTCAACTACTTCCTAAGGATAGCTTTCACCATTGGAATTGGTAGATTGTTCCAAAAGAAATGCGGTATTAATGATACAACCACAATTTACGGTTTTTGTACGACACAAGATGTAGACATCTTCTTGAAGCATATGAACAATGCCCGTTATGTTCGAGAGCTGGACTTCGCTAGATTCCACTTCTATGATCGCACCGGTATCTATGATAACATCATGGCAGTTGATGGCCACGCTCTCCAGGGCGCTTCCAGCAT…	mesenchymal stem cell protein dscd75	736	20	7.26e-67	0.7555	0			no IPS match
Contig_169	GCAAGTGACTGTCAGCTGTCAAACCGTSCTTTTTGTAATTGCTTCTTGATGCCACGCTTATAGTGATATTTTCTTTAAGGCTTATTTATTTCGCCAAAGTGAGATCCCACAAGCCCGTAAAATGGCGGAGACAATGAAGCAAACCGTTGCAACCATACTTAAAAGTATCGAAAGGTACAATCCAGCAAATCTTCAGACTTTGGAGAGATATGTTGAAATGCAGTCACGAGAGAATACATACGACTTGGAAGCAAATCTGGCAGTATTAAAACTTTATCAATTTAATCCAGAGAAGTTTAATGCTGACATCACATGCCAGATTCTTTTGAAAGCTTTGACCAATTTCCCACATACTGATTTTACACTGTGTAAATGCTTGCTTCTTGAGTCTGTGGTGGA…	eukaryotic translation initiation factor subunit k	781	20	1.05e-114	0.762	8	C:eukaryotic translation initiation factor 3 complex; F:RNA binding; F:protein binding; P:regulation of translational initiation; F:translation initiation factor activity; C:nucleus; F:ribosome binding; C:ribosome		no IPS match
Contig_1359	GGAGGTTATAGCGAAGGAAGCGATCATAGCCGCCGTGAGACGCTTTGGTACTTGAGAATTATTTGTTTTGATTGCAAACTATTCATTTTATTTTAAATATTGTATCATGAAGTGAAGATTTGAATATAAGAGCATATACTTCAATTCAACAATGTTTTATCACATATCTTTAGAACACGAAATTCTACTGCATCCTCGTTATTTTGGACCACAATTATTAGACATCGTAAAACAGAAGTTATATACTGAAGTTGAGGGCACTTGTACTGGAAAATATGGTTTCGTGATAGCAGTGACTGCGATAGATAGTATAGGTGCAGGTCTAATTCAGCCGGGGCAGGGTTTTGTAGTTTATCCTGTTAAGTATAAGGCAATCGTGTTCCGGCCATTTAAGGGAGA…	dna-directed rna polymerase ii subunit rpb7	707	20	4.4e-87	0.9175	11	F:DNA-directed RNA polymerase activity; F:RNA binding; P:transcription-coupled nucleotide-excision repair; P:regulation of transcription, DNA-dependent; C:DNA-directed RNA polymerase II, core complex; F:protein binding; P:transcription antitermination; P:transcription from RNA polymerase II promoter; C:nucleolus; P:purine base metabolic process; P:pyrimidine base metabolic process	EC:2.7.7.6	SignalP (SIGNALP)
Contig_2487	AGAGCAGAGGGAAGGKCATTCGGTGCGTCATGATAGTCAGATGAACATTATTCTGAGTTTCAAACATAGTTTTATTTAGTGAAATAATACTGATATTATTTGCGATACTGTTTTTATTGGAGACAGCGTCAGCTTTGTACTTCGATCTAACAATAGGAGAAAAAAAGTGTTTCATAAATGAAATATCTGACGATACTACCGTTACAGTGAATATGAAAGTGATTATTTATGACCCGAAATCTGGAGGCTATATAGAAACAGTCTTTGGCAACAGTATGCATATCGAGGTTCAAAACCCCAACGGTGAATTCTTGATATCTCGCATTTACCAATCACCAGCCAAGATATCATTTACATCGTACTTTCCGGGAGACCACACTTTCTGTATGACCTCCGAAA…	glycoprotein 25l	659	20	2.02e-48	0.663	2	P:transport; C:integral to membrane		no IPS match
Contig_2816	GGACACAGCCAGTGCCCCTGCTGAAGCTGCTGCTCCTATCGGCTTCAACCTGCCGGAAGAGTTCCAAGAGCGCGTGAAGATCGCTGAAGGTGGCCTGTACCCACCCCTGAACACTTCCACTGCCGTGTTGAATCCTAAAGAGCCTGCGGTACAGAAGCCATCTGCGCCCCCGGCTGCCGCGGCCGCTGCCCCGGCTCCTGCGCCTGGTCCCAAGCCTCAGGCACAGCCGGCACCAGCCACATCAGCTGCACCGACCACCCCWCCCAGGCAACGCCACCCAAAAGCTCACATTGACGCAGCRATTCAACAAATGCTGGCTATGGGTTTCACCAACGAGGGCGGATGGTTGACTCAACTCCTTGAGAGTAAGGATGGCAACATTGCTGCAGTACTGGACCT…	ref p protein	1298	20	1.68e-11	0.577	1	F:metal ion binding		SignalP (SIGNALP)
Contig_693	GGTCATAATCGTGAGTTWGCATTACCCAGGAATTATTTCGAAGTTAGAAAGTTTGTTTCGTTGTTTATTTCCAGTTAAAtAAATTTTGTAAAAATGTCGACGAACGGCGATATCACTAGTCTTGATGCCAGCGGCAAAATAGTTAAAATGGAAGTGGACTACAGTGCCACCTGTGATGAAAAGATACCACTCTGGAAATCATGGGCATCCAAAGGCAAAGTTCAAGAAGCCATTGACCAGCTTTTGGCTCTAGAAAAACAAACAAGAACGGGTGCTGACATGGCTTCAACAGCCAGGATCTTAGTGGCTATTGTGCAGATTTGTTATGAAGCYAAAAATTGGTCTGCACTCAATGACCAAGTAGTTCTTCTGTCWAAAAGGAGATCACAACTGAAACAA…	proteasome ( macropain) 26s non- 12	1449	20	0	0.775	4	F:protein binding; C:proteasome regulatory particle; P:proteasomal ubiquitin-dependent protein catabolic process; C:cytosol		IPR019756; SignalP (SIGNALP)
Contig_1758	GGGTCATTGTTTGTGTTTTACGACGTGCGGTTGTGTCGGTGTTCAACATGTCGAATAAAAAAAATAAGGAAATAGAAATTCACGACAGTGAAAGTGAAGAAGATCAGGATTCTGGCAGCGAAAAGGATTCTGACTTTGACTCCGACGGCAACTTTGTCGGCGACAAGGAGTTACAAGCGGACTTCGAAGGTCGCAATCCGGAGGACTGTGACTTCCATGGCATCAAACAGCTGCTGAGACAATTATTCCTCAAGTCTAATGTGGAATTGGGAGGCCTTGCTCAAATTATTATTTCTCAAAACTATGTGGGTAGTGTGGTAAAGCAGTGCCTCGATGATGGTGTGGAYGATGATGATGATGAAGATGAYGGCAGTGATGGAGTGTTYGGTGTCACCACTA…	brca2 and cdkn1a-interacting protein	807	20	2.77e-57	0.6125	0			no IPS match
Contig_2776	GCTTTTGCTGAACAGAAAAAAAATGATCGAATAGTCGATACATAGAGCTGAACTTTATCGATATCATAAAATAATATCGATATGTTAAGCAATCTTTGTTTTAGTAACTTTCACACATAATTATAAAATAGTTGTAATGTTTAGTACACCTAGTGTATTTCCATCGCTCCGTAAGATTTTAAGTACCTAATTGTGTGTTTTTACTTATTGATATTTTTTTTTCAATATTATTTTAATAATAGCCCTAATTTTCTCGGATGTGTCTAGATTTTCTCGTTAGTGTCGATTTAGTGGACTTCTAAGTGTTATGTCACTTTTTGGGAATAGTGCAATTTGCGAAAATAATAAGAGTAATTACTCGCGTATGCGTATTTGTACTAATGTGTGTCGTTGGAAGAA…	---NA---	890	0			0			no IPS match
Contig_97	GGAATTAAACCTCAGAGCACCCATATACCAGAGAACCAGTACTTACGGTCACTTCGGACGAGRAGGCTTTCCATGGGAGAATCCCAAACCGTTGGTTGTAGAATGACTTGAAACTTAAGCACTAGACCATTGTAAATATTTTCACCAGTATGTTATAAACACTTAATCTACGTGTGTAATTGTAGCGAGGGCGCAGGGAATGTCGCTGATGTCTCTCTTTAGACATTAATATGTTCGTGTTGAACCTCGCCAGTGGAACTGTATGCGACGCTCTAACAACACGTGACGGTTGCATTTACGAGGTTCACTATATATTTAAGTATTCTCTAGTTTATTAGACACATAGGTTTAACATGGTGCCGTCATTTCTGAATTTGAGTTAGTTCAGGGGTTTAAATG…	s-adenosylmethionine synthetase	1170	20	5.52e-11	0.836	9	F:potassium ion binding; F:methionine adenosyltransferase activity; P:potassium ion transport; P:S-adenosylmethionine biosynthetic process; F:potassium channel inhibitor activity; F:ATP binding; F:magnesium ion binding; F:potassium channel activity; P:methionine metabolic process	EC:2.5.1.6	no IPS match
Contig_103	TGGCGATTATCAAACGGGCACAAAAGCACGTTGATAGCAGCCTGTCCAGTGTATAAATATAGAGGTCAGTGCCAAATGCTGATAGGTTCCAGTGACAACTGACATTACAGAAAAAGWGTCAGTMATTTTTCAATTTGTATAGGTATTCAAGGTTTAGGTTATAAATKGGATTAGATTAAAAACGTGGTATATTTCTGGCTTTTGCATCAGTGTATCCGGTGTTTACCTAATTTATTTATAAAATCTCAATCTCAGTGGTCTGAAAGAACAGAAAACAGCAAACATGGATTGGGACTTGAAATACGGCGAATTAGCGAAGGATAAAGACTTCGTTAACAACTGCGAGAGCCTCAAGGAAAATTTAATGGAAGTACAAGAGGTACTGGATCAATTGTTACC…	c1d nuclear receptor co-repressor	951	20	5.38e-24	0.6245	13	C:exosome (RNase complex); F:RNA binding; P:apoptosis; C:transcriptional repressor complex; P:regulation of transcription, DNA-dependent; P:rRNA processing; F:DNA binding; F:transcription corepressor activity; C:cytoplasm; F:ligand-dependent nuclear receptor binding; C:transcription factor complex; P:negative regulation of transcription; P:signal transduction		no IPS match
Contig_2778	GGCTGAACGAACATCTGTCAAAAGTCAAAACAACGAAAAGCGTGTTCCACATGATAAACGAACAAATATTGTAAAATTATTAACAAATAAGAGATTATAGTGACAAAATAATATAGAAAGTAGTGTTTTAAGTCCAGCTCATAAATATAAGACAAAATGGCTCGCGGTAAAGACAAGAAAAAGCGTAAGTTGGAGAAGAAGCAAGAAGGTGACGATGTCCCGAAGAAGATTCCTCACACGCTGGAGTCTCTCCGAGAGAAGGATGAGACTATGCTGGCTAATGTTGACGACGAAGAAAAGTTAGAGGCACAAAAGGACATGGAATTAGATGAACTGTCGTCCTACTATGAGAATTCGTATGAACCTAAAGTACTGATCACATATTCGGACAACCCACAC…	ribosome production factor 1	1045	20	8.79e-111	0.8085	1	C:nucleolus		no IPS match
Contig_1755	TTTTTTGATTAGTTTTAAGTTGTACATATAAGTTTATTTTTAATTTTTAAAATTAATATCAGTATGCATATGTAGAATATCAATTCACTTGCGAAAAGCCTTGGTTCCAATCGTAGTATTTTAACCCGTTTGGTAGTGATAAAAAAGTAAAAATTGACGCCGAAACCATAGCCGCCATTATTGTGAAATAAATTTWTCAAAATAAATTTCACGTGCTCGTATCGGAGTACGAATCGAAATAACTATATTATTTAGTTTAAAATCCACAAATCATGGCTGACAACGACGATCTTCTGGACTACGAAGACGAGGAGCAGGCAGATCAGCAGACCGCTGACGGGGCGACCGAAGCGGCGCCAAAGAAAGAGGTTAAGGGATCCTATGTATCTATCCACAGCT…	atp-dependent rna helicase	908	20	1.57e-102	0.8995	8	F:ATP-dependent RNA helicase activity; P:mitotic spindle organization; P:regulation of alternative nuclear mRNA splicing, via spliceosome; F:identical protein binding; F:ATP binding; C:spliceosome; P:mRNA export from nucleus; F:RNA splicing factor activity, transesterification mechanism		no IPS match
Contig_1040	ATCACCAAATCAGCACTAAAATGTAAAGGAAATTATCCCAAAATGAACCATAATCCACATCGTAACACGTTGAGGATATCATTAAGCTTAGCTAAAACTATCAAGCCATTAYATTTACCAAGGTTTTCCACACAACAATTAGTGAAATCRGCCAGTGATATTATTTAACACTTAATTCTAAAGTTTTTACTAAATGTTTCGACTAGTCACATGATATTGGGAGTCAATTTAAGTGAAATTAATATGTTATAAGCATATTTATTATGTACGAGTCTTACGAGTTAGAAGATCGTAAAATGAAAGGCACTCTTCGTGATTGGCGCAAGGCCCTGCGCACACCAGCCACGTACAGAGTCGGGAACGCAGTGAGGATACAGCCACAGTTTGTGTTGTTGATTG…	cg5276	1217	20	1.4e-97	0.689	2	F:calcium ion binding; F:nucleoside-triphosphatase activity	EC:3.6.1.15	no IPS match
Contig_21	GAKCAGATGGCATTGACAGAACAGAACAAACGGATTTGTCACGTTTGGTCTGCTTTTTTCACCTTTTTGATGTTTTAATTTTTATAATTGAATATTGTCTTTATAAAACTACTTTCAGGGTCTATTTTAAAGTTACTTTGAAAATAAGTTCTTAATTCCTTGACTGAATACCCAGGAAGCATATCAAACTAACGATGGCTGATACATTATCAGCTGAAGATAAGGAGTTTTTAGCTAAATGCGAGGAAGAACTGAAGGATAGATTTACTGAGAAAGATGAAGATTTTATGAAAGTTTTTAATGAAGTGGTCTCTAAGCCTCCAGTGGTGGACTCCTGGTGGGTTCCCAATTCTGGTCGCCGTAATGATCGCCGCAATAACCGGAGGAACCACCCGTACC…	hoar peptide	630	20	7.59e-10	0.4755	0			SignalP (SIGNALP)
Contig_212	CATTGTGACGCAAACAAAAGGCAAGTTATCACAAAGAACAGAAGAGATAAAGCAGAATAAGTATCTTGAAAGTTTTGTGAGATTTAGCTCGAAGTTGGTTTTAGAATTTCAAAGTACCAAGTTTTCCTATAAATATACTTCAATTTTAAAGTTACTTGATAATTATGTAAACAGTATTTTCTACTTGCAATTGTTCTAAGTGTTCCTGACGAAAACTTTGCCAATTATTTTCAGTCTATTGTATAAGATATTTAAACACACTTGACGTAAAAATCAATGTGACATTAAGTCAAAACTTAGCTTTCTTCATTCAATTAACTAACGTTTCTAGAAGAAATTGTAATACTACTCCAATATATTGAGCATCTATAACTACAAAACTTGATTCAATACTCGTGT…	hypothetical protein TTHERM_00836720 [Tetrahymena thermophila]	1487	1	0.944564	0.51	0			no IPS match
Contig_2762	GTGTAAATACTTGATATTTTCCCAAGACTTTGATTAACTTTTTAACTGAATTACATACTAACTGCTTTTAACTAGAATTAATTCTTACACTGACTCTCTTTTTGCAAAAATTAAAGGCTTTTAGAAACTTGCATTTTTATTGTTATTTATGAATTTACTAAATATTAATTATATTTGAATTATTCAAATATTTATTGAGATGTTAGTATATTTATTTGACACTAAATATGTTTATTCTATTTTAGGTTTATTTACAAAGTTACATCTTTAAATTGAATGACATTACTTATTTGTTTTCGACTGGACCTGATTTTATTTCATAGTGACGATGCATAGCAAACGATAAGACACATACCTAAATTAGAAAAGACCGAATATTCACGAAATATAAACGTTACT…	GI15681 [Drosophila mojavensis]	1386	1	0.655753	0.6	0			no IPS match
Contig_2795	GTGTGAGGAGCGCCACGGTCGAGGTCAGATCTCGCCGGTGACCATATCGAGACCTTATTCCGTAACGTACCATCGAACATGTCTCGTCTAACAACGTTCCTGACGGCACTGTGGCTGTCAGCGGCGTCAGCTCAGCTCGGCATCTTGAAGAACATCCAGAAGGGAGCCACCAATGAGGTGCAGGCCGTCATGGACCCCGTCGGGAAAGGCATCGCTTTTGTTGGAAATAGTCAATGTGGCAACGTGAAGAAGTTAACAGGAGTGGACTACGACTCGTACTCGCAGGAGCCCGACATGAGCAAGCTGGCACTCGTCTTTATTAGCAGGTCGATATCCGTGACGTATAACCTGAGTGACGCGGCGCGGCTGATCCCGCTATCCCGGGGCTTCAACCCCAAC…	ves g 1 allergen	724	20	2.28e-25	0.544	4	F:structural molecule activity; F:lipoprotein lipase activity; P:lipid catabolic process; P:glycerolipid metabolic process	EC:3.1.1.34	no IPS match
Contig_2767	TCTTCAAAGAAATTGATGCAAGTGCTGCAGGAACGCCTCAAAATGACACAATCAGGCAAACTGGAGAGTGCATTGAAGGAACTAAAGTGGTGGGGACCCCAGCAGAGCACCTGGAATCCAGTGAAGGTGCAGTCGTAGACATGAAGCACGACGTCGACAGGATAATGTCCCAACATTCCTATGCGCATCCTTACAAACCAGAGATTGTTGTCACCGACACAGAAGAAGTACAAATTAAAGAAGAGAACAATGACAAAGGAGACATGTTCTATGCGAGCTGTGATGAAGCCAATGACTGCATCACGATCGAAGTGCCATGTGARGAACATGTWGAAGAAACTCCTCTACAGGTTACGACAGACTTTAGYTCCCTGACAGACAACTGTCCGGGKATCACTC…	nadh dehydrogenase subunit 5	866	8	8.45e-10	0.5088	0			SignalP (SIGNALP)
Contig_1008	GGACGTTCGTTTGACATTGACAATATTAAAGTWAATGTTCATGTGCGCGAGTTAGTACTGCTTAGAATATTTTTATTTCTTTTCAAAATAATCACGTAAAAGATGATTCCTTTATCAACATCTATTAAAAGTTTTCTTAAAACTAGCTGTACTAGATGTCTAAGATATCAAAATTATGCCACACGGAAGAGATTTTATCGTGGCACAGGTATTTTACAAAGTGACAACAAATGGGAGATCACTTTAGACCATCGGCGTTTAAAAACACCCAATGGGAAAGTTTTAGCAGTAAGCAGTGAGCCCCTGGCTCGTGCCATTGCAGCTGAATGGGATGCTCAAACTGAAGTAATAGCACAACCTGTTATGCACTTGACTGCACTATGCAACATAGCTTTGGAT…	lethal k14505 cg8674-pa	917	20	3.59e-70	0.6565	0			no IPS match
Contig_11	AAACACCGATTCATTGTTTTTAGTWTTCAAAAGTTACAGTTCCAGTTTTATTCATATTTCTTAGACTTTAAATTGTTAATATGAGTACTTTTGGTGAAATAAACGAACCGTCCAGTCGAACAGCATGGGAAGACTGGGACGATGTTTTTGTTACTGATGATTTTGTAAATTTACGTCTGGATAAGGAAGTTGACATCCCTAAAGAAATTGATACTTTCATAATATTAGAAGGCAGATACTTGTACGACTGTGTCAGAGCACATCATGACCTGGAACTCGTCAATTCTAATGCAGAAGTTAATTTATGTTTATTCAAGACAAAGAAACAGAACAATTATGTTTGTATGATAAGAGATTACAATTTAGTTTTGAGCAGTGAAATTGTTGAGTTGTTAAAAA…	proteasome assembly chaperone 1	743	20	1.79e-12	0.4655	3	C:cytoplasm; C:endoplasmic reticulum; P:proteasome assembly		no IPS match
Contig_1663	ACTTATCACGKCTTTTGTGCGAGGATAGTGCATGTTACGATTTTGGGGGCTATAAAATTCAATTGGAATTAAGATTCTATTTAGAATTAACCAAAAGTGTAATTAATTTATAACAGTAGTACTAATTATAACATGCTTATGGATTTAACTGATGAACTGGAACAAAGTGACAGCGGAATGGAATCTTTGACTGCGAGCAAAGATGATACTCCAGAGCGTAGACCCGATGAATTTTTCATAACCCCCTCTTTAGGATCATCGCCCAGCGCGGGGACTCCTACTAGTGGGCCACCTACTGGAGGACCTTTAGGAGGACCTCTAGGGGGACCTATTGGAGGAAATACTGGAGGCTCTGCTGGAGGCTCTCCTGGAGGTCATACCGGAGGATACACTGGAGGA…	isoform a	1310	20	6.43e-35	0.6525	4	F:P-P-bond-hydrolysis-driven protein transmembrane transporter activity; P:intracellular protein transport; C:mitochondrial outer membrane translocase complex; C:chloroplast envelope		PR01217 (PRINTS)
Contig_1113	GCGGCTGACTGTGCCGTGTGATGTCCTGATGTCCGATTCTGTGATTTCATATACCGAAAAATGGTTAAATAAAATATATTGTCAACGCCAAATTTCAACGCTACCCTGTTAAATCTTTATCATGCTGTCGCAGCTGCTACGTCAGTTTCTGTTTACAATAGTGCATTTTGTTATAAGTTTACTTGTTGCTGTTCAAAATGTTTATTCCCGATTATGGGTTAAAAAGTGCATTTTACCTCAAAACGAGGTGACGAAGAGTGATATAAAAGTTATATTAGAACACTTGCCAAGAGTTACCAAGAAACTCAAACATTTAGTGATCCTGACAGACACCGAGGAACACTCGTTCAGTACGCTTGCTCGCATGGTTATCTGGAGCCTGGTAGCCGGGATATCATA…	nuclear undecaprenyl pyrophosphate synthase 1 homolog ( cerevisiae)	839	20	1e-20	0.506	2	P:developmental process; C:membrane		no IPS match
Contig_1636	AGTGAGCGGTGGAACAGCCAACAATGTGGTCCCGAGCGAAATAAGCCTTGTCTTCGATATACGTTTGAGTACTACACTCAACGAAGAAGCATTCGATGCTCAACTTCGTGAATGGATCTCAGAGRCTGGTGACAATATAACCCTGACTTACATCTTGAAGAACCAGCAGTCTCCAGCGACTGTCGCCAACTCCACCAACCCTTACTACGTCGCTATCACTGAAGCARCCGAGGATCTTGGCATCACAATTGTACCGACGCTGCCGCCTGGCTCGACGGACGCTCGTCACGTGCGTAACGCCGGTTACCCAGCTTTCGGATTCTCCCCCATGCCCAACACTGAGATGCTTCTCCATGCCGTGGACGAACATGTTGCCGTGTCAGTCTTCAATGACGGCAT…	cg6465 cg6465-pa	1139	20	1.63e-28	0.6245	7	F:protein dimerization activity; C:cytoplasm; F:metallopeptidase activity; P:cellular amino acid metabolic process; P:proteolysis; F:aminoacylase activity; P:urea cycle intermediate metabolic process	EC:3.5.1.14	no IPS match
Contig_1647	ACAGAGCATTTATATACCGCGGTCAAATGTCTGGGACGCTTATTTTCTTGCGAAGAACGTCCATTGYATTATCGTGTCGAGTACAACAACGGCTGTTTTTGGATACAAGCTATCTTCTCATCACATTCAAATAAGTAATATACACGTGACCGAAATGGCAACAGCTAAACCAAACAAAAAGGCCGCGGCGGTGGCGATTGACCTGCCAGAATGTCCAGTGTGCATGGAAACCATGAGTGCACCGATATTCCAGTGCCAGTCGGGACATAGCCTGYGCAACTCCTGCACGCAGAATCTGATGCCACCGATATGCCCCATCTGCCGCCAAAACCTCACGCAAATGAGGAACTGGCAGTTGGAAGAAATCGTTGCTAAGGCWAAAGTACCGTGTCCTAATAA…	seven in absentia	1024	20	1.35e-31	0.465	1	F:protein binding		SignalP (SIGNALP)
Contig_118	AAATAGAAAAATACAACACAATAACACGAAATCTGCAAGTACAAAAAGAATTTGCTTCGAAATCAACAATGAATTTCAAACTGTGCGTGTTTTTGTTCACCTTGCTGACGGTCACAAATGTCGAAGCGGCACAAGGCTATGATTTCGGTGACTTCTTGGCGACAGTTTTAGGACTCGGAATCGCTGCAATAGGAATCCTCGCATGTTTAGGCAAATATGCGCGACAACAAGCAAGAAACGAATTCATATAAGACGCCACAAGAACATGCACGTACTGATACTACACAAAGAAAGTGGTGGAACAACCTACATGTAACGTAAAATAAATAATAACCATGCTGTTCAAATAATTCTTGCTTATAATTGACACAATTTGGCCACAATGTGCAAAATTTGTGT…	secreted protein, putative [Ixodes scapularis]	753	2	0.0171323	0.605	0			no IPS match
Contig_2785	AGGACAGGCCAAGAGAAGCGTAGTTTCCCGCCCCCGGACGAATACGTGACGTGGCCAGTGTTCCGCTGGAGCAAGGACGACCGGTACTTCGCGAGGCTCGGCCAGGATGTGCTCTCTGTGTACGAGACACCCAGCTTCGGGCTGCTCGACAAGAAGTCTATTAAGATACCTGGAATTAGGGACTTCAGCTGGTCGCCAACCGACAACATCGTAGCGTATTGGGTGGCGGAAGACAAAGACGTACCCGCGAGAGTTACCCTCCTTGAACTGCCCAACCGTACCGAAATACGTTCCAAGAACTTGTTCTCCGTCGCCGACTGCAAGATCCATTGGCAGAAGAGCGGAGACTACCTCTGTGTCAAAGTAGACCGCTACTCCAAAGTCAAGAAGGACAAAAAC…	translation initiation factor subunit	1365	20	0	0.7975	7	C:eukaryotic translation initiation factor 3 complex; F:mRNA binding; F:translation initiation factor activity; C:cytosol; F:nucleotide binding; C:ribosome; P:regulation of translational initiation		no IPS match
Contig_371	GGAATTCTGTCATTTAAAAACACGTCAACGAGTGCCGAGTTGTATGTTTTTGTTAAAATAATACCAAAAAGAAGAATAAATAACCAGAAAAATGGTGCACACAACAATGGAAGGATCTTTATTTGAACCGACGCTATACATCGTGAAAGGCATGTGCATATTGGATAATGATGGCAACAGGATCCTGGCTAAGTATTACGATAAAGACGTCCTGCCCACCGCTAAGGAACAGAAGGCTTTTGAGAAGAACTTGTTTAATAAGACACATAGAGCTAATGCGGAGATCATCATGCTGGAAGGTCTGACGTGCGTGTACAAGAGCAATGTCGACCTCTTCTTCTATGTCATGGGCAGCTCACATGAAAATGAGTTAATCCTACAATCAGTACTGAACGCGCT…	zeta-coat protein	1061	20	1.11e-92	0.9205	5	P:protein complex assembly; F:protein binding; C:membrane coat; P:intracellular protein transport; P:phagocytosis, engulfment		no IPS match
Contig_1082	GASACASAGACACTATCTCGAATTGAATTCTTGAATTCTTAAACTGACTAAGTTATTATTTATATGTTTGGCCATATAATATATCAATAATTGTAATACATTAGCTAAAACCGTAAATAATTCTCAACCCAAACTATCTGTAAAATACATAGAAATGGCTGGTCAAGATCAGAATAACGGCAACCAAAATGGTGTTTTAGACAACAATGAAATAGAACCGACGCAACAGAGTGATGTTGAGGAGGAAACTGCCGTCGAAGAATACATCATGTTGGATTCTAAATTGGATGAGTTAAACACAGCATTAGATTATTTGGAAAAAAAGAATGACGACATACATGAAAGATTGAAGGAGCTATTGCAATCCAATATTGATGTCAGGCAAGAATTACGAAATGA…	chromosome 9 open reading frame 16	596	20	3.48e-11	0.6885	3	F:molecular_function; P:biological_process; C:cellular_component		no IPS match
Contig_1606	GCGTGAAGAATCTGTGGTGAAGAATGCAAATGTCACAAATCAAAAACATAACCTAACTTTTGAGACAGTAAAGGAAATTAACCAAAACTTGAAAAACAAGAACATTATTTAAAATGAGTCTGTGTATACGATCTAAGTTATTGCGGCCGAACTTTATCGGCTCTCTGTTTCGTTACTCCACTTCGCCAGTGGAAGCTCTAGAACAGAGTGAGGCAGTCGTAGACGTCGATGAAGATGCATTGGCGAGGGAAGCCGAGATAGAACGCAAGAGGAACATTTCTAGGCTGAACCCATCTCATCAAAACCTCATAAATGGAACTAGACCTTATGAGGAACCGAAATCTTTGGCACATCTGACTGTAAAATATAATAGAAAGATGTATGGAAAATACGGCAGTG…	growth arrest and dna-damage- gamma interacting protein 1	776	20	3.66e-41	0.581	0			SignalP (SIGNALP)
Contig_1109	GGACATTATCAGTGAACAGTCACATTTATTGCACGTATCGCTATCTAGTTACGAAGATGGGGCTGAAAATATTTTGTGCAGTGTTTATTTTGGCATTTATGTGTCATGCAGTGAAAGGTGCATCTATCCTTGCGCTCTTCTCTTCACTCTCATATAGTGACCACTTAGTTTACAGAGGATATGTATCACGACTCGCTCAAAGAGGACATAATGTAGTCGTCATGACACCATACCCAGGACATTTCCAATTTCCAGAGGTTGACAGAATTGTGGAACTCGATGTAGGACAAGACTCGTCACCCTACYGGGATGAGTTCAAACTGTTGATGACGAACACAGACGATTACTATCCCAGACAGAAGGCAATTAACGAATTTTCGGTGAAATTGGCAATAGCAC…	glucosyl glucuronosyl transferases	1685	20	0	0.545	1	F:transferase activity		SignalP (SIGNALP)
Contig_125	GGACTGTCAAAATTGTCAAAAGGTCCTAGACAGACGAAAGTACAAAAAGATGCTGACCACTAGACTTATGGGCGGTTTGAAGGCGGCGCAGACCTCTGTGATGGTCACCAGGAACCTGGCGGCCGCACAGAAGGCCACCGACCCCATCCAGCAGCTGTTCCTCGACAAAATCAGGGAATACAAGCAGAAGAGCAGCAGCGGCAAGCTGGAYGTCAGCCCAGCCATYGCCAAGGAGATGAAGACCGAGCTGGAGAAGCTYGAGAAGCAGTACGGTGGTGGTCCCGGAGTCGACATGACCTCATTCCCCTCATTCAAGTTYGAGGAACCCAAGCTGGACCCCATCAACGAACAGCCTCTGTCCAAGTGAACAACCTAGGGCGCTCTGTCATGGTATATTTA…	mitochondrial atp synthase coupling factor 6	511	20	2.14e-38	0.734	5	F:hydrogen-exporting ATPase activity, phosphorylative mechanism; F:hydrogen ion transporting ATP synthase activity, rotational mechanism; P:ATP synthesis coupled proton transport; F:proton-transporting ATPase activity, rotational mechanism; C:mitochondrial proton-transporting ATP synthase, central stalk	EC:3.6.3.6; EC:3.6.3.14	no IPS match
Contig_1100	GKGACAACGTCAGCTAGCTGCATAGTGATTGTACCAGATTGTACTGATTATTATTGATAAGCTTATCTAGAAACGATTGTATCTTGGACTTTCTTTACACCTATTATCACTCGAGCTAAATACACGCTAAAGTGCAATAATGTCGTCAACACATATTTTCAATGTGGAAATGACTTGTGAGGGGTGCTCAGGTGCTGTAGAAAGAGTACTGAATAGATTAAAAGGGCAGGGTGTGGATAATGTATCGATAAGTTTACCAGAACAGAAGGTGTCAGTCACATCCACTCTAAGTGCTGACCAGTTATTGGATGTAATTAAGAAAACCGGCAAGAAAACAACGTATGTAGGGACACAATAGTTCTGATAAGAAAACTTTACCATAGTAATAGATAAGTGCAG…	copper transport protein atox1	652	20	3.02e-28	0.755	2	P:metal ion transport; F:metal ion binding		SignalP (SIGNALP)
Contig_2761	GTTGATACATTAGCGAGTTGCGTATCGATAGTTTACTTTGTAATCGCATCTCCGTGTTGATTCGGTCTGCACAAATAGTAGTTTTATACAATGGACGTTTAATCTCGTGGCTAGGTTGTTGTTGAGACTGTCGCTAGTGCTAGGCAGTCTGCAGGCCGGCCAGTCTTCCGCGCCCTCGCTGCATTTGTATACATTTGAATCATTTATTGATATATTTTAAACGATAAACGTAACATTATTAGGGTGGTAATGAGTAGTAACTTGCAATATTTAGCTAAGTGATAGCGGCGTCACCCAGTCGGTGTTTGTGTATCTATCGTATGTATCGTACATGTATGTATTTATTGCAAACGGATAAGTTGTGTAACTGTGACTACTGTGTAGTACACTCGCGAGTCC…	---NA---	1016	0			0			SignalP (SIGNALP)
Contig_180	ASCTTTACGTTAGTAGTAGCTCAAAGAAAGTGCTTGCAATAATGGCTCTTATCATTTTTATAATGATGATGATGTGCAAAATATGTGCCAGTCAAAATATATACGTGAGTGATGTCAACTTCAGAATTGAGCCGGGAGAGCGGATGTGCGTCTATGAAGCAGGAAAAGTAGGACAGATGCTGGAGGTGTACTATCAAGTTTTAGACGGACAACATGGAGACCTGGATATAAATTTCGAAGTGAGCGACCCTAAAGAAATCAAACTAGTGTCGGACTTTAAAAAATCTGAAAATTCCATCATCATGGACTTGACAGTAGATGGCGATTACGCCTTCTGTATGGACAACACATTTAGTATGATGAATTCTAAATTAGTATTTCTGTATATCCTCTTGGAAG…	t1 st2 receptor binding protein	723	20	1.29e-28	0.538	1	P:transport		SignalP (SIGNALP)
Contig_417	ATACTTGTCAAAATTGCATCGTACTGTGAAGTCAAAATAATTAGAAATTTCTAATTTTCCTTTTTTTCTCGAATATATTTCCACTAAATTCCGTCTAAACATCGAGAATATAAACCCAACAGTTCAAAATGTCGGACAGGTTAAAAAATACGGGCCAACCTAACGAGGAAATTATAGATGAATTGACAAAAGATTTAAAAACTTCGCTAAATACCACGGAATCGGTTGAAGAATTTGTTATAAGTCCTGGAACGAGCGCTGAAGACTTCCCTAAGGCTTCCGGGGACGCACCACACACAAGCGACACACCAACACATTCCGACACCATAGAAGACCAGGACCTGGACCGAGACTACAAGGATGACGATGGAGCCAAAGCAGACAGCGACACAGATATAG…	tetratricopeptide repeat domain 1	833	20	1.12e-40	0.593	1	F:binding		no IPS match
Contig_2802	GTCATACTTCGTGGAATGGATCCCCAACAACGTGAAGACCGCCGTGTGCGACATCCCACCTCGCGGCCTCAAGATGGCAGCCACGTTCATCGGCAACTCCACCGCCATCCAGGAGCTGTTCAAGCGCATCTCGGAGCAGTTCACCGCTATGTTCAGGCGCAAGGCTTTCTTGCACTGGTACACCGGCGAGGGCATGGACGAGATGGAGTTCACGGAGGCGGAGAGCAACATGAACGACCTGGTGTCCGAGTACCAGCAGTACCAGGAGGCCACCGCCGACGAGGACGCCGAGTTCGACGAGGAGCAGGAGCAGGAGCTGGAYGAGCACCACTAGAGGGGGGGACGGTGCCGCACATAGTACATTGCCATGTATTTACTCGTTACTTTACGTTTAAGTAA…	tubulin beta chain	750	20	9.17e-57	0.994	8	C:cytoplasm; P:microtubule-based movement; C:protein complex; F:GTP binding; P:protein polymerization; F:structural molecule activity; F:GTPase activity; C:microtubule	EC:3.6.5.1; EC:3.6.5.2; EC:3.6.5.3; EC:3.6.5.4	SignalP (SIGNALP)
Contig_1222	GGCTTTGCAAAAAGTTATTGGCAAAATTCAATTCATTTGCAAAAATACCGGAGTTAATAAATCGCAATACTGCTCGTTAACGAAAATGGCTCAACCAAAGTGGAAAATTGAGAAAGAGAAGGTACTCAACCTTTCTCCAGAAGAGCGGAAGAAAGCAGGAATGTACAAGAATAAGACTGTCGTAACTCTAGATATGGTTGACCCTTGGCATAACTACACAATAAGGAACAAAAGTATTGTGGACCTGAAGCCCATCCAGGATGATCTAACAGAGTTCAGCAAGATTAAAATAGACAACTCCCAGAATAAAGCTTTGTCCCAAAAAGTATCTATTTTTAAAGGCGATATCACACAGCTAGAGGTGGGTGCTATTGTGAACGCAGCTAACTCAATGCTGAG…	chromosome 20 open reading frame 133	714	20	3.73e-73	0.6435	2	F:molecular_function; C:cellular_component		no IPS match
Contig_1994	AAGGAAGACTACTGACTCCGGGACTCCAAGATTGCAGACAAGAACCAATCTTACAAAAAGACCGGAGACGATGAAAATTATGAGAAACCGAATACAGAAATAAGTACAGAAGGTCTGCAAAATGATTTGAATTTTCTTGCTACCTTAGAGTTGCGTTCAAGTGAAAAAAACGAAAGGCAAAGAGCTCTCCGTAAAGAGATGAAAGAAAAGAAGAGAATTCAACAATTACAACAAATTCAGGAATTACAACTGCAACGGGACGCGTTACAACCAACTGAAYTTATGGGTAAGARCAAAGATGATAAGAAAAAGTGTGATGAGAAAAAGAAAGAAATCGCTCGTGAAAAACGAATGTCCACGGATCGTAAGAGCAGAGAAGAAAARATCGATCACAGKAAA…	split ends cg18497-pa	1377	20	6e-71	0.4705	14	P:axon guidance; F:transcription regulator activity; P:Wnt receptor signaling pathway; P:establishment or maintenance of cell polarity; P:glial cell fate determination; P:glial cell migration; P:peripheral nervous system development; P:neuroblast fate determination; P:imaginal disc-derived wing vein specification; P:segment specification; P:bristle morphogenesis; C:nucleus; P:epidermal growth fac…		no IPS match
Contig_87	GGCCATATATTTATCTGTGGTTGTTTGCTTTGCACGCTTCTTGGCTCGTAAATGTTAATTTCATTTTTTCCTATAACTTTTCAATAAATTAAAGTGAATACTGATTGTATTTATCACAATCTTTTTATATTATTTCGGAAAGGAGTAGCGAGCTGCAAACACAATGTCTAGTACATCACAAAAACACAGAAACTTCGTGGCTGAGCCCATGGGTGAAAAGCCAGTAACCGAATTAGCAGGCGTCGGTGAAGTATTGGGTAAGAGATTGGAAGTTGCTGGATTTGATAAGGCTTATACGGTTTTGGGACAGTTTCTGGTGTTGAAGAAAGACAAGGAATTATTCCAAGAGTGGCTAAAAGATACATGTAATGCTAATTCCAAACAATCAGCGGACTGTTA…	barrier-to-autointegration factor	593	20	3.76e-42	0.8965	2	C:nucleus; F:DNA binding		SignalP (SIGNALP)
Contig_2090	GGTCACCGAGTAAAATAAAGCGTTTAGCGACATAAATTCGCTTTATTTCTGTCACGAATTGTTGTTTCTTGTTGTGTTTTATCTAAAAAATATAGATATCACGATGTCGTCCCGCAAGACTGCTGGCCGCCGCGGCACGAACAAGAAGCGCGCCCAGCGTGCCACCTCCAATGTGTTCGCTATGTTCGACCAAGCCCAGATTGCGGAGTTCAAGGAGGCTTTCAACATGATTGACCAGAACAGAGATGGCTTTGTGGATAAGGATGACCTGCATGATATGTTGGCCTCTCTTGGTAAGAACCCAACAGAAGATTACTTGGAAGGCATGATGAACGAGGCCCCCGGTCCCATCAACTTCACAATGTTCCTCACCCTCTTTGGTGAGCGTCTTCAGGGCAC…	spaghetti squash	1458	20	2.52e-91	0.9525	11	P:cytokinesis; F:calcium ion binding; P:imaginal disc-derived wing hair organization; C:unconventional myosin complex; P:cellularization; P:nuclear axial expansion; F:ATPase activity, coupled; F:myosin heavy chain binding; P:border follicle cell migration; P:establishment of planar polarity; P:ovarian nurse cell to oocyte transport		no IPS match
Contig_1260	AGTCGACAGACATCACCCAAAGCGAACGCACGTCACTCTATTCCGCGCGCGCTCCTACATCGTAAATAAGATCGATATTTTCAAGTTCAAGAATAACTTAATATGGATATCAAAGTTCTGGATCCCACTGGCATCTATTGAAGATTCAAAAAATCGTCAATCAAGTTGAGAATATTTGATATTTTAAGAAAATCAGCAAAAATGTTCGGACTGGACCCCACTGGTGTTTACTGATTTTTGGAAGATTTTATTTTTTGAAGAAAATACAATAATTGTGATCATCAAGATGTTTGTCCTAGACCCGACTGGTGTCTACTGATTTGGGATTTATCTCAAAAATCCTGAGTTGCATTTTTGGAGTTTCTGCATTTATCATCATCATCATCAAAATGTTCGGGC…	---NA---	1145	0			0			no IPS match
Contig_2195	GGAATATGGTGGTAAGTGTACAAATAAACCATGCTACTTGTGGTATTAGGGTCCACGTAATTAGAATGCGCTGTTTGATCGATCCCTGTCGACGATGAACAAAAArAAATAGTGTGTAAAGACGATACAAAATTATTGCAGATTTGTTTTCAATATAAATATACGAAGGAGCAAAACGGTGGTACCTAGACTCGCTGAATGATCGTGCATTGTGATGTGGATAGGTTTGTAGCTGACTCGTGATAAAGTGAATCACATCATAACATGTTTTATATGTATACTATGTGGAATAAGTTGTCGCAATAAAGTATTTAAAGTTAATTCACAATTGATGACTTTAATTATTTAGTTTATGATACTAGTGACCTACACTTTACGTAACGTAGGTAGGTACAAGTA…	---NA---	1011	0			0			no IPS match
Contig_2213	TTGATGTTGATGGAATAAAATACGTTATTAACTTTGATTATCCTAACTCATCTGAGGATTACATTCACCGGATTGGCAGAACAGGACGTTCAAAATCAAAAGGCACATCTTACGCCTTCTTTACACCCTCCGACTCTCGTCAAGCCAAAGACCTGGTGTCAGTTCTACAAGAAGCTAATCAGGTGGTGAACCCTCAACTCCAAACCATGGCCGACCGCTGCGGCGGTGGCGGCGGAGGCTGGAACAGGAACAGATACGGGGGTGGCCGCGGAGGCGGCGGTTCCTTCAAACGTGGAAGCAACTTCGGTAGGGGAAATGGTGGCGGCAGCAACgGTGGTGCAGGCCACAAGAGATTTAATGACTATTAATTTTAAAGTACAAAGTAATTAATTAGTAGMA…	dead box polypeptide 5	809	20	2.6e-55	0.766	9	C:polytene chromosome puff; F:mRNA binding; F:ATP-dependent RNA helicase activity; P:regulation of alternative nuclear mRNA splicing, via spliceosome; F:ATP binding; F:protein binding; P:antimicrobial humoral response; C:nucleus; P:RNA interference		IPR001650; G3DSA:3.40.50.300 (GENE3D), SSF52540 (SUPERFAMILY)
Contig_874	CCCYAAGGAATACTCKGAGCATGAGCTRGAAAAGATCACCCGTCGYTTCACCTTGGAGCTCGCCAAGAAGGGCTTTATTGGGCCCGGYGTGGATGTSCCCGCCCCTGACATGGGTACTGGTGAACGCGAGATGTCGTGGATCGCCGACACTTACGCCAAGACCATTGGTTACCAGGACATCAACGCTCACGCTTGCGTCACTGGAAAGCCTATCAACCAGGGAGGTATCCACGGAAGAGTGTCCGCCACCGGCAGAGGTGTGTTCCACGGCTTGGAGAACTTCATCAACGAAGCCAACTACATGAGCATGATCGGCACAACCCCCGGCTGGGGCGGCAAGACGTTCATCGTGCAAGGTTTCGGTAACGTGGGYCTGCATACCTGCCGCTACCTGGTCCG…	glutamate dehydrogenase	1082	20	0	0.938	21	F:NAD or NADH binding; P:pupal chitin-based cuticle development; C:glycerol-3-phosphate dehydrogenase complex; P:glutamate catabolic process to 2-oxoglutarate; P:triglyceride metabolic process; P:flight behavior; F:glutamate dehydrogenase [NAD(P)+] activity; P:glycerophosphate shuttle; F:glucose dehydrogenase activity; P:glycerol-3-phosphate catabolic process; C:mitochondrial matrix; F:glycerol-3…	EC:1.4.1.3; EC:1.1.99.10; EC:1.1.1.8	no IPS match
Contig_1473	TTTGTATTGGTTTGTAGAAGTTGGATGGTTATACAAAGCGTTAATGTTTGAGAATAATTCTGAAAGTAGCGTCATTTATTTTGGTAAGCGAAGGGTATGTGATGCACTAATTTTTATTCTTTTATTTGAATTAAATAATGAAKAATAGTTAGTCCTTTAGCTGCATCAKATGACTGTTTCCATGAGAAAAAATATATTTCGTACTTGTCTTTTCAAAATAGKGTACTGACGGTAAAGTATGTCAAAAACTATACTATTTTCTAGAAGTCCAAAATATTTTTCAAATCCACTCTCTATAGTCGGCAGTAGCTGTTTATATCTGGCAAAATTCGACATAGTCTTCGCCTAATTGCCATGGTGAAAATACAGAAAAGAAGTCTGTATTTCTTAAAACAACTC…	---NA---	1089	0			0			SignalP (SIGNALP)
Contig_78	TTTATTAAATGAACAACCGAAATGTATGTACGCACATAATTTTCGCACTAAATTGGATATAATATGTCTTATAATGTTTGTAAGAGCAAGTTTGTATTATGAAAGATTTCGAAAAATAATAATAAGCATCCGTACAAAATGAACGGGTCACAAGTACTGAATATAGGATATTAATGCTGGGCTCGAAAATATATCTCTTAAGTATTATAAAGTTCTATATTAGATTATTTCGATGCTTAGAACGCTGACTAAAAGCTAATTTTATACCAAGAAGCTTATATGTGCGATTGGATACTAATGCTATAGAGATTGTAATTCTCGAAAATGTTGTGATAATTTATGCTTTTATGACAAAAAACTGCTTTCACGTGTGATTTGTTATTTGCCCTATAATAATTA…	---NA---	923	0			0			SignalP (SIGNALP)
Contig_1548	TTATAAGTTAGATTAATTGCATTTGATACATTTTGTATACAGTAGCATGGGAAGCTCCGCATTCAAATATATATTATAATGAACTCGCACATAGCTCAGTACCTTGTCCGTATGGACAGCAGACATGTTATAAAACATACTATTAATTGATAGTAATGTGCATTGTTAGCCTAGTGTAATTTATCGTAAGTGTATTATTAGGGACGTGGTTACAATATTATTCTCTCTGCATAGGTAGTACTGTTATCAAAAGAATGTCTTTCTCCTCTGTCCTTTCACTGTGGTCGCTTCTTAACATTCCTATATGCATTTCCTTTTTATCTTTGATCAAACCTTTTTGGTATTGAGAAGCGCTCTTATTAATCTAAGCTAATATTAACAAATGAATGTGTCCCTAGG…	hypothetical protein TSTA_111970 [Talaromyces stipitatus ATCC 10500]	1201	1	0.918633	0.5	0			no IPS match
Contig_1201	GGTGTAACATTACACCTTACAAATGTAACATCTACGAACATAACTTTTATGAAAAGGAAAACATGAGATCAATAAAAGAAGCTAACAGTTCAAAAGATGATGGAAAAACACCATTTGATAAAATAAAATGTAAAGAAAAAGATCAACAGAATGTAGTAGAAGATAAATTTAAAGCAACAGTTGTGCTTCCAAAAAAGGATGAAGTGGATTTAGAAAGTGTGTTACGTGAATTAAAAATGTTCGGACGCTACCATATTAAATTTATGTTTTTGATTGGAGCCCTAACTTCTCTTAGTATGTGGCATAGCACCAATTATGTGTTTGCTGTTGAAAATGTTGGTTACAGATGTAAATATCCAAACTGCGGTTACACAGAGCTTTCACAATTAGAACAAAATT…	organic cation transporter	989	20	1.97e-32	0.497	0			no IPS match
Contig_1533	GCTTCGCTCCCGTTGCAATCATGGCGGTGAACAACATTTCTAAAAAGCGAAAATTCGTCGGAGACGGAGTTTTCAAGGCGGAACTCAATGAGTTCTTGACCAGGGAGCTTGCTGAGGATGGCTACTCCGGCGTGGAGGTGCGCGTCACTCCGACTCGCTCGGAGATCATCATTATGGCYACCAGGACACAGAGCGTGCTCGGAGAGAAGGGCCGCAGGATCCGTGAGCTGACCTCCGTGGTGCAGAAGAGGTTCAACATCCCGGAGCAGTCYGTGGAGCTGTACGCCGAGAAGGTGGCGACCCGYGGTCTGTGCGCCATCGCGCAGGCTGARTCGCTCAGATACAAACTCATTGGAGGACTTGCYGTGCGTCGTGCATGCTACGGTGTCCTCCGTTTCA…	ribosomal protein s3	759	20	3.06e-132	0.9105	6	F:structural constituent of ribosome; F:RNA binding; F:protein binding; C:cytosolic small ribosomal subunit; P:translation; P:ribosome biogenesis	EC:3.6.5.3	no IPS match
Contig_983	GATGGTTCTGTTATCGCTGCGCAGTTCATTATTTATTTTCATATAATCAGAGGAACCAACGTGAATAGTACTTGTTTTCCAATTTTGTTGCGTTCTGATAAGTCGCCTTCTGCGCCAGTGTGTGTAAAGGCTAGACTTTCGCGAGTACTCGTACGTTACGGAACTGCTTGTCATAACATAATTTGTCRAAGTATCTGTGATTTTAATTGTAACAAAAAATAAAAGATGAAGGCCATCCTCCTTGCTGTCGTCGGACTCCTGGCTGTATGCCTCCCTGCTTCTGCTACACAATGCCACGTGAACCCAGTGAACATCCCGAAGGAGTGGGTGACGATGGTCCGCAACTGCCGCATGTCCATGAGGCAGCAAATACAGATGGAGGTCGCTGCCTCGCTGCAA…	ferritin heavy chain	1314	20	2.26e-96	0.797	4	P:cellular iron ion homeostasis; F:oxidoreductase activity; F:ferric iron binding; P:iron ion transport		IPR008331; IPR009040; IPR009078; IPR012347
Contig_1556	GCTGTCAATGKCAAATCATTCCGGAATGATGAGAAGTGCGAACGTTTGTAGGAGCACGTCTTACCTTTTCGTCTTTTCGGTATATAATTCCACTTTCACCACTTTGTGAATACTCATTCGTAYCAGTTATAAATGTGCTGTGACAGAACACGGTCGTCTCTTAAATATAATTATTAGAAATACTCATGCCATGGCGAGAGTCGCTACCGAAATGGCATACAGAAATTATTGTGTAGTGTTTATAATTTTCGCTCTAGTGATAGTTCAAGCGGTCGGTTACGACACGGAACTGTATGAAACAAAGCCTTGCGACAGCAATGCCTGTTTTGACGAGCTCCACGGGTCTTTGGGCGACTGTTCGTGCAATGTTGACACCATCGATTATTTTAATAACGTGAA…	endoplasmic reticulum oxidoreduction 1-like protein	1248	20	3.27e-174	0.718	8	P:protein thiol-disulfide exchange; P:chaperone mediated protein folding requiring cofactor; F:electron carrier activity; F:oxidoreductase activity, acting on sulfur group of donors, disulfide as acceptor; F:protein binding; F:FAD binding; C:endoplasmic reticulum; P:electron transport	EC:1.8.4.0	no IPS match
Contig_976	AACGAAACTAGAAATTTTCCAGTTCACAACATCCCCGCTTTTCCTCGGTGTCGGAGTCATGTCCAATCAGACTGCACAAGACATCGTGCAGGATGCACAAGCTCAGAAAATTAACGAATTCAGAGAATCTTTGTCTAGCAACAATAGAAGGAAAATATTCGACAAAGTAACAGCTGAGACGCGAAGAATTAAAGGTACTATAGAAGGTAACACTGATGTTATAAGAGCTATTAAGACAATAGAAAATAAAGACCAATTCTTCGGGAAGCTGAGCTATATGAACAAAGCATTCAATAAAAATAAAGTTAGAATATCGCTGGCGCCGGATGGCGAGGTTTTAATAAATAATCAGCACAGAGTTAGTGCTGGCAAAATGTTCCGGATGGGAGAGCAGGCCCG…	isoform e	1642	19	3.81e-14	0.5268	3	C:cytosol; P:olfactory learning; C:lipid particle		no IPS match
Contig_1927	ATCATAATATGATTTCATAATATAAAAAGTACTCKGTGCTGATAATTTAATTGAAGCTCTCATTTCTTGGTTTGTTATTTTATTTAGTGTCCTGTAAATCTTAAAATAATGGATGATTTCGGTGATAATTTTGTTCAACCCGAAGTAGACCCCGCGGCGGAGTTCTTAGCTCGCGAACAGAAYCAGTTGGCAGGGCTAGAAGATGAGTTGGAGACCAGTGCTCCGCCCCCCATTATTTCCTCCTCAAACGGCCTGGTGGACGATTTCGTGGAAGTGCCAAGTGCGTCAGCATTCGACTCGAACGGGCTTCTAGATGACGAGCCCATCCAGACATCCGTGTTCAAACAGGAGAGAGAAGAGCCTGAGAAGATCAAAGCCTGGCGCGAGGAACAGAAACAG…	clathrin light chain	718	20	2.6e-45	0.623	12	F:protein transporter activity; C:clathrin coat of coated pit; P:synaptic vesicle coating; C:clathrin coat of trans-Golgi network vesicle; C:synaptic vesicle; F:neurotransmitter transporter activity; P:neurotransmitter transport; P:protein complex assembly; P:neurotransmitter secretion; F:protein binding; P:intracellular protein transport; F:structural molecule activity		no IPS match
Contig_228	TAGATATTTATATACTTCCATCATTGAACCTTGGTAAACATGTGAGAAGTAACAGTGTCAAGCATCCCCGCGAAAGTTGCCATTTGGGTTTTATTTGTGACTTACAAGAGCATATTGGCTGGTTCCGATCTGTAAGCAATATTCACATGACGATGTTATTTTATAAATACATTCTGGTTAAACTTTGACATCAAAAATTTGTTAACAACGAATTTTAAGTTTATTTATTTTAAGTGCACAGCGGGAGTGACAAACAGTGAGGATACTCGCTTTTATCAAACGATTTGTTAAAAATACGGCCTGGTCTGGCCTTAGCTGAGCTTTACACTATTTATCGTAGTTATAATATGCGACAATCTTTTAGAAATGGACTAGGTATGCAACTCCTTTATTTATGAC…	---NA---	1146	0			0			no IPS match
Contig_2799	GCATTACAATATCACCAATAGAACAAGCTACAGATAATGTGAGCGATGCTCCATCAACTACAACGACAAAACCTACCTACACTCACCCTAGATTTCACATCGGTACACCTAAATCCAATAAAAAGGATACTGCGCAAGATGATTCAACCGCATCATCTACTGATACGGACAAAAAGCAAACTTCCACTCAAGAGTCTCAAAGCAGCTCAGTTTCTCAGAGTGATAGCACTAGTGACGCCAATCAAAATGTCATCCAGAAGAACACTGAACAAGAACACAGCGAAAGTATCGTCAGTCAAACACAGACCACGAAAAGTGACAGCAACACAGGTGATGCCGATAGAGAAGATAAATCGGTAGTGATTAAGGTCAAAACAGACGATAGCGACAGTGCTGACA…	dentin sialophosphoprotein precursor	896	20	4.27e-12	0.48	1	P:otic placode formation		no IPS match
Contig_924	GTCAAAATCTTGTCGAGCAGAGGGGTTAAACTTACTTAAACAAAGTGTCCATCTAAATTCTAAATCAGATATGATTATTTCATTCCAAGAGTTTATTTGCGTTTACATTACATACGGCACTTGTGTTCGTTACATTTACATTATTTTATGTAAGCGGATAAGTTCCTGATCGTTAACATGTCTGTCAATTGGTTTKCTGTCAAAACTTCTGGCATTTCTATTCCAGTGATTGTATTCGATTTTTGAAAAATATTAAGCGACAACAATGTCGATTTCACCATTCTTACGTTCCCCGTTCACGGACTTGACGGGAGGTATTCACTCTCATCAAATGCTGGGACGATGCCAGAAGGAGGAGGGTCGCTACATGGATTGCCTGGAGGCCTACGGGCTTGAGCG…	nadh dehydrogenase iron-sulfur protein 5	686	20	5.19e-21	0.596	3	C:mitochondrial respiratory chain complex I; F:NADH dehydrogenase activity; P:electron transport	EC:1.6.99.3	SignalP (SIGNALP)
Contig_1209	GTACGCGTTCATTATTTGTAGTGAACGAAAGTGAAGGCAACTTTAGATATAAAGAAGCTTGTTGACTAGTTTGTATCTAGTGATTTGTGCTACACAATCTGGGGTCTTTGAGGAATTACAATAGTAAATCAAGTAAGTTACCTACTTACATAATTACATAACCTAAAATGTSGGAGGGAAATGGTGTTACAGAGCAAAAGTTGGAAAATACCAATGGCACAAGACCAAAATGTTTGCCTGAATCGAATAGCTATAGAAATGAATTTTACAACATGAATCATAAATACCGGGGAAAGGCTATTATTTGTAATCATGAACATTTTGAAATTGATCTCAAGCCAAGACCTGGCACTGGAAAAGACTGTGAAAATCTAGAAAAATGCTTGAATGACTTGGGAT…	caspase-1	810	20	2.14e-57	0.6935	7	F:caspase activity; P:spermatid differentiation; P:regulation of retinal cell programmed cell death; P:apoptosis; P:proteolysis; P:response to X-ray; C:caspase complex		no IPS match
Contig_1932	GGACTCTATTGCTGTCGATTTTCTGTCGCAAAAAGATAGCCGAGCATCACGATGTCGGACTCCGCGGGCCGCCCCATGAAATTCCCCTACACGTTCAGCGCTAAGCTGGCGCAGTTCCCCTTGAAGTTCTACATTCAGAACCAATGGATCTGGAAATACTGGGCTATCGGTATCGTGGTCTCCCTACCCGTCTTCTACAAGATCAACAAACTGGCTAACTCCCCCGGCAACGTAGCTAAATGGGCAGAGATCAGGAGGAAGGAGGCTGCTGAGCACCACTGAATGAAATATCTTCTGTCTRTACCAATAGTACTGGGTTATAAGAAAACCGATTTGTGTGATTTATTTATGTTGTAAGCGAATATTAAATCATGTAATAGTTAAAAAAAAAAAA	isoform a	394	20	9.59e-33	0.7945	0			no IPS match
Contig_1213	TACTTTAAGAAAGGGGACTACAGCACAGCAGTAAAACACTATACTGAAGCTATCAAGCGCAACCCTGATGACCCCAAGCTGTACTCCAACCGTGCCGCCTGCTACACCAAGCTGGCTGCCTTCGACCTTGGACTGAAAGACTGTGACCAGCGCTGCAAGCTCGACCCTAAGTTCATCAAGGGCTGGATCCGGAAGGGCAAGATTCTTCAGGGTATGCAGCAGCACTCGAAAGCTCTGACCGCTTACCAGAAGGCGCTGGAGCTGGACCCCAGCAATGCTGAAGCGCTGGAGGGCTACCGCGCGTGCTCCACGCAACTTAACTCCAATCCTGAGGAGGTCCGCAAACGCGCAATGGCCGACCCAGAAGTGCAACAGATCCTCCGCGACCCAGCCATGCGC…	hsc70 hsp90-organizing protein hop	1083	20	1.6e-86	0.889	33	P:encapsulation of foreign target; P:compound eye photoreceptor cell differentiation; F:Janus kinase activity; P:tyrosine phosphorylation of STAT protein; F:zinc ion binding; F:non-membrane spanning protein tyrosine kinase activity; P:periodic partitioning; P:hindgut morphogenesis; P:open tracheal system development; P:humoral immune response; P:equator specification; P:germ-line stem cell divisi…	EC:2.7.10.2	no IPS match
Contig_598	TGTTGAYWTTTTGTCATCGACGTCAACAGGCGTTTTTATTGGAATTTTGTCGGTTCTTGTTTTAGTAAATTCGAAAAATGGAGGCTTTATTTGCACTACCATTCACGGTCCTGGAAATTCCTAATATTAAAATTAAGAAGCCGACATGGCTTCAGGCTCCGTCTGCCATGACAACATTCTCATTGGTGCTGCTATCATACTTTTTAGTAACAGGAGGGATAATATACGACGTGATTGTGGAGCCACCGAGCGTGGGTTCAACGACCGACGAACATGGGCACAGTAGGCCGGTTGCCTTCATGCCAAATCGCGTAAATGGGCAATACATCATGGAGGGTTTGGCGTCCAGCTTCCTCTTCTCTCTGGGCGGGCTGGGCTTCATCATTCTGGACCGCACGC…	oligosaccharyltransferase complex subunit	600	20	9.28e-68	0.8785	1	C:membrane attack complex		no IPS match
Contig_1341	GGAGTCTCGTCTCGTCTTTTGTCTTGTCTATGAATATCAAATCATTTTCGAAGTCTGGAAAATGGCTGCTGCAAATATTGCCCGCAGTGCTCTAAGTGGATTATTACGAAAATCCGCTTCCTATAGGACGCCGGTAGTATGCCGGCTTTCAACTGTGGCCCTGCAGCAAAAATATAGTACAGTCAATGCTGCCATTAAGACATGCATCTCCCTGAACGGTCAAAATGGGGCCCAGAAAAACAGTGTCCGCAACTACAGCGGCGGGCCCCCACTCTCATTAGACCTTATTAAAAGTAGAGTGCTACTTGTTCTTCAACTTTATGACAAAATTGACCCTGAAAAGTTGAATGTAGACAGCCACTTTCTAAATGACCTCGGTCTGGACTCCCTGGACCATGT…	nadh dehydrogenase isoform 1	743	20	1.44e-62	0.7965	11	F:phosphopantetheine binding; P:fatty acid biosynthetic process; F:NADH dehydrogenase (ubiquinone) activity; C:mitochondrial respiratory chain complex I; F:acyl carrier activity; P:mitochondrial electron transport, NADH to ubiquinone; F:cofactor binding; P:ubiquinone biosynthetic process; P:sodium ion transport; P:proton transport; P:acyl-carrier-protein biosynthetic process	EC:1.6.5.3	no IPS match
Contig_573	CTAGTGCTCTGTGGTCATAAAGCTAACCTCGAAAAATTGAGTTTGTTTTCCAAAATTCTGAAAACAAACAGCTTTTAATTCAAGAAACTGCTATTTTAAACTTACTTTGACTGTTAATAAGACCTAAATACTATGGCTGACGAGGAATATGAGGCCGAGGACGCGGGAGCAGACTACGACGACATCGCTGAGGAAGATGACAACATTGAGGAAACTGAGGAGCAGGAGGAAGAAGGTTACGTCCAGTGCTTGGCGCCAGGTCAAGCTGGAGGAGGCGTCGAGAAATCTAAACGCATCACTACGCGGTACATGACTAAATACGAACGAGCTAGAGTTTTAGGTACAAGAGCATTACAAATTGCGATGTGTGCCCCAGTAATGGTGGAGTTGGAAGGTGAA…	dna-directed rna polymerase subunit rpb6	694	20	7.88e-65	0.8405	8	F:DNA-directed RNA polymerase activity; C:DNA-directed RNA polymerase II, core complex; F:DNA binding; P:regulation of transcription; P:transcription from RNA polymerase II promoter; C:nucleolus; P:purine base metabolic process; P:pyrimidine base metabolic process	EC:2.7.7.6	no IPS match
Contig_1338	GTTCATTAGTTACGGCTATAGCTAATAGCCATGTTTTCTTTATTCATAGTCACAATTCTTTTTTCAAAATCTTCTGCCAAACTTTTTTTTTCTGAATCCGATGATCCCAGTGTTTATGCCATAAATCCTAGAAGACTTGGGCCTGTTAGTAAAGAGGTCGAGTTTGTAAATAGAGGAGAACCTTTGTGGGTTTTATCATTGAGTGGAAATGACTGGATGGCCCCGAAATTAAGGCTTGGGAATACAGGAGAGTTGGAAGAGTTTTTTGATTATGTTGGACCTTTGAATAGAAATCGCCGTCGCCCACCCCAAACGAGGGTGAAGAAAGATGACCCTGAAAGAGCTAATCTAGAAGTGGAGCCACCTCCAGGAGCTGATCTGCAGAAGGAGTTCATCAAA…	---NA---	738	0			0			no IPS match
Contig_481	TCACTTGGTTTGCGTTTGATGGAGAGGTTGTATTTTATCGTTTGTGCAGATTTTCAGCTTGGATAATGAAAATAAGTAGAAATATTATCAAATAGCTCAATTCATTAGTCTACCATGCTTCGAAAATCCGGAACTTATCAATAGAAATCAAGATGGAAACCGATGAAGACCAACGTGTCGGCGAGAACGGTGACGTTTTCGTTCATCGTCTCAAGGATTTGACTGATGAAGAAAAGTTACGTTTAGATGCTCAAAACTCTCGAATAATACCTGAAGCCAAAGCTGCTCGGTTGGAGAAAGAAGCTAAGCGTCACTGGGACATCTTTTACAAGAGAAATGAGACTAAATTCTTCAAGGACCGGCATTGGACCACACGTGAGTTTCAAGAGCTTATAAACT…	methyltransferase like 6	901	20	7.22e-84	0.737	0			no IPS match
Contig_299	GGAAGGATGAATCTATAYTSAATRTGAGCAGCAAAAAGAAAAATAAACGCAAGTCATCCGGAACTGAGGAAGAYATGGTAACAAGTACTCAAGATGAAAATCTCTGTTTCTTTGTGGACACAGCTGGTACTCTGTCCAATTCAAATAACATGGATGCCAACACTTCTATTAAGAACAGYGCTAAAAAGARTAAACAAAAGAATAACGTGTCTTTCGCCAATATTGAAGAASCTRCTGTTGATGATGACGCTGATGATGCTCCACAAGAGGTTTCATACCGAAGCAACAAAAACAAGTCCATACAAGACTTGAATACCACTGCTAATGAGGTAATACAGGCTGATAACACAATTGGAACACCAAATCAAAGTGCCAAAAAGAAGAAGAAAAATAAGAAAG…	elegans protein confirmed by transcript evidence	800	20	1.38e-08	0.4075	1	F:catalytic activity		no IPS match
Contig_2630	CAGKGACATAARAATGTCAGTAGCATTCAGATGTTAATGTCAATGTAGAATATTTCCGCAGATTCTTTCATCTTTCGGTTTCATAATCAACTTTAACCTTAGTGTGTAAAATAATTGCCTGGATTGTTTTTACACTAAAGGAAAAAGGAATCCTTTGTACGATGGCTGGATTAATTAAGCTTCGTCACATGCCTTTAATGCAGAGATGCGTTTGGAACCATTTGAACGTAGTAAGCCGTAACATTTCTACTTCGAAAAAGAACAGCGATGCTGCTGCTGTCGCTTCTAACCCCAAGGAAGAGAAGAACTGGGTGAGCTATGGGTTTGATTATAATAACAAAGAGGAAGATACCAATATGCACCACGCATCGTTCTTTTTTTCTGTTACATTATGTTTAG…	mitochondrial nadh:ubiquinone oxidoreductase esss	770	20	3.69e-32	0.6475	2	F:molecular_function; C:cellular_component		no IPS match
Contig_519	GGTCTACGTTTTGTCTTGGTCTATGAATTAAATAGATCGTCAATCGTGTGATGATTTTATGAATCAGTGTTTTATTTGACTGAACAGTAATTAAAAATACAATTTCTTATTGTACAACGCAGTGTTAATGTGAATAATTGTTGTTTAACAATAATATTGAAGTAGAACCTAGAAGAATTTGTGAGAATACGATGATAATGTCTTTGTCGTCTAATTACTATATTTCCTTAAGTTTTCTTACTGTAGTTATTACATGTATTATTTTATCCAGCAATAATTATGCGCAAGCTAGTGAAAATGATGCCGAAAGCATTACTAAAATTGGTCAAGGTGTTGGTCACATTATGAACATATATTACTGTTATTCATGCGGATACAGAAAAGTATTTGAAGACTATG…	selenoprotein t	784	20	3.33e-60	0.71	2	P:cell redox homeostasis; F:selenium binding		no IPS match
Contig_575	GACCAGCAGCGATTGATCTTTGCCGGCAAGCAGTTGGAAGATGGCCGCACTCTCTCGGATTACAACATCCAGAAGGAATCCACTCTTCACTTGGTACTCCGTCTCCGTGGTGGTATGCAAATCTTCGTCAAGACCTTGACCGGCAAAACTATCACTCTAGAGGTTGAGCCTTCTGACACGATCGAAAATGTCAAAGCCAAAATTCAAGACAAAGAGGGAATTCCACCTGACCAGCAGCGATTGATCTTTGCCGGCAAGCAGTTGGAAGATGGCCGCACTCTCTCGGATTACAACATCCAGAAGGAATCCACTCTTCACCTGGTACTTCGTCTGCGTGGTGGTATGCAAATTTTCGTGAAAACACTCACTGGTAAGACCATCACCCTTGAGGTCGAGCCA…	ubiquitin isoform cra_a	1305	20	0	0.99	2	C:nucleus; P:protein modification process		no IPS match
Contig_2629	TGTGTCAAAGTCTTCCATTCCAATATCCGASGAGATTATTTTGTGCATTGAAATCGATCGTGACTGTTTAATTTGTGCGGAATTAAATTAAAATCCAAGAATACCAGTGATATCTACTACACAGAAATCAAAACCATATAAAATGAAGCAACTAACTTCATTACTTTTTACAGTATGTATATTTTCCTATGTACAATCTGCAATCAATCTTCCTGAAGAAGATGTTGGCAACGGCAGATATTCTATTGAAGGAAAAGTCTTTCCACCAGAAGAGCAAGACCTGGGCCCTTGGCAAGTTGATACACGTATCCATGTGAATGGTGGTGAATACATTGGCTTCATAAGGGATGATGGCTCATTCGTCATACACAATGTGCCATCGGGTTCATACGTTGTTGA…	actin binding	763	20	7.48e-70	0.7555	0			SignalP (SIGNALP)
Contig_595	TTCAAGCGGCCTAGTTTGTSTATGCTTTAGTTATATTTTCGGTGTGGTGGTCGATTTATCAATATTTTTCCTACAATTTGTTTTCGCAATATAGGCGGGAACCTGTTGTTTTCAATAAAACTCAGTAACAATGAGCGTGGAAGAGGATATTATGAAAATACAAAAGAAATTGACTAAGATGATATCGGCGGATGGCACGGGTCAAGAAGAAGCATTAGATCTGCTGAAAACCCTTCAGACAATGGCTATCAACTTGGATGTATTGACGAAAACAAGAATAGGCATGACAGTGAACAATCTTCGTAAATCTAGCAAGGATGAAGAGGTAATATCTTTATGCAAAACTCTGATTAAAAACTGGAAAAAGTTCTTGTCAACGCCAGGAACACCTGGAAAAGA…	transcription elongation factor s-ii	1210	20	3.27e-147	0.787	11	F:translation elongation factor activity; P:regulation of transcription from RNA polymerase II promoter; F:DNA binding; F:transcription elongation regulator activity; P:RNA elongation from RNA polymerase II promoter; F:RNA polymerase II transcription factor activity; F:protein binding; F:zinc ion binding; C:ribosome; P:regulation of translational elongation; C:transcription factor complex		IPR001222; IPR003617; IPR003618; IPR006289; IPR010990; IPR014765; IPR017890; IPR017923; G3DSA:2.20.25.10 (GENE3D), SignalP (SIGNALP), SSF57783 (SUPERFAMILY)
Contig_2646	GCAGACGGATTSGGATTGTATCACAGAGGATTGTATTGATCGGTCAGGGTTACTTACTCATCATAATTTGAATTTCYCGAATACGCTACCTCAGTCTGCCTTTGTTTTAGTATTTATTGAGAAGTTTTATAACTGAAATAAAACCGAAATGGCGACTGAAACTTTAATCCCATTAGAATCRAACCCYGAGGTTATGAATAAGTTTTTGCAGAAATTGGGAGTACCTAGTCAATGGGGTATCGTAGATGTTATGGGCTTGGAACCTGAAATGYTGTCGTGGGTTCCTCGTCCCGTGCTTTCTGTCATGCTCCTCTTCCCRGTTTCCGATGCTTACGAAGAACATAAACAAAAGGAAGAAAGYGATATTCTATCGAAGGGGCAAGAAGTTTCAAGCAATAT…	ubiquitin carboxyl-terminal hydrolase isozyme l3	1007	20	2.62e-72	0.7385	8	C:cytoplasm; F:endopeptidase activity; P:protein deubiquitination; P:eating behavior; C:proteasome regulatory particle; P:ubiquitin-dependent protein catabolic process; F:ubiquitin thiolesterase activity; P:adult walking behavior	EC:3.1.2.15	no IPS match
Contig_2703	CAGGAGATAACGTGTCAAATAGCCAATTTTTAGGTTAGAAACTTAAAAAGTGTCTCCTGAATATCAGCATAGCAAGATATCTGCTATTTATACATAACGTCATGGCTGAAACGGGTAACGAAAAGTTGTCTAAGAATGAATTGAAGAGACGACTGAAAGCTGAACAAAAATTAAAGGAAAAGGCGGAGAAGGTTGCTCAGCAACCCCCGGCAACAGCTGACAAGAAAGCAGATAAAAAGGCTGAAGAGGAAATCAGTCCCAATGAGTATTATAAGTTACGAACTGCTGCTGTGGCGGCGCTCAAGGAAGGCGCCAAGGCAGACCACCCATATCCTCACAAGTTCCATGTCACAATATCTTTGGAAGAATTCATTGAAAAATACAACCATGTAAACAGTG…	lysyl-trna synthetase	1206	20	4.83e-140	0.8055	6	C:cytoplasm; F:nucleic acid binding; F:lysine-tRNA ligase activity; P:lysyl-tRNA aminoacylation; F:ATP binding; P:lysine biosynthetic process	EC:6.1.1.6	no IPS match
Contig_2649	GGCkTTTTCGAGGTTATGTTTTGGTTGTGCATGTTGTAGAAATATATTTCGGATTATAAAAATAAAGTTTGCAATTTAATTTAGAACGATCAACATGTCGAAGATGAAAATAAAAGTTATTAGCCGCAATCCGGATGAGTATTTGCGCGCCACTAAACGCGATATCCACAAACTACCTCGGAATTATGACCCAAGTTTGCATCCTTTAGAAGCGCCACGTGAATATGTGCGCGCAATGAATGCAGTTAAACTTGAAAGAGTATTTGCTAAGCCTTTTATCGGAAACCTAGACGGGCATAAAGACGGTGTTTCCAGTATCGCCAAACACCCGAGCAAGTTAGCGGTCTTGGCTAGTGGAGCTTTTGATGGTGAAATCCGCTTGTGGGATCTAGCTGTAAG…	u3 small nucleolar rna (u3 snorna) associated protein	752	20	3.45e-88	0.762	0			no IPS match
Contig_2681	TGAAAAAAAAAGTGGATAAGAATATTGAGAAAATGGAGACAGAGTTCTCTAAGGAGCGAGATCAATTTAAGGCAGATATGCACCAACTGCAAGAAAAAGAACGGGAAAAACAAGCTAAAATATCCGAGATATCCAACAAATTTAAAAAGATTCATGAAAACATGAATCAAAAGTTAACCGAAACCAGAGAACAATTGGAAAAAGATATGAAAAAATTGCGAGAAACCAGAAAAAAAACACAAGAAACTGTCGaAAAAAAAATCCAGCACATGATGGATATTGACGCTCAAGAGAGAGCARATATAAATAAAGACATTGAAAACTCGAAAAAGTTATTGGAAACTGCTGAAAATGATTTTGAAAATAAGAAGAGAGCCATGCAATTGTATCAAKCTGAGA…	viral a-type inclusion protein	964	20	7.43e-21	0.4785	0			no IPS match
Contig_491	GGACKGCATGCTCAGGAGTTCAGTAGCTTGCAACACAACATGAGGATTCTGTGTCTTATACTACTGGTGGTGTGTGTGATGATGTCGGAAGCCGCGGACCCTGTGCCCTGCACCATCAACCTGCTGCTTTCTGTGTTCCAACCAGCGCTGGAAAGCGTAGACCAGAAATATAAGGACGACTTCATTCAGTTCCTACAAAAACTCCTGTCAGGCTCCATTTGACGAGATGCTTTCCATTAATTTGTATTCAATGAAATAAAATAATTTGTGTTTGTAAAAAAAAAAAAAAAAAAAAAGGCCGCCTCGGCCCTCGAGAAGCTTTCTAGACCATTCGTTTGGCGCGCGGGCCCAGTAGGTAAGTGAACATGGTCATAGCTGTTTCCTAGGAGATCCTGGTCA…	regulatory protein cii	502	20	0.00365555	0.9585	5	P:regulation of transcription, DNA-dependent; P:transcription; P:regulation of transcription; F:transcription regulator activity; F:DNA binding		SignalP (SIGNALP)
Contig_2617	AAGAAGTTTGACATTTCAACCTGAAAATAAACATTTCATGTCGGTATTAAAATAATTCGATTCTTTGCGTGTAATTTCGCGTGTACTTTTGTTATTAGGTTTAATWAATAAAATAAATATATTAGATACATATTGAATGTTCATCTGATAGTTACAACCGATGTCAGATACTTCAACACAAGCTCAACAAGCCCCCAAGGAAGAACAACCTCCGTCCAAGATACCTGAATCCGTAAGGAAAATAATATCAATGGAAAAAGAAACCGAGTCAAACGCTAACCGCAAATCGAGGATTGACTTGAACGCTCTTCCGACGCGTCAGTATCTCGACCAGACCGTAGTGCCAATACTCCTTCAGGGTCTCTCAGCCTTGGCCAAGGAGAGACCGCCGGACCCCAT…	dpy-30 homolog	641	20	7.59e-21	0.7005	0			IPR007858; SignalP (SIGNALP)
Contig_2640	GCTTTCATTTCCTAAGGAAAATARCAAACGGAATGGCTGACGCAGCGCCATCGACAGCGCCCAAGGCAAAAGCGCCTAAAACTAAGGCACCCAAAGAAAAGGCACCCAAGGCTGCCCCCGCGGCGCCTGCGGAGCCCCCGAAGGCGGTGCGCAAAGTGTCGTCCAAGCCCCGCCACGGCAGACTGTACGCCAAGGCAGTGTTCACAGGATACAAGCGTGGTCTGCGCAACCAGCACGAAAACACAGCCCTCCTGAAGATTGAAGGAGCGAGGAGCCGTGATGACGCAGACTTCTACGCTGGCAAGCGTTGCGTGTACGTATACCGTGCCAAGAAGAGGACACCCATCGCTGGTGGTCCCCGTGGCAAGAAGACCAAGCTGCGCGCCATCTGGGGCAAGG…	ribosomal protein l35a	594	20	6.21e-85	0.7715	4	F:structural constituent of ribosome; C:cytosolic large ribosomal subunit; P:translation; P:ribosome biogenesis	EC:3.6.5.3	SignalP (SIGNALP)
Contig_560	GTTCGAGACGCGCAGCCGTCGCCGACGCCCGCGATCACCGCGAAAGGGGCCAATTCTCGAGCACGCTGGGTCGATTCAGTCACTCTACAAGTAGACTGAATCCGAACATCGAGCCCGAAGAGGATTACACTCGCAGCGCACAGACGTTGCCGAGGAAGCTGCACGACAGGAAGGAAAAAACCACCGAACCCCAGAAGCCCAGTTCCAATAAATACTGGCACCGACTCACACCCAACAAACGCTCCAGCAGTGCCGTGAACATCTCCAACAACGTGACTGCTGTACCAGACAGTAAAATCAACGGATACCCACCGGGACCCGCGAAGCCAGCGCGGACATACAAAGCTCTCAACAGGAGCAAAAGTTTTGCTATGGGAGCTCCTGAACAGGAGACTCACC…	isoform b	1691	20	2.8e-52	0.46	0			no IPS match
Contig_2682	GGAGTACTGTTTAGTTGTGTGCGTTGAATGATTGTGTGTGTGCGKGCAGTCTGTAGGTCTGTGGTCGTGGAACCCGGTTCGTTCAAGCCTCCGGTCTCGTCGTATCAGAAAAAGAAGAGTTGAGAATAAATTGAAATTAATGCAAGTTATAAGTTCTCTTGTATAGTGACGCCATAAAGTTGGGTTCAAATTTGTGTCGAAATCATAAGGAYATTCAATAAACTTGCYGAAGGGGACTTTTTGGTACAGGGTAGGCGTGTGCGGCAGATCCAATGGAGCTGCAAGCATTGCTCGTCCTGTGCGGGGTGGGGGTCGCGGGACTCGCCATGCTGCTGCTGATGGGGTTGTTCTCKGCCTCTGGYACCAGCTATGAGGAAGCAATAGCTCAACAACGCCGAG…	fast myosin heavy chain	826	20	1.9e-16	0.444	0			no IPS match
Contig_2700	TGTCTGACAGTACGAAACGTGATATTGTTTAGCTGTGGAGGTTATATTTATATGAATACATGAAAAACATATTAAAGTTCACAAATTGCAATAAATATTAAAACCAATTACTGTTTTATTTAATATTGAGAAAGTTTAAGTCAAAAACTTAGTGTAAAATCTAATAAGAAAGTAAATAAGTTGTAAATAATGGCGGAAGAAGGAACRGGGCTTAAGCAGCCGATGACTGAAGAGGAGAGGATCGCACTGGCCCAGAAACTGGACAAGGAGTTAGACGACTTCATTGATAGCCTGGAGAAGAAACGGTACACGGAAGGATGGCCCGAGGACAAGTGGGAGGAAGAAATGGACAAGCATCCATTTTTTATGAAGTCAACACCAGAAAATGGGCAACTGTCT…	cyclophilin seven	745	20	3.13e-65	0.7645	0			no IPS match
Contig_44	TCTTCGTTCGTCATTCATTCGCKCTTTTCTATCTAGSGCGTTTTTACGGAAGTAATTCGTGGTGAAAACAAATTCACAATGGTTGCGGCCAAGAAACAGAAAAAGACCATCGAGTCTATCAACTCCCGCCTGGCCCTGGTTATGAAATCTGGCAAATACTGTCTTGGCTACAAACAGACACTGAAGACTCTTCGCCAGGGCAAAGCTAAACTGGTCATCATCGCTAAGAATGCTCCTCCTCTAAGGAAATCAGAAATTGAGTACTACGCTCTCCTTGCCAAGACCGGAGTCCATCACTACAGTGGAAACAACATTGAGTTAGGCACAGCATGCGGAAAGTACTACAGGGTGTGCACACTCGCCATCACCGACCCCGGTGACTCGGACATCATTACCACT…	ribosomal protein l30	466	20	4.25e-57	0.925	5	F:structural constituent of ribosome; F:RNA binding; C:cytosolic large ribosomal subunit; P:translation; P:ribosome biogenesis	EC:3.6.5.3	SignalP (SIGNALP)
Contig_2118	ACTCGCGTGTATGTCGGCGGATTAGTGGAAGGCATCAAGAAGGAAGACCTCGAGAGAGAATTCGATAAATACGGAAAACTAAACTCTGTTTGGGTGGCCCTCAACCCTCCGGGTTTTGCCTTCATAGAATTTGAGAACTTGCAGGAGGCTGAGGATGCGTGTAGCGCGATGAACGGATTCGAGATGTTAGGCGCGACCCTAAAAGTAGAGATCTCTAGGAAGCGAGATGGGCCCCGCAGGGGTGGCGGCTTCCGTGGAGGACGCGGCGGTGGTAACTTCAGAGGTCGCGGCTTCGGCGGCCCTCCCGGCGGCGGCAACAGATCCTTCAACTCGTACGGTGGCGGCCGGCCCTACAATCGCAACAACCAACGCGATGAGTACGGCAACGGTGGCGGCAGC…	arginine serine-rich splicing	847	20	1.32e-52	0.5895	3	F:mRNA binding; P:negative regulation of nuclear mRNA splicing, via spliceosome; C:nucleus		no IPS match
Contig_2010	TTGTTTTGATATGACTGTGAATTAAAATAAATCAGGGAGAATATTTAAAAGTATTAAAGATACAGTCTTCAGCTGTGCGCTTATTCCTACCAAGGATTTAGATAACTTAAGCCCTATCCGGGTTATAGGTTGAAATAAACACTGGGTAATTGATAATAACACAAATGGCTCTGCTGAACGAGAAACCGCGTGTTATTTTAGAAGAATTTCGTGTTAAGAATGCACCTAATGATTATGGAATGGCTGACGAAAAATGGAATTTCAAAAAATTTGCTAAAAACTTTCGTATTGTTATCGTGCGGATGGACAATTTTGAAATGGAATTTGATTTAATTGGTATACAGCCAGCATTTGCAAATGCATTCAGGCGGCTGATGTTGAGTGAAGTTCCAAGCATGG…	dna-directed rna polymerase i 40 kda polypeptide	902	20	9.12e-87	0.769	8	C:DNA-directed RNA polymerase III complex; P:transcription from RNA polymerase III promoter; F:DNA-directed RNA polymerase activity; F:DNA binding; C:DNA-directed RNA polymerase I complex; F:protein dimerization activity; P:purine base metabolic process; P:pyrimidine base metabolic process	EC:2.7.7.6	no IPS match
Contig_2653	GGACTCGTTGAGGTTATGTTTGTGCTGTGCGATCCGCAAATTTAGATTACTTAAAATAAATAGGCTGAATATAAATTATTTACTAAAGTAATCATGCTACCCACAACCAGACTATCGAGACAATTATGGAGAGCAAATTTTGCTATAAGTTCACGAACATTTTGCGTCCCCCCTGAAAATAAAGGCGAAAAAGACATTTCGGGTACTGACCCCGCTGCTATTAAAGTTAGCGGTTTCGCTAAAGCCTTTGAAAAACAATCACAGATACTAGACACTGAGGACAAGGAGCAAAATTTTACATTTGCKTCACTACTCCGAAATTCAAAATTAATGGACCTTGGCGATCCYACCAACAAAGTGGTAATAGGTAAAATATTCCATGTGGTAGAAGATGACTTG…	mitochondrial 28s ribosomal protein s28	632	20	1.2e-47	0.7525	0			no IPS match
Contig_2117	TATGTCAACTGTCAAACGTAACTGGACGATKCCTTTTCTTTTGTCAAAATAGGCgGAAGGTAGTGCTTCAAGATGTTGATGCCTAAACAGAATCGTGTGTCGATCTATGAATACCTCTTTAAAGAGGGTGTCATGGTAGCTAAGAAGGACTACCATGCGCCCAAACATCCCGATCTGGAGAAGATTCCTAACCTCCAAGTTATTAAGGCTATGCAGTCACTGAAATCCAGAGGATACGTCAAGGAACAGTTTGCGTGGAGGCATTTCTACTGGTACCTTACCAAYGAGGGTATTGAGTACCTGAGGATCTTCYTGCACCTGCCCCCTGAAATCGTGCCCGCGACCCTCAAGCGCTCAGTGCGCGCCGAGACAGTCCGCCGCGGCGCCGTGGGCCGYCCC…	ribosomal protein s10	574	20	3.56e-87	0.8605	1	C:ribosome		SignalP (SIGNALP)
Contig_901	ATGTAATTTTTCGGTCGATTTAGATCACCGTAGAAAAAGGTTATTCCTAACCTAAAAGGGAACTGAATTCTGAATTTTCGTGATAAAAAGCCCATATAATAACAATCATGAACGGCATCAGGATCATGAAGGGCCTTCAGTGGCGTTCTTTTTCACGATGTGCCATTCTTCGCCAAGAAGTAGCCCAAGCAGCTCCTTCCCTAACCATTCCGGTGCCAGAAGGCGCAGACAAGCCAGTTTCACCGAAAATTGAAAAGATTGTCTCTGAAATCACAACATTAAACCTCCTTGAAGTATCAGAGCTTAGTCAAGTATTGAAGAAGAGATTGAATCTTCCTGACGCCCCTGTAATGCCTATGGGGGGCTTAGCGATGGCTGCCCCGGCTGCTCAGGATGAAG…	60s ribosomal protein l7 l12	629	20	9.92e-79	0.778	10	C:mitochondrial small ribosomal subunit; C:mitochondrial large ribosomal subunit; F:structural constituent of ribosome; C:lipid particle; F:chromatin binding; P:cell growth; P:mitochondrion organization; P:translation; P:ribosome biogenesis; C:chromatin	EC:3.6.5.3	no IPS match
Contig_2119	GTGAGTGACAGCTAGTCTCTKGGTCTAGTCTAGTCTTTTTTCTGCACCATCGCTATCTTTGGTGAAGAATWAGTACATTGGACATAATTCGCATTTGCGACGAGGGAAGTGAAARTTTAAACTAATCTTACATAAGAACAATGGCAAGGCCGGGCAAAGAGGATGCTTCTGAGGATGCAAAGAAAATTGTCGATGATGCCAAGAATTTTATTGAAAAAGCAATAGCTGATATTGGGAAAACATCAGCAACGAAGCAGTTAATTTTAGGAACTACGTCAGGATGGATTACCGGGTTCTTATCTATGAAGATAGGAAAGGTTGCTGCAGTTGGTTTGGGTGGCAGTGTTATATTATTACACATTGCTAGCCAAAAAGGCTATATTGATATCAATTGGGATA…	fun14 domain-containing protein 1	761	20	4.54e-35	0.7035	0			no IPS match
Contig_849	GTAGCTCGGCCGCGTCCGCTCGCGTTGTATTCCCGACTGTTTATAATTAAAAGCATTTTCTTTTGTTTCATCCACTGTGGATTGGGCTCGTTGGATGTGCTTGGCTGGAGGTGTGAGTCAGGATAGAGCCTCGCGTGTAGGATCGGACCGCACCGGCGGATCTCTGGCGGACATTTGACTATTTGTCGCGTGGATGTAAAGTTCCCTTTGGGATGTTGGATTTGGTATCGGACGGTTGCGGCGCCACCTCCGCGCTGGATCAGGATCAGGACCTTTGGGTATGAATATTCAAATTAATTGCAAAATAACTTATGTTGAGTGCACGCTCGGTACAGAGTATTAATGTTTGTTTGGATATCCTTAACTCACACTTTATTTGCTTCTCGATGTCTGCCGTTT…	---NA---	874	0			0			SignalP (SIGNALP)
Contig_1987	GTGCTACCAACATAATCAGCGTGTCCACCATTTTTACGCAGCTGATGTTTGTTTGAGATATATTTAATTTAGAATTTTATCTAAATAATATCTCAAAATGGGAGCCTCCTTCGTCCCCATCACCGTTTTCACCGTCCTGTGGGGTATTGTGGGCATTGTGTGCCCCTTCTTCGCCCCTAAAGGCCCGAACAGAGGGATTATCCAGGTGGTGTTGATGCTAACTGCTGCCACTTGCTGGCTTTTCTGGCTGTGTGCCTACATGGCGCAGATGAACCCGCTCATCGGGCCCAGACTTAACAACGAAACCCTCATCTGGATGTCTCGCACTTGGGGCAACAAAATCACCTCATAAGCAGGCAGAGGACAACCAAAACCTAGTATTATAAGTGTTGATATATT…	vacuolar atpase m9	731	20	1.77e-41	0.79	6	C:integral to membrane; C:vacuolar proton-transporting V-type ATPase complex; F:ATP binding; P:ATP hydrolysis coupled proton transport; F:proton-transporting ATPase activity, rotational mechanism; P:oxidative phosphorylation	EC:3.6.3.14	no IPS match
Contig_2149	GGTATGAAGTTCGACAGAGGTTATATTTCCCCATATTTCATCAACTCATCAAAGGGAGCCAAAGTTGAGTTCCAGGATGCTTTAGTGCTCTTCTCAGAGAAGAAAATCAGCAATGTACAGACCATCATCCCTGCTCTGGAACTGGCCAACCAGCAGAGGAAGCCTCTGGTCATTGTAGCTGAGGATGTTGATGGTGAAGCCCTGTCCACTCTGGTAGTAAACAGGTTGAAGATTGGTCTGCAGGTAGCAGCTGTCAAGGCTCCAGGCTTCGGTGACAACCGCAAGGCAACCCTCAGCGACATGGCTATTGCCACCGGTGGTGTAGTCTTTGGAGATGATTCCAACTTGATCCAATTGGAAAACCTTCAGCAATCAGACCTTGGCCAAGTGGGTGAGGTT…	heat shock protein 60	995	20	4.86e-172	0.9265	8	P:'de novo' protein folding; P:protein targeting to mitochondrion; C:lipid particle; C:mitochondrial matrix; F:ATP binding; F:unfolded protein binding; P:protein refolding; P:response to heat		no IPS match
Contig_2654	GTAACTATGAAATATGAATTCTACTTATTTATTTAAGACAATGATATGTAAATGAGTCTTTAGATAATTTTATAGAATAGATTTATTTTAAAAGAAATCATGAAATGAGAGTCTTCAGAACATCTAAAGGGGAAAGTTTACGACTCGTTATAAAAATGTGATGTAAATTATTGTTTTTAAACGTGAACATGTCGTCACCGCACTCATTTATTTATTTAGTCTTGTTTGACACTGCCGTAATGTGGGTCTGCTATCAATAGGTTTACTGCACTTCTAACATGTGAACGAATCTTTAGTTTACCGAATGTCGATATTTTATCAACTATCCAACCTTTCCATCGAAGTGATTGCTGACGCCAGAATTGGAACGTTGATTCATAATGTGACAGTTCCCAAAAA…	---NA---	1383	0			0			no IPS match
Contig_539	TKCACTTTTTACATACGTGTCAAGCGAACTTGCGCGTTTGGCTTTAGCGGCCCTTAATTTTAGGAAATAATTGACAAATATACCTGCTAATCATTGAAAATGGCACCGAAACAGAGGATGCGTATCGCCAACGAAATTGCCAGCAAAAACATTACCATGAGAGGCAATGTGCCAAAGTCTACCAAGGTAGAAAAGGACGACCAATACCCCGTCGCGCCCTGGTTGCTGGCTCTCTTCATCTTCGTAGTTTGCGGTTCAGCAGTGTTCCAAATAATCCAATCCATAAGACTTGCCTAGGTCCCCTCTCTTGTGATTCCCACCCTTGACTGAATACCTTACCATTGTGGCTTGAACTGTTTCCTACTCACTTCTGCTTGCCTAGTACTTTTTTGAACGGAT…	ribosome-associated membrane protein	669	20	5.08e-26	0.88	2	C:ribosome; C:endoplasmic reticulum		no IPS match
Contig_2748	GACTCRGTGGTGAGCGTAATTTGTTTGTTTTTATCGTTTTTATACTATGAAAGACACGTTTTTGAAGTAATATTGACTATYCgTCAgWCTYWKTGAAGCCTACGAAAGTTTTAAATAACTAACAAATCAAATATGGCATTCTTGAGCTGCGGCAGATTGGGCAGCCGTTCGGTGCTTGCAAGTTTAAACAAGGTGCCTACAGTATTAGCATCTGCAAATTATGCTCAAGCTGCAGGCGTTCCTAAAATCGTGTATAAGAAGTATGAAGCACCTAAATTGGAACACCATGACGACAGGAATGCCCGTCTGAAACGGCCGATGTCGCCACATCTTACGATATACGCCCCACAGTTGACCAGCATACTGTCTATTACCCATAGAACTACAGGAATTATCTTG…	succinate dehydrogenase	742	20	9.1e-41	0.684	8	F:succinate dehydrogenase activity; P:electron transport; P:succinate metabolic process; C:mitochondrial respiratory chain complex II; F:succinate dehydrogenase (ubiquinone) activity; P:oxidative phosphorylation; P:benzoate metabolic process; P:reductive tricarboxylic acid cycle	EC:1.3.99.1; EC:1.3.5.1	SignalP (SIGNALP)
Contig_878	ATGCAATTATATTGTTGACGATTTGTTAGCATGGCTGGAAGGCGTGGATGGCTCCAGTTGGAGTGAAGGCCACGATGCAGTCATAGTTAGAGATGGCTGGAAGGCGTGGATGGCTCCAGTTGGAGTGAAGGCCACGATGCAGTCCTAGTTAAAGATACGACTCTGGAAGGTTGGCACGATCGTGAAGCCTTGTTGGTGGATATCCTCTTGGCTTTGCGGTGAGGGGTCAAATGCAGATGTCGTGAGTTGAGATTGGCTGGAAGGCGTGGATGGCTCCAGTTGGAGTGAAGGCCACGATGCAGTCCGTCCTAGTTAAAGATACGACTCTGGAAGGTTGGCACGATCGTGAAGCCTTGTTGGTGGACATSCTCTTGGCTTTGCGGTGAGGGGTCAAATGCA…	secalin precursor	1292	6	9.14e-05	0.4717	0			no IPS match
Contig_2097	TGATTAGCAAGCAAAAGGTGACTAAAATATTTTACCGTACCGAGTTAAAGCGCATTTTTCGCAAAGAACACTGATTTAAGTGATTTTAACATTGATAGTACACAAACAAATCAATCAAAATGCTGATCAAAGTAAAGACGCTGACGGGAAAGGAGATTGAGATAGACATAGAACCTACAGACAAAGTAGAAAGGATTAAAGAGAGAGTGGAAGAGAAAGAAGGCATTCCACCCCAACAACAACGTTTGATATTTTCTGGAAAACAAATGAATGATGAGAAGACAGCGCAGGACTACAAAGTGCAAGGAGGTTCAGTTCTTCACTTAGTGCTGGCACTACGAGGGGGGCTCTGATCTGGCTTGTGTTAGGTTCCATCTTATATTTATAACTACTAATTTT…	nedd8 precursor	654	20	2.58e-35	0.988	0			SignalP (SIGNALP)
Contig_547	GGTGGAGGAAATTATTTGAGGTTACTTCAGGCGAATAATGTTAAAAATCTTGCATTTATTTGAATGATTCATATTTGCTAATTGGAGTTGGCGTGAAATATAATTTTTTTCAACCATGGCCACCGTATCAAGTGCACCAGCCCCAGGCATGCATCAAATAGATCTATCTAAGCTCAATTTACAGCAGTTGGCCCAACTTAAACAGCAATTGGATCAAGAAATTACTGTATTTCAAGATTCATTACATACTTTGAAGATAGCCCAGGGAAAATTTATGCAATCAGGTGAATGTGTTGAGAAAATGACTCCTGAGAGCAAAGGAAAAAGTATACTTGTACCACTGACCGGTTCTATGTATGTTCCTGGCACAATATCAGACACAGAAAATGTGCTCATTGA…	prefoldin 5	831	20	1.2e-50	0.7225	2	C:prefoldin complex; F:unfolded protein binding		no IPS match
Contig_2063	TTTTGATTAAATCAGCTGATGAACTTCTTAACTTCAGTAGGGGAGAAGAGTCTCAACTAGAGAAACAGATTAAAGAGATTGCCGATTCTGGAGTCAAAGTAGTAGTTGCTGGTGCTAAGTTTGGTGACATGGCTTTGCATTTCTTGAACAAGTATGGCATTATGGCTGTTCGTCTCAACTCTAAATTCGACATCCGACGCCTCGCCAGGACTGTAAATGCTACTGTGCTGCCAAGACTTACAACACCAACTGCTGAAGAGCTTGGATACTGTGACTCTGTTGGTGTGGAGGAGCTGGGAGACACACGTGTTGTTTGCTTCCGCATGGACAGCACTGAGTCACGCATCTCCACAGTTGTCATCCGAGGCTCTACAGACAATTACATGGATGACATTGAAA…	t-complex protein 1 subunit theta	1186	20	1.63e-143	0.8355	4	F:unfolded protein binding; F:ATP binding; F:ATPase activity, coupled; C:chaperonin-containing T-complex		SignalP (SIGNALP)
Contig_1243	GGACTGATCCTCCTGAAAATACTTTGCTTGCTTGTGTGGTGTAGGAAAGTTGTATTCATTTGAATGTTTTACTTTTCATTTTCACTTAGTAAATAGAATAATTTAACCACAAAAATATAGTAGGAAATATGAATTTAGCTGTAAGGCAGGTGCTGACGAGGCAATCTTTCAGATTATGTGACAGATTTGCCCATAAAACTTTACCGAAACAGATTCCTATAACCTCAACATGTCCTGTTATACAATTACGGAATTACTGCGAAGAGCGGCTGGAGACTCGCAGACTGCCGCAGCTTATGGAATTCCCGCCTATCATGTGGCCTTCTTTCTTCAAATTCGTAAAGAATTGGATGTTTGCTAACTTCATCATCAGACCTTATTTTGAGCCTGAATTCAGCC…	juvenile hormone esterase binding protein	706	20	3.73e-86	0.712	1	C:mitochondrion		no IPS match
Contig_353	AACATTTGGAAATTCTGTGTCGAGAGTTTGAACTTCTGTTAGAAACTTCTGAACAATAATCATTCAACATGTCGAAAGTTGTACTTCTTTTCGTGATTATCGCATTGGCGTGTGTTAATGCCCAAGGGAACAATAATGCCCATCAGGCTGCTGCGGTTGCGGGTGCCCCTGAATTGTTGGGAGGGCTGATTTCTAAGTTCAACCCTGAAAACCTGTTCAAAGCTGCTTCTGCCGGAAAACCTGGACAAGACGTGCATGCAAGCTTTGCGTCCATGACCTCTCAGGACGGGAAGACGGTCACAACTCTTCGCAAGAGCGATAATGGAGTCGAGAAGAACGTGCAGTTTACTAACTAAAATCTACATAATGTTAAACTTTGGAATCTTAGGTTACAAAGGT…	rCG24041 [Rattus norvegicus]	778	1	0.450837	0.48	0			no IPS match
Contig_871	GGAAAGAAAATGAATGAAAAAAGCAAATGGCTGACTAAAATCGACGTTCTTGGTCCTAATATAAATCCGATGTAATTACATGAATTATGCGCTCTTCATGATCATGACTAGCGAAATAAGATTATTTAAAGAGTAAAGAACTAAGATAACTATATATTACAGGCAGAAAGCCTGCTGAAACTGTAAAAAAATACAAGAAACTAATACCTTAGCTTACACAATTCGTATTAAATTGCAAAACTATTTATCGTGCGTGTGACGGACGCACGTCCGTTTATTACTCAGTTRAAGTGATGTGAAGTGTCGACACAGGGCGGGGGCGCCGCCCCAGTCGACCATGGACCGAGGCTACGACAAGAAGCATATGAAACACCACAAGGAGAAGCATAAGAAACGTGC…	splicing arginine serine-	747	20	1.35e-07	0.53	1	F:nucleic acid binding		no IPS match
Contig_82	TATGATCAAGGTTGGCCGTGAGGAGCCCGCTGATACCGAGCTTACGAAGGCCTGCTACCAGAGCGCTAAGGATTACAGTGCTTTGTTGCTGTTCGCGGCTAGCACTGGTGACAAGACGTTGCTAAGGAACGTAGCTCAGATGTCTTCGGAGGAGGGGGCGGAGAACATCTCGTTCGTGGCGTACTTCATGCTGAATGATCTCGACGCCTGTCTCAATCTGCTGATACAGCGCAACAAACTACCTGAAGCCGCCTTCTTTGCCAGATCATACATTCCATCGAAAATGTCGGAGGTGGTGAAACTATGGCGCGAATCGACATCGGCCACCAACAAGAAGCTCGGCCAGTCGCTCGCCGACCCCGAGCAGTACGAAAACTTGTTCCCGGAGTACCTGCAATC…	coatomer protein subunit beta 2	921	20	4.44e-68	0.5515	5	C:COPI vesicle coat; P:retrograde vesicle-mediated transport, Golgi to ER; P:Golgi vesicle budding; P:ER to Golgi vesicle-mediated transport; P:notochord development		no IPS match
Contig_2751	GCGCCGAGGGTCGCTGCGCGCACGCGTCGCGCTCTCCTCGTATATCACACAAGTGTCTAGTTAGCGGTGGAGCCCGCCGCACCACCAGACATTAAGCTTCGGATTCATACATATTATATATTTTTCTGTTATTAATATTTAGGGTGCAGAATTACGTGCTAACTGCCATGCTTTTGCTACGCATCTCAGCAACGAGTCTTTAGTGTTTTGATGTACGTCGTGTATATTTTTATTTGGTTTAACGTTAGGTATCGCTATCCACGTAATGTATTCCATTTAAGATAAATGTAAGACGTGTGTTAATATAATAAAATGTAATGAAATAGTTGAATATTCCTATGCATTGAACAAGGACTGTGTGTTAATTTATTATCTATATATTTTTTTAATGTAATTTAA…	---NA---	1344	0			0			no IPS match
Contig_2112	ATSGCTATTGCAAAGGGGCCTGACTGCTCTGCACCAGAGTATACTTGCTTGTATTTCAGCCTTTTGGGCGTATTGTTGTGATTTCTTTAATATAAAGTTACCAAAATGCAAGGTTTATCAATTGAGAGCTTGAAGAAGCACAAGGCTCTGATCCCATTGTACGTGTGTGTGGGCATTGGGTGCGCAGGGGCAGTGTTCTACATCGGCAGGTTGGCCACACGCAACCCTGATGTCTCCTGGAATAAGAAGACCAACCCTGAGCCCTGGGAAGAATACAGGGCCAAGCAGTACAAGYTCTACTCGCCCATCAGAGACTACTCGAAGGAGGAGTCTCCCGCACCCAAGTACTAGCCTACTGCATACAAGCTAACTTAATCAAGTGTTAACGCGAACTTTAGA…	nadh:ubiquinone dehydrogenase	440	20	1.49e-30	0.8255	3	C:mitochondrial respiratory chain complex I; F:NADH dehydrogenase activity; P:electron transport	EC:1.6.99.3	no IPS match
Contig_2103	GTTTTAACAATTTTATTTGTTTGACGTGACGTTGTTAAACGAACACGTCAATATCGCATAGCTTTAATCGCGAATCCTTCGTGTTGTGGTTTAATTTCTTGAAGATCTAATTGCTTTTACGTTCCAATATATAATTAAAGTTATTAAAACTCACCAAAATGCTGTATCTTGAGGATTATTTAGAAATGATTGAGCATCTCCCTCAAGAGCTTAGGGACAGATTTACTGAAATGCGAGAAATGGATTTATCGGTTCAAAATAATATGGATACTTTAGAGAAAAGAGTTCGCACTCTTTTTGGTGGATGTAGACGAGGGGAAATGAATACTGATCAGGCTAATACGGAATTTTCTGACATCAAGAGAGGATACAATAAGACTCTTGAAGAAGCTGATGAAA…	inhibitor of growth member 3	1435	20	3.2e-107	0.582	3	F:metal ion binding; F:DNA binding; P:regulation of transcription, DNA-dependent		no IPS match
Contig_869	ATTGAAATTTGATTTTGACAAAAATTGGCAGCCAAAATCGTAGTTATGAAATAGTATTTTTTTATTCCAATGAAACAGAAAAACAACAACTGCGCGTGAAAATAATTACGATGGCCACGAAAACTATTGCGAGTGCAACCGTGAGGGCGGTGAAGAAGAGGATATTACCAACACGGGCAGCTCTCGTGTTGACTCCTTCTGCAGTAAATAAGATAAAGGAGATAATGGCGAAAGAAGAGGCTAAAGGTTTCTTAGGATTGAAAGTTGGTGTWCGCCAGAGAGGGTGTAATGGATTATCTTACACCTTAGACTATGCTAAAAGCAAAGATAAGTTAGACGAAGAAGTGAAACAGGATGGAGTGACTATAATAATCGACAAAAAAGCGCAATTAACGTTAC…	lethal g0136	777	20	2.36e-50	0.8745	7	F:metal ion binding; P:cellular iron ion homeostasis; P:iron-sulfur cluster assembly; F:iron-sulfur cluster binding; P:iron ion transport; C:mitochondrion; F:structural molecule activity		no IPS match
Contig_2055	TGTCGCAAGTTGCTGTGCTATGCTAATGGCTGGCGGTGCTGATTTTGGTTATATTACGAATCTGTTTATCCTATGAATAAATAAGAGATCAAGAATCTTGATTCAAGATGGGATCCCGACAAATTACTGAGAAGTCGCTGTCTATGTTGAGATCTTTGCCAAGGATATCACTTGCTAATATTCGTGATAATCCCAATTCAAAAAAAAATCCAAAAAGAGGCCGAGGTCAACACGGAGGCGACAAGCATGGCTGTGGTAATAAAGGTTCAGGTCAAAGGCAAAATTTTATGAGACTAGGTTATGAAACTGGAAATAACCCCTTTTATTTGCGAGTTCCCCAAGAACATTATTACAGAGGCCATCACTTGAGACGAGAATACCCACCAATGACATTACATG…	39s ribosomal protein mitochondrial	748	20	1.67e-82	0.799	4	C:mitochondrial large ribosomal subunit; F:structural constituent of ribosome; P:translation; P:ribosome biogenesis	EC:3.6.5.3	no IPS match
Contig_2698	GCATTCTGTTGGAGTCTATCTCGGATATTACACGTGGATTGTAATCCGTGGTGAGTGTCAGAAGAAATTGTTTAGTGCAGTGTTTTAAGTGTTATTAGTTTACCACTAACCAAAAATGGGCAAGGAAAAGATTCACATTAACATTGTCGTCATTGGACACGTCGACTCCGGCAAGTCCACAACCACCGGTCACTTGATCTACAAATGCGGTGGTATCGACAAACGTACCATCGAGAAGTTCGAGAAGGAGGCCCAGGAAATGGGTAAGGGTTCCTTCAAATACGCCTGGGTATTGGACAAACTGAAGGCCGAGCGTGAACGTGGTATCACCATCGATATTGCTCTGTGGAAGTTCGAAACCGCCAAATACTATGTCACCATCATCGACGCTCCCGGACA…	elongation factor 1 alpha	723	20	5.47e-112	0.9985	5	F:translation elongation factor activity; F:GTP binding; F:GTPase activity; C:ribosome; P:regulation of translational elongation	EC:3.6.5.1; EC:3.6.5.2; EC:3.6.5.3; EC:3.6.5.4	no IPS match
Contig_2226	TTTGTTGCTTCACGTCAGCCAGTCGGCTGTATTTTAATTATTTTTTCAAAACAACTACGATACAATAGCGTTTTTGTTATTTTAATTCCACTTACTGACAATTCACTTAAAACTATGGAATATATTGCTTCAGAGAAGGGAGATTCAACAGAAAATCGGGATCCAAATTCAATAGCCAATGGCACATCGAAGACAGTTGCAGAAAACAAAAGTATTTTGGAGGGCGCACACATAGAAGCTCCCGCGGAGAGTGCGCCATGCACCTCCGAGACCACTGAAGACTCAGAACCTGAATTTTGTGAGATTCCGGAACAGATCGAATTTACAGTAGTTTTTAATAAAGCAAAACATGACATAACGTTTGCGTACGATGCGACTGTGGTAGATTTAAAAGCACAT…	gene product with similarity to ubiquitin binding enzyme	1192	20	5.94e-85	0.704	1	P:protein modification process		no IPS match
Contig_2248	GCAGTAAGTCAGTTTCGTAATTCCCAACCGGACGACACCGTATCAGAAAAATCTCTCTTCCGTTTAGCTCTATCAGAAAAAGTGCATTTCGGTGTGCGTTAATTCGACCAGGAAATACATACATCAAATCGAATAAGATGGCGTTTTTGGTATCAAACATTCGCAGATGCGTTTGCCTGAAAAGTTTCAGCACCCCCAATATTATCCAAACGACGTCGTATCATGCCAATGTGATTGACCACTATGAGAACCCCCGCAATGTTGGTTCCCTTGACAAGAAGGACAAGAACGTTGGCACAGGACTTGTTGGTGCTCCAGCTTGTGGTGACGTCATGAAATTGCAGATCAGGGTTGATGAGAATGGCAAAATCATTGATGCTAAATTCAAGACGTTTGGAT…	nitrogen fixation protein	1003	20	5.45e-62	0.908	4	F:iron ion binding; P:iron-sulfur cluster assembly; F:iron-sulfur cluster binding; F:protein binding		SignalP (SIGNALP)
Contig_70	GTCAATAGACAACTGTCACTTAATCACTCAATACAAACCACAAACAATTSGTAGAATTATAGGTTAGAAATTAGAAAACAACTCGtTTTTTTTATTGTTTATCTCTTAAGAACTTAATTGTAATCTCATAAACTYTTAAGCGGCATCTAAGTACATTTTTACAGCAATTTTCYAAAATGCCAACATGGAATCAAATTCAGTCTCAACTTCGAAACCCAAACAATCCTGTTGTATTTTTTGATATTACAGTAGGAACTACAGAAATCGGGCGAATGATTTTTGAATTGTTTGCAGACGTCGTACCTAAAACTAGTGAGAACTTCAGGGAATTTTGTACAGGAGAGTACAGAAGAGATGGTGTACCGCTGGGATATAAAGGAGCTACTTTCCACAGAGTCA…	peptidyl-prolyl cis-trans isomerase h	746	20	7.39e-99	0.9395	5	P:protein folding; C:spliceosome; C:small nuclear ribonucleoprotein complex; P:nuclear mRNA splicing, via spliceosome; F:peptidyl-prolyl cis-trans isomerase activity	EC:5.2.1.8	SignalP (SIGNALP)
Contig_2222	CGGTTCGCGAACGCGCGTACGTAGCGCCGATAACAGGCAACTCTCGTCGGTTAGGCGGGAAATTTGCATTTAAAATGGGGCTGGTGTTAGTGCTGGTGGTCGCATTGGTGGGGGCAGTGTGCGGGGAGGAACCACCTGGCCGTGCGGCGGAACCGCGCCGGATCGACTCCGGAAACAATGGCTTGGAGAATACAGACCTGGTCCTCGCATTTGTGATATTTCGCCATGGAGACCGCRCGCCTGACAATGAAGAGTTGGACTTGTTTCCATCTGAGGAACATCTGTCAGACAGCCTTTTCTTCCCCTATGGGAAGAAAGCTTTGACGAACAAAGGCAAACAACGCAGCTACTTCGTTGGTAAGTATCTGCGAGAGCTTTACGACGGGTTCATCTCGAGAT…	acid phosphatase 1	1310	20	1.69e-46	0.568	0			no IPS match
Contig_2642	TTATTATCAATTTTAATTTGGTTGGTTACCGATATAGAATTAATTAAGATAGCTAGCAGTGCACGTGATGCTTTTAYTATAGACGAACGTATGYYCAGGGTTTTATTAACCGTTTCATTCTTTTGTTGGTTATAGCTTTTCTTTCCCGGTGCTTCATTTACGATAGAAATGGCTCCAGCAGCTCCTGCAGTAAAACTTCAGCCCGATARTGACCCCATAGGCATCCGGGCTGTACTTCTTGGACCSCCTGGATCCGGGAAAGGYACTCAGGCACCTCGCCTMAAGGAGAAATACTGTGTTTGTCACTTRTCCACTGGAGACATGCTGAGGGAAGAAGTGGCGTCCGGCTCAGAGTTGGGACGTTCACTCAAGAAGACCATGGATGAAGGCAAGCTGGTA…	adenylate kinase 2	1061	20	2.79e-120	0.8155	8	F:adenylate kinase activity; C:mitochondrial inner membrane; C:mitochondrial intermembrane space; F:ATP binding; C:lipid particle; P:ADP biosynthetic process; P:purine base metabolic process; P:ATP metabolic process	EC:2.7.4.3	SignalP (SIGNALP)
Contig_2641	TCATGATTCATTCATTGTTCATGCCATTGGAACCGTGATTTCTGTCGCTTTTTTCCAGATCACGAGGAAATCAAGATAATTTGTTTGAGTTGAAAGTGTTTCAATTTCCAAGAAAAAATGGCTTTACACGTACCGAAAGCTCCGGGTGTACCCCAAATGTTAAAGGAAGGAGCACGGATGTACTCTGGTCTAGAGGAAGCAGTTTACCGTAACAKTAACGCATGTAAACAATTTGCCCAAAGTGTGCGTTCAGCATATGGACCCAATGGAATGAACAAAATGATTATCAACCACATCGATAAACAGTTTGTTACGAGCGATGCTGGTACCATTATCAGAGAGCTTGATGTTGAACATCCTGCTGCTAAATTGATGGTACTGGCCAGTCAGATGCAAGAT…	t-complex protein 1 subunit theta	817	20	4.03e-112	0.8895	4	F:unfolded protein binding; F:ATP binding; F:ATPase activity, coupled; C:chaperonin-containing T-complex		no IPS match
Contig_251	TGKCATTTGACGTAAAATCAAAACGTATTGAATTTGTTGTGGTTTCTCTGCAAGTGGTTAATTTTAGTTTTCTAGTACCTTTTATATTATTAAATATGGATTTTTTTACTTCCATACCCACTCACATTGACTATGTTGGCCAAGCGAAAGCAGAGAAACTATATAGGGCCATAATTACGCTCTTCAGTATAGTCGGTTTCGTATGGGGTTACATCGTTCAACAGTTCTCACAGTCTGTGTACATTTTGGGAGCCGGATTTATCTTAGCTGCGATCTTGACTGTACCCCCATGGCCCATGTACCGCCGCAACCCATTGAACTGGCAGAACCCGAGAAACAATGAAGAAAAACCTGCAGGCAAGAAGGGGAAGAAATAGAGCAGTTTGTGTGTGATCCAGC…	signal peptidase complex subunit 1	477	20	1.35e-31	0.7705	5	C:microsome; P:signal peptide processing; C:integral to membrane; F:signal peptidase activity; C:signal peptidase complex		no IPS match
Contig_2729	GCAAAAAGCAAGGTCAACGTCACTGGTGAATGCCGGACGGGACGGATTTAATTTCTTCCCTGCACGTTTTCTCTACTTTCTAGATCAAGAAAATAGTAATACTAAGTACAATAAAACAATAGATGTACAATTGGTACACTGATCAATTAAGTGTCATTTGTTTTCAGTAAATAAAGTACTTATAACCAGCAATCAGAATGCCTCCGAAGAAAGTTGAAGAACCTGAAAAGAAGCCATTGATTGGACGAGTGGGCACTAACCTAAAAGTTGGCATTGTTGGTGTACCCAATGTGGGGAAATCAACTTTTTTCAATGTGCTGACCAAAAGCCAGGCTGCAGCTGAAAACTTCCCTTTCTGCACCATTGATCCTAATGAAAGTAGGGTACCTGTGCCGGATG…	gtp binding protein	1011	20	3.27e-147	0.898	2	C:intracellular; F:GTP binding		IPR018245
[truncated: 7,628 more rows]
